# Supplementary material for: Proteomic and genomic characterization of a yeast model for Ogden syndrome
Source: Yeast. 2016 Dec 6;34(1):19–37. doi: 10.1002/yea.3211 (PMC5248646; doi:10.1002/yea.3211)
Supplement: Supplementary file 2 — Supporting info item [file YEA-34-19-s002.xlsx]

## Sheet: Sheet1
												set I				set II
												WT	k/o	k/o +hNatA WT	k/o +hNatA S37P	WT	k/o	k/o +hNatA WT	k/o +hNatA S37P
Family	Member	Database	Accession	Description	Score	Mass	Num. of matches	Num. of significant matches	Num. of sequences	Num. of significant sequences	emPAI	YG33WTa	YG35a	YG32a	YG34a	YG33WTb	YG35b	YG32b	YG34b
		UniProt_human	Q9BXJ9	N-alpha-acetyltransferase 15, NatA auxiliary subunit OS=Homo sapiens GN=NAA15 PE=1 SV=1	2854	128990	154	37			4.01	1.725	1.376	5.572	10.612	1	0.649	7.635	9.247
		UniProt_human	P41227	N-alpha-acetyltransferase 10 OS=Homo sapiens GN=NAA10 PE=1 SV=1	1072	31751	46	13			8.48	1.325	1.022	2.84	5.444	1	0.664	3.405	4.809
1	1	Uniprot_cerevisiae_S288C	P00925	Enolase 2 OS=Saccharomyces cerevisiae (strain ATCC 204508 / S288c) GN=ENO2 PE=1 SV=2	38119	57882	1627	1131	55	41	106.31	0.86	1.032	1.518	1.668	1	1.225	1.565	1.849
1	2	Uniprot_cerevisiae_S288C	P00924	Enolase 1 OS=Saccharomyces cerevisiae (strain ATCC 204508 / S288c) GN=ENO1 PE=1 SV=3	18306	58393	934	595	50	40	36.28	0.8	1.009	1.624	1.816	1	1.201	1.629	2.045
1	3	Uniprot_cerevisiae_S288C	P0CX10	Enolase-related protein 1 OS=Saccharomyces cerevisiae (strain ATCC 204508 / S288c) GN=ERR1 PE=3 SV=1	149	55529	143	35	23	3	0.26	0.956	1.016	1.517	1.761	1	1.16	1.565	1.849
2	1	Uniprot_cerevisiae_S288C	P00560	Phosphoglycerate kinase OS=Saccharomyces cerevisiae (strain ATCC 204508 / S288c) GN=PGK1 PE=1 SV=2	18040	57838	817	562	45	35	29.99	0.922	1.192	1.797	2.2	1	1.428	1.829	2.379
3	1	Uniprot_cerevisiae_S288C	P00359	Glyceraldehyde-3-phosphate dehydrogenase 3 OS=Saccharomyces cerevisiae (strain ATCC 204508 / S288c) GN=TDH3 PE=1 SV=3	17291	44030	1265	761	43	32	211.16	0.71	1.061	1.343	1.496	1	0.977	1.354	1.25
3	2	Uniprot_cerevisiae_S288C	P00358	Glyceraldehyde-3-phosphate dehydrogenase 2 OS=Saccharomyces cerevisiae (strain ATCC 204508 / S288c) GN=TDH2 PE=1 SV=3	13898	44130	1031	644	42	31	117.09	0.7	1.048	1.362	1.529	1	0.947	1.369	1.283
3	3	Uniprot_cerevisiae_S288C	P00360	Glyceraldehyde-3-phosphate dehydrogenase 1 OS=Saccharomyces cerevisiae (strain ATCC 204508 / S288c) GN=TDH1 PE=1 SV=3	4658	44642	521	279	40	29	38.85	0.779	1.02	1.391	1.734	1	1.041	1.484	1.403
4	1	Uniprot_cerevisiae_S288C	P14540	Fructose-bisphosphate aldolase OS=Saccharomyces cerevisiae (strain ATCC 204508 / S288c) GN=FBA1 PE=1 SV=3	11217	48343	447	293	30	21	12.67	0.872	0.699	1.267	1.439	1	0.748	1.359	1.391
5	1	Uniprot_cerevisiae_S288C	P06169	Pyruvate decarboxylase isozyme 1 OS=Saccharomyces cerevisiae (strain ATCC 204508 / S288c) GN=PDC1 PE=1 SV=7	11182	72592	666	446	39	32	28.38	0.833	0.915	1.168	1.21	1	1.085	1.212	0.931
5	2	Uniprot_cerevisiae_S288C	P26263	Pyruvate decarboxylase isozyme 3 OS=Saccharomyces cerevisiae (strain ATCC 204508 / S288c) GN=PDC6 PE=1 SV=3	5606	73756	241	133	19	9	1.23	0.994	1.043	1.109	1.292	1	1.227	1.152	1.027
5	3	Uniprot_cerevisiae_S288C	P16467	Pyruvate decarboxylase isozyme 2 OS=Saccharomyces cerevisiae (strain ATCC 204508 / S288c) GN=PDC5 PE=1 SV=4	4739	72400	217	117	34	9	1.86	0.858	0.99	1.134	1.352	1	1.235	1.216	1.014
6	1	Uniprot_cerevisiae_S288C	P00549	Pyruvate kinase 1 OS=Saccharomyces cerevisiae (strain ATCC 204508 / S288c) GN=CDC19 PE=1 SV=2	10391	66392	759	466	57	41	70.41	0.64	0.812	0.852	0.917	1	0.612	0.9	0.755
6	2	Uniprot_cerevisiae_S288C	P52489	Pyruvate kinase 2 OS=Saccharomyces cerevisiae (strain ATCC 204508 / S288c) GN=PYK2 PE=1 SV=1	553	63300	135	30	31	7	0.71	0.796	0.735	0.942	0.82	1	0.616	0.851	0.82
7	1	Uniprot_cerevisiae_S288C	P10592	Heat shock protein SSA2 OS=Saccharomyces cerevisiae (strain ATCC 204508 / S288c) GN=SSA2 PE=1 SV=3	10180	85688	851	459	67	48	39.7	1.126	1.409	0.974	1.261	1	1.483	1.156	1.231
7	2	Uniprot_cerevisiae_S288C	P10591	Heat shock protein SSA1 OS=Saccharomyces cerevisiae (strain ATCC 204508 / S288c) GN=SSA1 PE=1 SV=4	10078	86180	874	455	62	44	37.02	1.121	1.462	0.988	1.296	1	1.522	1.163	1.269
7	3	Uniprot_cerevisiae_S288C	P0CS90	Heat shock protein SSC1, mitochondrial OS=Saccharomyces cerevisiae (strain ATCC 204508 / S288c) GN=SSC1 PE=1 SV=1	8647	86404	404	246	71	41	17.96	1.274	1.128	1.004	1.45	1	1.108	0.965	1.646
7	4	Uniprot_cerevisiae_S288C	P40150	Heat shock protein SSB2 OS=Saccharomyces cerevisiae (strain ATCC 204508 / S288c) GN=SSB2 PE=1 SV=2	7071	81248	488	277	57	43	25.64	0.96	0.94	0.846	0.873	1	1.011	1.004	0.8
7	5	Uniprot_cerevisiae_S288C	P11484	Heat shock protein SSB1 OS=Saccharomyces cerevisiae (strain ATCC 204508 / S288c) GN=SSB1 PE=1 SV=3	6971	81300	487	276	57	42	24.29	0.96	0.94	0.846	0.873	1	1.011	1.004	0.8
7	6	Uniprot_cerevisiae_S288C	P16474	78 kDa glucose-regulated protein homolog OS=Saccharomyces cerevisiae (strain ATCC 204508 / S288c) GN=KAR2 PE=1 SV=1	3523	93025	329	165	60	41	9.2	1.174	1.319	0.813	0.888	1	1.386	0.949	0.936
7	7	Uniprot_cerevisiae_S288C	P22202	Heat shock protein SSA4 OS=Saccharomyces cerevisiae (strain ATCC 204508 / S288c) GN=SSA4 PE=1 SV=3	3060	85215	452	172	48	24	4.69	1.178	1.461	0.961	1.285	1	1.472	1.161	1.244
7	8	Uniprot_cerevisiae_S288C	P09435	Heat shock protein SSA3 OS=Saccharomyces cerevisiae (strain ATCC 204508 / S288c) GN=SSA3 PE=1 SV=3	2397	84893	357	126	38	17	2.15	1.139	1.394	0.958	1.249	1	1.41	1.123	1.23
7	9	Uniprot_cerevisiae_S288C	P39987	Heat shock protein SSC3, mitochondrial OS=Saccharomyces cerevisiae (strain ATCC 204508 / S288c) GN=ECM10 PE=3 SV=1	1675	85556	177	60	53	11	1.1	1.569	1.186	0.945	1.334	1	1.046	0.899	1.722
7	10	Uniprot_cerevisiae_S288C	Q05931	Heat shock protein SSQ1, mitochondrial OS=Saccharomyces cerevisiae (strain ATCC 204508 / S288c) GN=SSQ1 PE=1 SV=1	552	89097	179	17	46	12	0.85	1.458	1.018	0.958	0.935	1	1.019	0.893	1.093
8	1	Uniprot_cerevisiae_S288C	P19097	Fatty acid synthase subunit alpha OS=Saccharomyces cerevisiae (strain ATCC 204508 / S288c) GN=FAS2 PE=1 SV=2	9387	251083	750	358	148	101	7.57	0.788	0.586	0.626	0.634	1	0.582	0.602	0.654
8	2	Uniprot_cerevisiae_S288C	Q12675	Phospholipid-transporting ATPase DNF2 OS=Saccharomyces cerevisiae (strain ATCC 204508 / S288c) GN=DNF2 PE=1 SV=1	421	214166	199	15	84	12	0.27	0.796	0.67	0.641	0.679	1	0.611	0.637	0.786
8	3	Uniprot_cerevisiae_S288C	P32660	Phospholipid-transporting ATPase DNF1 OS=Saccharomyces cerevisiae (strain ATCC 204508 / S288c) GN=DNF1 PE=1 SV=2	315	207735	217	13	78	10	0.23	1.1	0.997	0.8	0.948	1	0.871	0.863	0.909
8	4	Uniprot_cerevisiae_S288C	P40505	Transcriptional regulatory protein SDS3 OS=Saccharomyces cerevisiae (strain ATCC 204508 / S288c) GN=SDS3 PE=1 SV=1	83	45558	51	5	19	4	0.45	0.765	0.616	0.616	0.623	1	0.556	0.596	0.768
9	1	Uniprot_cerevisiae_S288C	P00330	Alcohol dehydrogenase 1 OS=Saccharomyces cerevisiae (strain ATCC 204508 / S288c) GN=ADH1 PE=1 SV=5	9183	44799	490	337	28	23	17.44	0.566	0.705	1.595	2.189	1	0.84	1.829	1.737
9	2	Uniprot_cerevisiae_S288C	P00331	Alcohol dehydrogenase 2 OS=Saccharomyces cerevisiae (strain ATCC 204508 / S288c) GN=ADH2 PE=1 SV=3	1679	44682	166	92	17	9	1.82	0.622	0.688	1.61	2.249	1	0.813	1.849	1.834
9	3	Uniprot_cerevisiae_S288C	P07246	Alcohol dehydrogenase 3, mitochondrial OS=Saccharomyces cerevisiae (strain ATCC 204508 / S288c) GN=ADH3 PE=1 SV=2	655	50705	131	46	28	16	3.47	0.643	0.867	1.561	1.77	1	0.98	1.631	1.596
9	4	Uniprot_cerevisiae_S288C	P38113	Alcohol dehydrogenase 5 OS=Saccharomyces cerevisiae (strain ATCC 204508 / S288c) GN=ADH5 PE=1 SV=1	494	45081	95	30	16	4	0.45	0.865	0.719	1.597	2.192	1	0.856	1.823	1.96
10	1	Uniprot_cerevisiae_S288C	P32324	Elongation factor 2 OS=Saccharomyces cerevisiae (strain ATCC 204508 / S288c) GN=EFT1 PE=1 SV=1	8194	112459	638	316	81	55	17.93	0.736	0.824	0.639	0.818	1	0.768	0.709	0.608
11	1	Uniprot_cerevisiae_S288C	P15108	ATP-dependent molecular chaperone HSC82 OS=Saccharomyces cerevisiae (strain ATCC 204508 / S288c) GN=HSC82 PE=1 SV=4	7908	103361	622	364	73	52	15.26	1.252	1.327	1.116	1.028	1	1.391	1.207	1.283
11	2	Uniprot_cerevisiae_S288C	P02829	ATP-dependent molecular chaperone HSP82 OS=Saccharomyces cerevisiae (strain ATCC 204508 / S288c) GN=HSP82 PE=1 SV=1	7414	105084	591	332	69	49	12.2	1.272	1.375	1.126	1.079	1	1.457	1.232	1.378
12	1	Uniprot_cerevisiae_S288C	P07149	Fatty acid synthase subunit beta OS=Saccharomyces cerevisiae (strain ATCC 204508 / S288c) GN=FAS1 PE=1 SV=2	7787	271826	588	317	135	88	5.03	0.782	0.613	0.665	0.658	1	0.6	0.65	0.647
13	1	Uniprot_cerevisiae_S288C	Q00955	Acetyl-CoA carboxylase OS=Saccharomyces cerevisiae (strain ATCC 204508 / S288c) GN=ACC1 PE=1 SV=2	7311	292729	722	314	181	114	6.52	0.815	1.021	0.831	1.038	1	0.633	0.787	0.788
13	2	Uniprot_cerevisiae_S288C	P43609	Chromatin structure-remodeling complex protein RSC8 OS=Saccharomyces cerevisiae (strain ATCC 204508 / S288c) GN=RSC8 PE=1 SV=1	756	79269	96	24	35	14	1.23	1.166	0.984	0.924	0.892	1	0.942	0.949	1.053
14	1	Uniprot_cerevisiae_S288C	P05030	Plasma membrane ATPase 1 OS=Saccharomyces cerevisiae (strain ATCC 204508 / S288c) GN=PMA1 PE=1 SV=2	7245	114876	444	261	51	37	7.5	1.059	0.938	0.826	0.916	1	0.848	0.792	0.886
15	1	Uniprot_cerevisiae_S288C	P16521	Elongation factor 3A OS=Saccharomyces cerevisiae (strain ATCC 204508 / S288c) GN=YEF3 PE=1 SV=4	6755	142419	577	281	83	52	8.62	0.888	0.872	0.814	0.856	1	0.924	0.965	0.718
15	2	Uniprot_cerevisiae_S288C	P53978	Elongation factor 3B OS=Saccharomyces cerevisiae (strain ATCC 204508 / S288c) GN=HEF3 PE=1 SV=2	1821	142647	266	92	47	17	1.04	0.954	0.841	0.781	0.9	1	0.808	0.969	0.725
16	1	Uniprot_cerevisiae_S288C	P07259	Protein URA2 OS=Saccharomyces cerevisiae (strain ATCC 204508 / S288c) GN=URA2 PE=1 SV=5	6608	284883	601	269	163	97	4.64	0.617	0.834	0.972	0.818	1	0.668	0.905	0.685
16	2	Uniprot_cerevisiae_S288C	P03965	Carbamoyl-phosphate synthase arginine-specific large chain OS=Saccharomyces cerevisiae (strain ATCC 204508 / S288c) GN=CPA2 PE=1 SV=1	3689	147463	298	138	75	47	3.87	0.667	2.851	2.04	1.097	1	1.766	1.53	0.778
16	3	Uniprot_cerevisiae_S288C	P05150	Ornithine carbamoyltransferase OS=Saccharomyces cerevisiae (strain ATCC 204508 / S288c) GN=ARG3 PE=1 SV=1	657	46357	43	26	19	11	1.98	1.041	1.675	1.955	2.236	1	1.427	1.874	1.489
16	4	Uniprot_cerevisiae_S288C	Q12211	tRNA pseudouridine synthase 1 OS=Saccharomyces cerevisiae (strain ATCC 204508 / S288c) GN=PUS1 PE=1 SV=1	231	81803	92	11	46	9	0.59	0.944	1.25	1.011	0.837	1	1.329	1.022	0.766
17	1	Uniprot_cerevisiae_S288C	P19882	Heat shock protein 60, mitochondrial OS=Saccharomyces cerevisiae (strain ATCC 204508 / S288c) GN=HSP60 PE=1 SV=1	6534	74633	395	232	60	41	22.97	1.263	1.787	1.167	1.856	1	1.877	1.266	1.982
18	1	Uniprot_cerevisiae_S288C	P02994	Elongation factor 1-alpha OS=Saccharomyces cerevisiae (strain ATCC 204508 / S288c) GN=TEF1 PE=1 SV=1	6304	65533	536	296	40	24	7.98	0.69	0.717	0.705	0.838	1	0.694	0.787	0.679
18	2	Uniprot_cerevisiae_S288C	P38149	Probable di- and tripeptidase DUG2 OS=Saccharomyces cerevisiae (strain ATCC 204508 / S288c) GN=DUG2 PE=1 SV=1	111	114334	104	7	29	3	0.12	0.811	1.032	0.725	0.992	1	0.718	0.984	0.816
19	1	Uniprot_cerevisiae_S288C	P05694	5-methyltetrahydropteroyltriglutamate--homocysteine methyltransferase OS=Saccharomyces cerevisiae (strain ATCC 204508 / S288c) GN=MET6 PE=1 SV=4	5960	104805	413	205	74	44	7.88	1.094	0.852	1.049	0.768	1	0.965	0.953	0.725
20	1	Uniprot_cerevisiae_S288C	P26321	60S ribosomal protein L5 OS=Saccharomyces cerevisiae (strain ATCC 204508 / S288c) GN=RPL5 PE=1 SV=4	5565	40737	238	149	28	17	6.91	1.145	0.899	0.976	0.847	1	0.987	1.011	1.056
20	2	Uniprot_cerevisiae_S288C	P26754	Replication factor A protein 2 OS=Saccharomyces cerevisiae (strain ATCC 204508 / S288c) GN=RFA2 PE=1 SV=1	117	35061	32	9	4	3	0.43	1.087	0.858	1.044	0.806	1	1.013	0.953	0.975
21	1	Uniprot_cerevisiae_S288C	P10081	ATP-dependent RNA helicase eIF4A OS=Saccharomyces cerevisiae (strain ATCC 204508 / S288c) GN=TIF1 PE=1 SV=3	5470	51499	244	152	36	26	19.75	0.888	1.093	0.834	0.847	1	1.034	0.843	0.734
22	1	Uniprot_cerevisiae_S288C	P49626	60S ribosomal protein L4-B OS=Saccharomyces cerevisiae (strain ATCC 204508 / S288c) GN=RPL4B PE=1 SV=2	5417	49123	295	179	29	19	8.31	0.812	0.824	0.769	0.775	1	0.812	0.852	0.658
22	2	Uniprot_cerevisiae_S288C	P10664	60S ribosomal protein L4-A OS=Saccharomyces cerevisiae (strain ATCC 204508 / S288c) GN=RPL4A PE=1 SV=4	5406	49153	286	175	29	19	8.31	0.813	0.819	0.764	0.768	1	0.806	0.846	0.655
23	1	Uniprot_cerevisiae_S288C	P60010	Actin OS=Saccharomyces cerevisiae (strain ATCC 204508 / S288c) GN=ACT1 PE=1 SV=1	5391	47627	318	178	30	23	19.33	0.76	1.157	1.149	0.972	1	1.122	1.222	0.771
24	1	Uniprot_cerevisiae_S288C	P05750	40S ribosomal protein S3 OS=Saccharomyces cerevisiae (strain ATCC 204508 / S288c) GN=RPS3 PE=1 SV=5	5299	32312	267	185	31	20	28.43	0.786	1.114	1.031	0.818	1	1.078	1.123	0.713
25	1	Uniprot_cerevisiae_S288C	P16861	ATP-dependent 6-phosphofructokinase subunit alpha OS=Saccharomyces cerevisiae (strain ATCC 204508 / S288c) GN=PFK1 PE=1 SV=1	5295	127924	329	184	69	48	6.32	0.84	0.964	1.211	1.287	1	0.902	1.258	1.039
25	2	Uniprot_cerevisiae_S288C	P16862	ATP-dependent 6-phosphofructokinase subunit beta OS=Saccharomyces cerevisiae (strain ATCC 204508 / S288c) GN=PFK2 PE=1 SV=4	3717	120572	365	153	63	37	4.61	0.806	1.005	1.208	1.399	1	0.974	1.338	1.203
26	1	Uniprot_cerevisiae_S288C	P32589	Heat shock protein homolog SSE1 OS=Saccharomyces cerevisiae (strain ATCC 204508 / S288c) GN=SSE1 PE=1 SV=4	5053	97626	401	213	58	43	9.87	1.076	1.332	0.879	1.004	1	1.388	0.945	0.958
26	2	Uniprot_cerevisiae_S288C	P23254	Transketolase 1 OS=Saccharomyces cerevisiae (strain ATCC 204508 / S288c) GN=TKL1 PE=1 SV=4	2799	87237	262	116	47	29	4.21	0.825	0.746	0.967	0.868	1	0.929	0.98	0.699
26	3	Uniprot_cerevisiae_S288C	P32590	Heat shock protein homolog SSE2 OS=Saccharomyces cerevisiae (strain ATCC 204508 / S288c) GN=SSE2 PE=1 SV=3	761	97226	176	43	50	16	1.1	1.294	1.403	0.961	1.18	1	1.389	1.017	1.09
26	4	Uniprot_cerevisiae_S288C	P43583	Proteasome activator BLM10 OS=Saccharomyces cerevisiae (strain ATCC 204508 / S288c) GN=BLM10 PE=1 SV=2	211	289716	327	17	99	5	0.08	2.109	1.323	0.86	1.027	1	1.371	1.004	1.212
26	5	Uniprot_cerevisiae_S288C	Q08581	Kinetochore protein SLK19 OS=Saccharomyces cerevisiae (strain ATCC 204508 / S288c) GN=SLK19 PE=1 SV=1	101	125227	213	4	61	4	0.15	1.346	1.337	0.966	0.855	1	1.44	1.014	1.207
27	1	Uniprot_cerevisiae_S288C	P07262	NADP-specific glutamate dehydrogenase 1 OS=Saccharomyces cerevisiae (strain ATCC 204508 / S288c) GN=GDH1 PE=1 SV=2	4745	58637	273	147	42	28	16.88	0.95	1.057	0.784	0.975	1	0.887	0.875	0.878
27	2	Uniprot_cerevisiae_S288C	P39708	NADP-specific glutamate dehydrogenase 2 OS=Saccharomyces cerevisiae (strain ATCC 204508 / S288c) GN=GDH3 PE=3 SV=1	653	59606	150	35	31	10	1.34	0.781	1.082	0.726	0.896	1	0.87	0.8	0.722
28	1	Uniprot_cerevisiae_S288C	P54115	Magnesium-activated aldehyde dehydrogenase, cytosolic OS=Saccharomyces cerevisiae (strain ATCC 204508 / S288c) GN=ALD6 PE=1 SV=4	4683	66262	297	180	47	35	21.8	0.872	0.671	1.115	1.083	1	0.805	1.203	0.852
29	1	Uniprot_cerevisiae_S288C	P17255	V-type proton ATPase catalytic subunit A OS=Saccharomyces cerevisiae (strain ATCC 204508 / S288c) GN=VMA1 PE=1 SV=3	4667	141017	428	209	92	59	7.22	0.924	0.944	1.086	0.933	1	0.97	1.02	0.853
30	1	Uniprot_cerevisiae_S288C	P06634	ATP-dependent RNA helicase DED1 OS=Saccharomyces cerevisiae (strain ATCC 204508 / S288c) GN=DED1 PE=1 SV=2	4603	72997	271	150	54	36	16.09	1.084	1.511	1.042	0.928	1	1.551	1.171	0.767
30	2	Uniprot_cerevisiae_S288C	P24783	ATP-dependent RNA helicase DBP2 OS=Saccharomyces cerevisiae (strain ATCC 204508 / S288c) GN=DBP2 PE=1 SV=1	1798	69709	205	75	48	23	4.81	1.053	1.051	0.905	0.928	1	1.065	0.975	0.796
30	3	Uniprot_cerevisiae_S288C	P24784	ATP-dependent RNA helicase DBP1 OS=Saccharomyces cerevisiae (strain ATCC 204508 / S288c) GN=DBP1 PE=1 SV=2	575	78098	162	27	46	7	0.72	1.013	1.386	1.045	0.994	1	1.362	1.15	0.785
30	4	Uniprot_cerevisiae_S288C	P38853	Kelch repeat-containing protein 1 OS=Saccharomyces cerevisiae (strain ATCC 204508 / S288c) GN=KEL1 PE=1 SV=1	180	158926	238	10	72	6	0.17	1.398	1.242	0.991	0.908	1	1.141	1.065	1.017
31	1	Uniprot_cerevisiae_S288C	P04147	Polyadenylate-binding protein, cytoplasmic and nuclear OS=Saccharomyces cerevisiae (strain ATCC 204508 / S288c) GN=PAB1 PE=1 SV=4	4525	79044	336	173	56	35	11.4	1.179	1.061	0.833	0.845	1	1.262	0.85	1.084
32	1	Uniprot_cerevisiae_S288C	P09436	Isoleucine--tRNA ligase, cytoplasmic OS=Saccharomyces cerevisiae (strain ATCC 204508 / S288c) GN=ILS1 PE=1 SV=1	4489	151915	320	163	84	56	5.32	0.994	1.399	1.036	0.977	1	1.373	0.996	0.978
33	1	Uniprot_cerevisiae_S288C	P00950	Phosphoglycerate mutase 1 OS=Saccharomyces cerevisiae (strain ATCC 204508 / S288c) GN=GPM1 PE=1 SV=3	4306	35197	313	169	31	20	21.37	1.125	1.08	1.986	1.854	1	1.315	1.775	2.551
34	1	Uniprot_cerevisiae_S288C	P12709	Glucose-6-phosphate isomerase OS=Saccharomyces cerevisiae (strain ATCC 204508 / S288c) GN=PGI1 PE=1 SV=3	4285	73733	285	171	36	26	10.81	1.139	0.837	1.288	1.3	1	0.924	1.218	1.704
35	1	Uniprot_cerevisiae_S288C	P38011	Guanine nucleotide-binding protein subunit beta-like protein OS=Saccharomyces cerevisiae (strain ATCC 204508 / S288c) GN=ASC1 PE=1 SV=4	4077	40960	194	127	25	20	28.79	0.774	1.153	0.987	0.924	1	1.064	1.147	0.657
35	2	Uniprot_cerevisiae_S288C	P39993	ARF guanine-nucleotide exchange factor 2 OS=Saccharomyces cerevisiae (strain ATCC 204508 / S288c) GN=GEA2 PE=1 SV=1	221	200113	174	9	58	9	0.21	0.867	1.068	0.971	0.852	1	1.14	1.048	0.759
36	1	Uniprot_cerevisiae_S288C	P06168	Ketol-acid reductoisomerase, mitochondrial OS=Saccharomyces cerevisiae (strain ATCC 204508 / S288c) GN=ILV5 PE=1 SV=1	4063	53301	227	121	38	20	8.96	1.189	0.981	0.919	0.797	1	1.137	0.946	0.712
37	1	Uniprot_cerevisiae_S288C	P39954	Adenosylhomocysteinase OS=Saccharomyces cerevisiae (strain ATCC 204508 / S288c) GN=SAH1 PE=1 SV=1	4052	58726	205	149	34	30	18.11	0.68	0.6	0.578	0.863	1	0.607	0.649	0.594
38	1	Uniprot_cerevisiae_S288C	P39015	Suppressor protein STM1 OS=Saccharomyces cerevisiae (strain ATCC 204508 / S288c) GN=STM1 PE=1 SV=3	3986	40016	343	156	35	22	20.08	1.627	0.88	0.75	0.684	1	0.93	0.765	1.013
39	1	Uniprot_cerevisiae_S288C	P0CX53	60S ribosomal protein L12-A OS=Saccharomyces cerevisiae (strain ATCC 204508 / S288c) GN=RPL12A PE=1 SV=1	3975	23638	187	120	18	13	15.95	1.039	0.923	0.843	0.76	1	0.849	0.835	0.783
40	1	Uniprot_cerevisiae_S288C	P00942	Triosephosphate isomerase OS=Saccharomyces cerevisiae (strain ATCC 204508 / S288c) GN=TPI1 PE=1 SV=2	3965	33563	241	159	19	16	19.28	0.976	0.937	1.695	1.6	1	1.142	1.704	1.307
41	1	Uniprot_cerevisiae_S288C	P25694	Cell division control protein 48 OS=Saccharomyces cerevisiae (strain ATCC 204508 / S288c) GN=CDC48 PE=1 SV=3	3907	107333	307	133	72	42	5.92	1.096	0.886	0.792	1.032	1	0.919	0.811	0.918
42	1	Uniprot_cerevisiae_S288C	P39676	Flavohemoprotein OS=Saccharomyces cerevisiae (strain ATCC 204508 / S288c) GN=YHB1 PE=1 SV=2	3905	54537	169	108	27	18	7.76	1.015	0.63	0.591	1.041	1	0.887	0.654	0.87
43	1	Uniprot_cerevisiae_S288C	P0C0W1	40S ribosomal protein S22-A OS=Saccharomyces cerevisiae (strain ATCC 204508 / S288c) GN=RPS22A PE=1 SV=2	3826	18313	153	92	17	10	29.22	0.854	1.085	0.938	0.965	1	1.052	1.108	0.684
44	1	Uniprot_cerevisiae_S288C	P16140	V-type proton ATPase subunit B OS=Saccharomyces cerevisiae (strain ATCC 204508 / S288c) GN=VMA2 PE=1 SV=2	3802	65973	237	132	46	32	14.77	1.139	0.872	1	0.864	1	0.958	0.956	0.892
45	1	Uniprot_cerevisiae_S288C	P04807	Hexokinase-2 OS=Saccharomyces cerevisiae (strain ATCC 204508 / S288c) GN=HXK2 PE=1 SV=4	3796	65044	294	162	41	29	18.89	0.965	1.15	1.263	1.551	1	1.196	1.229	1.535
45	2	Uniprot_cerevisiae_S288C	P04806	Hexokinase-1 OS=Saccharomyces cerevisiae (strain ATCC 204508 / S288c) GN=HXK1 PE=1 SV=2	1466	66057	135	56	35	21	5.01	0.831	1.017	1.376	2.517	1	1.045	1.286	2.416
46	1	Uniprot_cerevisiae_S288C	P05759	Ubiquitin-40S ribosomal protein S31 OS=Saccharomyces cerevisiae (strain ATCC 204508 / S288c) GN=RPS31 PE=1 SV=3	3788	25299	328	202	20	13	10.96	1.145	1.065	0.958	0.891	1	1.071	0.97	1.044
46	2	Uniprot_cerevisiae_S288C	P0CH08	Ubiquitin-60S ribosomal protein L40 OS=Saccharomyces cerevisiae (strain ATCC 204508 / S288c) GN=RPL40A PE=1 SV=1	3616	20250	303	188	15	9	8.69	1.268	1.004	0.965	0.876	1	1.103	1.003	1.162
47	1	Uniprot_cerevisiae_S288C	P23248	40S ribosomal protein S1-B OS=Saccharomyces cerevisiae (strain ATCC 204508 / S288c) GN=RPS1B PE=1 SV=3	3762	39184	318	164	36	26	33.69	0.889	1.087	1.014	0.831	1	1.025	1.082	0.874
47	2	Uniprot_cerevisiae_S288C	P33442	40S ribosomal protein S1-A OS=Saccharomyces cerevisiae (strain ATCC 204508 / S288c) GN=RPS1A PE=1 SV=2	3543	39419	292	162	37	26	33.01	0.855	1.095	1.009	0.832	1	1.038	1.069	0.878
48	1	Uniprot_cerevisiae_S288C	P14126	60S ribosomal protein L3 OS=Saccharomyces cerevisiae (strain ATCC 204508 / S288c) GN=RPL3 PE=1 SV=4	3759	57207	311	174	40	25	12.28	0.668	0.92	0.763	0.853	1	0.757	0.896	0.613
49	1	Uniprot_cerevisiae_S288C	P40212	60S ribosomal protein L13-B OS=Saccharomyces cerevisiae (strain ATCC 204508 / S288c) GN=RPL13B PE=1 SV=1	3694	28900	262	145	26	14	10.84	1.016	0.949	0.789	0.668	1	0.838	0.752	0.852
50	1	Uniprot_cerevisiae_S288C	P52910	Acetyl-coenzyme A synthetase 2 OS=Saccharomyces cerevisiae (strain ATCC 204508 / S288c) GN=ACS2 PE=1 SV=1	3670	88193	217	132	41	30	5.82	0.642	0.746	0.952	0.877	1	0.648	0.906	0.631
51	1	Uniprot_cerevisiae_S288C	P15705	Heat shock protein STI1 OS=Saccharomyces cerevisiae (strain ATCC 204508 / S288c) GN=STI1 PE=1 SV=1	3646	84919	358	165	73	39	10.51	1.674	1.389	1.009	1.18	1	1.802	1.084	1.673
52	1	Uniprot_cerevisiae_S288C	P07281	40S ribosomal protein S19-B OS=Saccharomyces cerevisiae (strain ATCC 204508 / S288c) GN=RPS19B PE=1 SV=2	3589	19532	259	136	26	16	70.27	1.308	0.947	0.883	0.703	1	1.072	0.901	0.962
52	2	Uniprot_cerevisiae_S288C	P07280	40S ribosomal protein S19-A OS=Saccharomyces cerevisiae (strain ATCC 204508 / S288c) GN=RPS19A PE=1 SV=2	3541	19558	258	135	27	16	70.27	1.301	0.973	0.915	0.729	1	1.107	0.931	0.996
53	1	Uniprot_cerevisiae_S288C	P38720	6-phosphogluconate dehydrogenase, decarboxylating 1 OS=Saccharomyces cerevisiae (strain ATCC 204508 / S288c) GN=GND1 PE=1 SV=1	3518	64174	241	126	46	33	17.17	0.985	0.747	0.613	0.999	1	0.951	0.603	0.944
54	1	Uniprot_cerevisiae_S288C	P11154	Pyruvate carboxylase 1 OS=Saccharomyces cerevisiae (strain ATCC 204508 / S288c) GN=PYC1 PE=1 SV=2	3498	150647	366	147	85	47	4.42	0.865	1.716	1.886	1.623	1	1.021	1.588	1.271
54	2	Uniprot_cerevisiae_S288C	P32327	Pyruvate carboxylase 2 OS=Saccharomyces cerevisiae (strain ATCC 204508 / S288c) GN=PYC2 PE=1 SV=2	2761	151931	336	124	76	44	3.27	0.835	1.673	1.836	1.524	1	1.046	1.557	1.212
55	1	Uniprot_cerevisiae_S288C	P06105	Protein SCP160 OS=Saccharomyces cerevisiae (strain ATCC 204508 / S288c) GN=SCP160 PE=1 SV=3	3421	171720	473	142	102	62	4.78	1.017	0.853	0.833	0.826	1	0.855	0.858	0.851
55	2	Uniprot_cerevisiae_S288C	Q05979	Kynureninase OS=Saccharomyces cerevisiae (strain ATCC 204508 / S288c) GN=BNA5 PE=1 SV=1	143	58927	37	3	14	3	0.24	1.148	0.651	1.378	1.728	1	0.706	1.294	1.515
55	3	Uniprot_cerevisiae_S288C	Q02948	Vacuolar protein sorting-associated protein 30 OS=Saccharomyces cerevisiae (strain ATCC 204508 / S288c) GN=VPS30 PE=1 SV=1	84	76883	100	18	25	1	0.12	0.753	1.095	1.079	0.844	1	0.987	1.105	0.747
56	1	Uniprot_cerevisiae_S288C	P26783	40S ribosomal protein S5 OS=Saccharomyces cerevisiae (strain ATCC 204508 / S288c) GN=RPS5 PE=1 SV=3	3406	29937	244	161	20	16	27.83	1.155	1.071	0.956	0.78	1	0.995	0.982	1
57	1	Uniprot_cerevisiae_S288C	P0CX55	40S ribosomal protein S18-A OS=Saccharomyces cerevisiae (strain ATCC 204508 / S288c) GN=RPS18A PE=1 SV=1	3333	20724	245	124	22	14	82.3	0.772	1.151	1.018	0.99	1	1.168	1.153	0.675
58	1	Uniprot_cerevisiae_S288C	P32582	Cystathionine beta-synthase OS=Saccharomyces cerevisiae (strain ATCC 204508 / S288c) GN=CYS4 PE=1 SV=1	3317	71852	227	122	45	32	11.59	1.399	1.038	1.393	0.839	1	1.298	1.351	1.129
59	1	Uniprot_cerevisiae_S288C	P38088-2	Isoform Cytoplasmic of Glycine--tRNA ligase 1, mitochondrial OS=Saccharomyces cerevisiae (strain ATCC 204508 / S288c) GN=GRS1	3287	94124	253	125	65	43	8.93	1.035	1.087	0.991	0.889	1	1.173	0.991	0.892
59	2	Uniprot_cerevisiae_S288C	Q06817	Glycine--tRNA ligase 2 OS=Saccharomyces cerevisiae (strain ATCC 204508 / S288c) GN=GRS2 PE=1 SV=1	214	85639	132	13	38	2	0.22	1.018	1.124	1.029	0.862	1	1.168	1.01	0.929
60	1	Uniprot_cerevisiae_S288C	P07245	C-1-tetrahydrofolate synthase, cytoplasmic OS=Saccharomyces cerevisiae (strain ATCC 204508 / S288c) GN=ADE3 PE=1 SV=1	3236	120716	224	99	73	42	4.39	0.883	1.472	1.313	1.286	1	1.364	1.322	1.041
60	2	Uniprot_cerevisiae_S288C	P09440	C-1-tetrahydrofolate synthase, mitochondrial OS=Saccharomyces cerevisiae (strain ATCC 204508 / S288c) GN=MIS1 PE=1 SV=1	966	130551	194	50	72	29	1.65	0.94	1.217	0.974	0.921	1	1.137	1.044	0.775
60	3	Uniprot_cerevisiae_S288C	P43616	Cys-Gly metallodipeptidase DUG1 OS=Saccharomyces cerevisiae (strain ATCC 204508 / S288c) GN=DUG1 PE=1 SV=1	804	65540	133	39	32	16	2.64	0.977	1.89	2.909	0.886	1	2.061	2.783	0.86
61	1	Uniprot_cerevisiae_S288C	P06208	2-isopropylmalate synthase OS=Saccharomyces cerevisiae (strain ATCC 204508 / S288c) GN=LEU4 PE=1 SV=1	3055	80340	222	84	48	29	4.69	1.161	1.77	1.374	0.801	1	1.737	1.155	0.788
61	2	Uniprot_cerevisiae_S288C	Q12166	2-isopropylmalate synthase 2, mitochondrial OS=Saccharomyces cerevisiae (strain ATCC 204508 / S288c) GN=LEU9 PE=1 SV=1	859	79694	173	39	47	19	2.05	1.173	1.737	1.31	0.784	1	1.758	1.182	0.794
62	1	Uniprot_cerevisiae_S288C	P19358	S-adenosylmethionine synthase 2 OS=Saccharomyces cerevisiae (strain ATCC 204508 / S288c) GN=SAM2 PE=1 SV=3	3054	51890	188	104	31	23	10.51	0.888	0.59	0.698	0.84	1	0.577	0.736	0.562
62	2	Uniprot_cerevisiae_S288C	P10659	S-adenosylmethionine synthase 1 OS=Saccharomyces cerevisiae (strain ATCC 204508 / S288c) GN=SAM1 PE=1 SV=2	1879	50540	166	80	29	21	7.78	0.934	0.694	0.78	0.856	1	0.663	0.827	0.578
63	1	Uniprot_cerevisiae_S288C	P29311	Protein BMH1 OS=Saccharomyces cerevisiae (strain ATCC 204508 / S288c) GN=BMH1 PE=1 SV=4	3022	35640	225	138	29	24	37.86	1.367	0.93	1.338	1.377	1	1.089	1.355	1.482
63	2	Uniprot_cerevisiae_S288C	P34730	Protein BMH2 OS=Saccharomyces cerevisiae (strain ATCC 204508 / S288c) GN=BMH2 PE=1 SV=3	2629	36564	215	132	26	23	30.71	1.362	0.934	1.287	1.344	1	1.071	1.292	1.451
63	3	Uniprot_cerevisiae_S288C	P0CX35	40S ribosomal protein S4-A OS=Saccharomyces cerevisiae (strain ATCC 204508 / S288c) GN=RPS4A PE=1 SV=1	2214	37956	276	121	38	21	14.99	0.768	1.105	0.913	0.762	1	0.894	0.922	0.729
64	1	Uniprot_cerevisiae_S288C	P16120	Threonine synthase OS=Saccharomyces cerevisiae (strain ATCC 204508 / S288c) GN=THR4 PE=1 SV=1	2915	70916	186	101	44	31	8.65	1.231	1.173	1.185	1.052	1	1.339	1.131	1.265
65	1	Uniprot_cerevisiae_S288C	P19414	Aconitate hydratase, mitochondrial OS=Saccharomyces cerevisiae (strain ATCC 204508 / S288c) GN=ACO1 PE=1 SV=2	2913	105410	279	126	57	40	6.46	0.939	0.811	1.235	1.686	1	0.961	1.264	1.348
65	2	Uniprot_cerevisiae_S288C	P39533	Homocitrate dehydratase, mitochondrial OS=Saccharomyces cerevisiae (strain ATCC 204508 / S288c) GN=ACO2 PE=1 SV=1	742	105804	109	40	40	18	1.23	1.227	1.342	1.054	1.376	1	1.503	1.067	1.285
66	1	Uniprot_cerevisiae_S288C	Q03558	NADPH dehydrogenase 2 OS=Saccharomyces cerevisiae (strain ATCC 204508 / S288c) GN=OYE2 PE=1 SV=3	2865	53196	145	97	30	23	10.73	1.093	0.854	1.002	1.277	1	1.209	0.955	1.322
66	2	Uniprot_cerevisiae_S288C	P41816	NADPH dehydrogenase 3 OS=Saccharomyces cerevisiae (strain ATCC 204508 / S288c) GN=OYE3 PE=1 SV=2	112	50764	74	6	17	4	0.39	0.995	0.787	0.885	1.166	1	1.044	0.78	1.259
67	1	Uniprot_cerevisiae_S288C	P00830	ATP synthase subunit beta, mitochondrial OS=Saccharomyces cerevisiae (strain ATCC 204508 / S288c) GN=ATP2 PE=1 SV=2	2862	63932	173	83	35	25	7.3	1.536	0.817	0.665	0.555	1	0.776	0.571	0.667
68	1	Uniprot_cerevisiae_S288C	P07342	Acetolactate synthase catalytic subunit, mitochondrial OS=Saccharomyces cerevisiae (strain ATCC 204508 / S288c) GN=ILV2 PE=1 SV=1	2855	89021	210	91	44	22	3.17	1.235	1.527	1.068	0.76	1	1.53	1.011	0.669
69	1	Uniprot_cerevisiae_S288C	P0CX82	60S ribosomal protein L19-A OS=Saccharomyces cerevisiae (strain ATCC 204508 / S288c) GN=RPL19A PE=1 SV=1	2855	28992	278	140	30	15	9.15	1.191	0.921	0.842	0.662	1	0.878	0.852	0.94
70	1	Uniprot_cerevisiae_S288C	Q12273	Transposon Ty1-OL Gag-Pol polyprotein OS=Saccharomyces cerevisiae (strain ATCC 204508 / S288c) GN=TY1B-OL PE=3 SV=1	2742	238378	307	103	91	33	1.23	0.744	1.022	2.853	1.714	1	0.916	2.889	2.164
70	2	Uniprot_cerevisiae_S288C	Q12316	Transposon Ty1-GR3 Gag-Pol polyprotein OS=Saccharomyces cerevisiae (strain ATCC 204508 / S288c) GN=TY1B-GR3 PE=3 SV=3	2708	238673	316	97	93	31	1.07	0.736	1.064	3	1.789	1	0.96	3.035	2.267
70	3	Uniprot_cerevisiae_S288C	Q12441	Transposon Ty1-DR3 Gag polyprotein OS=Saccharomyces cerevisiae (strain ATCC 204508 / S288c) GN=TY1A-DR3 PE=1 SV=1	2029	57203	145	74	24	13	4.47	0.749	1.097	3.238	1.886	1	1.007	3.228	2.466
70	4	Uniprot_cerevisiae_S288C	Q04215	Transposon Ty1-MR1 Gag polyprotein OS=Saccharomyces cerevisiae (strain ATCC 204508 / S288c) GN=TY1A-MR1 PE=1 SV=1	605	56166	90	19	22	6	0.69	0.751	1.158	3.701	1.853	1	1.037	3.737	2.93
70	5	Uniprot_cerevisiae_S288C	Q03964	Transposon Ty1-DR2 Gag polyprotein OS=Saccharomyces cerevisiae (strain ATCC 204508 / S288c) GN=TY1A-DR2 PE=3 SV=1	563	56899	89	21	23	5	0.56	0.736	1.057	3.272	1.657	1	0.956	3.29	2.622
70	6	Uniprot_cerevisiae_S288C	P0C2J4	Transposon Ty2-LR1 Gag polyprotein OS=Saccharomyces cerevisiae (strain ATCC 204508 / S288c) GN=TY2A-LR1 PE=3 SV=1	435	58092	89	16	25	7	0.93	0.711	0.309	1.402	0.947	1	0.284	1.205	0.896
71	1	Uniprot_cerevisiae_S288C	P34167	Eukaryotic translation initiation factor 4B OS=Saccharomyces cerevisiae (strain ATCC 204508 / S288c) GN=TIF3 PE=1 SV=1	2779	57011	235	105	47	31	11.4	1.711	0.85	0.722	0.782	1	0.93	0.722	1
72	1	Uniprot_cerevisiae_S288C	P31539	Heat shock protein 104 OS=Saccharomyces cerevisiae (strain ATCC 204508 / S288c) GN=HSP104 PE=1 SV=2	2697	123847	388	131	91	44	4.54	1.214	1.286	0.951	1.371	1	1.485	0.985	1.617
72	2	Uniprot_cerevisiae_S288C	P33416	Heat shock protein 78, mitochondrial OS=Saccharomyces cerevisiae (strain ATCC 204508 / S288c) GN=HSP78 PE=1 SV=2	1066	113504	269	44	80	26	1.64	1.475	2.451	1.862	1.397	1	2.663	1.934	1.829
73	1	Uniprot_cerevisiae_S288C	P40825	Alanine--tRNA ligase, mitochondrial OS=Saccharomyces cerevisiae (strain ATCC 204508 / S288c) GN=ALA1 PE=1 SV=3	2693	138908	311	134	84	52	5.07	0.995	1.022	0.965	0.904	1	1.085	0.96	0.863
74	1	Uniprot_cerevisiae_S288C	P46655	Glutamate--tRNA ligase, cytoplasmic OS=Saccharomyces cerevisiae (strain ATCC 204508 / S288c) GN=GUS1 PE=1 SV=3	2687	103321	356	146	80	45	9.79	1.087	1.035	0.953	0.88	1	1.035	0.935	0.962
75	1	Uniprot_cerevisiae_S288C	P14832	Peptidyl-prolyl cis-trans isomerase OS=Saccharomyces cerevisiae (strain ATCC 204508 / S288c) GN=CPR1 PE=1 SV=3	2686	21426	144	84	17	10	14.31	0.869	1.084	0.846	1.179	1	1.224	0.809	1.049
75	2	Uniprot_cerevisiae_S288C	P25719	Peptidyl-prolyl cis-trans isomerase C, mitochondrial OS=Saccharomyces cerevisiae (strain ATCC 204508 / S288c) GN=CPR3 PE=1 SV=1	340	25170	91	22	13	8	4.27	1.03	0.967	0.885	1.037	1	1.095	0.773	0.942
76	1	Uniprot_cerevisiae_S288C	P53252	Sphingolipid long chain base-responsive protein PIL1 OS=Saccharomyces cerevisiae (strain ATCC 204508 / S288c) GN=PIL1 PE=1 SV=1	2651	44714	135	77	26	15	5.59	1.192	0.778	1.145	1.124	1	0.796	0.946	1.463
76	2	Uniprot_cerevisiae_S288C	Q12230	Sphingolipid long chain base-responsive protein LSP1 OS=Saccharomyces cerevisiae (strain ATCC 204508 / S288c) GN=LSP1 PE=1 SV=1	1339	44740	128	50	26	16	4.99	1.417	0.807	1.45	1.055	1	0.814	1.092	1.481
77	1	Uniprot_cerevisiae_S288C	P07806-2	Isoform Cytoplasmic of Valine--tRNA ligase, mitochondrial OS=Saccharomyces cerevisiae (strain ATCC 204508 / S288c) GN=VAS1	2641	153715	282	121	79	48	3.44	1.006	1.246	0.901	0.936	1	1.345	0.974	0.89
78	1	Uniprot_cerevisiae_S288C	P23301	Eukaryotic translation initiation factor 5A-1 OS=Saccharomyces cerevisiae (strain ATCC 204508 / S288c) GN=HYP2 PE=1 SV=3	2631	21454	167	99	17	15	191.87	0.921	0.732	0.91	0.979	1	0.8	0.94	0.925
79	1	Uniprot_cerevisiae_S288C	O14455	60S ribosomal protein L36-B OS=Saccharomyces cerevisiae (strain ATCC 204508 / S288c) GN=RPL36B PE=1 SV=3	2621	15691	219	145	17	12	199.05	1.286	0.936	0.816	0.662	1	0.82	0.78	1.023
79	2	Uniprot_cerevisiae_S288C	P05745	60S ribosomal protein L36-A OS=Saccharomyces cerevisiae (strain ATCC 204508 / S288c) GN=RPL36A PE=1 SV=3	2559	15680	213	138	18	12	199.05	1.304	0.955	0.816	0.666	1	0.834	0.786	1.029
80	1	Uniprot_cerevisiae_S288C	P38249	Eukaryotic translation initiation factor 3 subunit A OS=Saccharomyces cerevisiae (strain ATCC 204508 / S288c) GN=RPG1 PE=1 SV=1	2606	139830	396	131	100	51	4.81	1.234	1.036	0.947	0.863	1	1.073	0.958	0.962
81	1	Uniprot_cerevisiae_S288C	P38631	1,3-beta-glucan synthase component FKS1 OS=Saccharomyces cerevisiae (strain ATCC 204508 / S288c) GN=FKS1 PE=1 SV=2	2588	241479	299	106	84	45	1.59	1.172	0.933	0.962	0.785	1	0.86	0.833	0.825
81	2	Uniprot_cerevisiae_S288C	P40989	1,3-beta-glucan synthase component GSC2 OS=Saccharomyces cerevisiae (strain ATCC 204508 / S288c) GN=GSC2 PE=1 SV=2	1237	243875	217	61	69	27	0.75	0.951	0.907	0.834	0.748	1	0.807	0.776	0.819
81	3	Uniprot_cerevisiae_S288C	P38998	Saccharopine dehydrogenase [NAD(+), L-lysine-forming] OS=Saccharomyces cerevisiae (strain ATCC 204508 / S288c) GN=LYS1 PE=1 SV=3	676	49836	125	28	25	11	1.54	0.957	2.262	1.774	1.302	1	2.375	1.525	1.057
81	4	Uniprot_cerevisiae_S288C	P53959	Conserved oligomeric Golgi complex subunit 6 OS=Saccharomyces cerevisiae (strain ATCC 204508 / S288c) GN=COG6 PE=1 SV=1	135	119656	131	7	45	4	0.15	0.879	0.88	0.837	0.796	1	0.725	0.826	0.689
81	5	Uniprot_cerevisiae_S288C	Q12199	Type 2A phosphatase activator TIP41 OS=Saccharomyces cerevisiae (strain ATCC 204508 / S288c) GN=TIP41 PE=1 SV=1	125	47870	115	6	30	3	0.3	0.87	0.902	0.847	0.814	1	0.719	0.843	0.69
81	6	Uniprot_cerevisiae_S288C	Q04952	1,3-beta-glucan synthase component FKS3 OS=Saccharomyces cerevisiae (strain ATCC 204508 / S288c) GN=FKS3 PE=1 SV=1	121	239270	198	10	63	4	0.07	1.059	1.197	1.028	0.831	1	1.102	0.887	0.931
81	7	Uniprot_cerevisiae_S288C	P32480	Protein HIR2 OS=Saccharomyces cerevisiae (strain ATCC 204508 / S288c) GN=HIR2 PE=1 SV=2	60	119971	83	5	36	2	0.07	0.886	0.871	0.823	0.8	1	0.699	0.812	0.661
81	8	Uniprot_cerevisiae_S288C	P33751	Phenylacrylic acid decarboxylase 1, mitochondrial OS=Saccharomyces cerevisiae (strain ATCC 204508 / S288c) GN=PAD1 PE=1 SV=2	36	31463	34	5	11	1	0.14	0.794	0.868	0.826	0.736	1	0.644	0.783	0.662
82	1	Uniprot_cerevisiae_S288C	P0C0X0	40S ribosomal protein S28-B OS=Saccharomyces cerevisiae (strain ATCC 204508 / S288c) GN=RPS28B PE=1 SV=1	2579	9081	127	97	8	6	334.43	1.015	1.1	0.969	0.694	1	0.994	0.944	0.957
83	1	Uniprot_cerevisiae_S288C	P34760	Peroxiredoxin TSA1 OS=Saccharomyces cerevisiae (strain ATCC 204508 / S288c) GN=TSA1 PE=1 SV=3	2579	26231	142	86	17	13	11.92	0.857	0.761	0.793	0.956	1	0.894	0.666	0.851
84	1	Uniprot_cerevisiae_S288C	P37291	Serine hydroxymethyltransferase, cytosolic OS=Saccharomyces cerevisiae (strain ATCC 204508 / S288c) GN=SHM2 PE=1 SV=2	2532	62150	216	95	38	26	7.81	1.2	2.085	1.558	1.479	1	1.716	1.364	1.295
84	2	Uniprot_cerevisiae_S288C	P37292	Serine hydroxymethyltransferase, mitochondrial OS=Saccharomyces cerevisiae (strain ATCC 204508 / S288c) GN=SHM1 PE=1 SV=2	484	64788	130	39	35	18	2.45	0.954	1.157	0.879	0.916	1	1.164	0.889	0.827
85	1	Uniprot_cerevisiae_S288C	P07251	ATP synthase subunit alpha, mitochondrial OS=Saccharomyces cerevisiae (strain ATCC 204508 / S288c) GN=ATP1 PE=1 SV=5	2527	67744	223	87	48	31	6.38	1.382	0.773	0.611	0.534	1	0.682	0.519	0.571
86	1	Uniprot_cerevisiae_S288C	P38788	Ribosome-associated complex subunit SSZ1 OS=Saccharomyces cerevisiae (strain ATCC 204508 / S288c) GN=SSZ1 PE=1 SV=2	2521	70462	255	90	40	25	5.05	0.901	0.833	0.859	0.818	1	0.849	0.839	0.92
87	1	Uniprot_cerevisiae_S288C	Q12460	Nucleolar protein 56 OS=Saccharomyces cerevisiae (strain ATCC 204508 / S288c) GN=NOP56 PE=1 SV=1	2521	78916	158	88	39	26	4.56	0.976	0.92	0.848	0.81	1	0.978	0.842	0.874
88	1	Uniprot_cerevisiae_S288C	P38707	Asparagine--tRNA ligase, cytoplasmic OS=Saccharomyces cerevisiae (strain ATCC 204508 / S288c) GN=DED81 PE=1 SV=1	2507	75967	164	79	49	28	5.65	1.026	1.254	0.937	0.878	1	1.301	0.97	0.87
89	1	Uniprot_cerevisiae_S288C	P32905	40S ribosomal protein S0-A OS=Saccharomyces cerevisiae (strain ATCC 204508 / S288c) GN=RPS0A PE=1 SV=3	2490	30487	142	83	15	10	4.98	1.106	0.981	1.002	1.033	1	1.091	1.103	0.739
89	2	Uniprot_cerevisiae_S288C	P46654	40S ribosomal protein S0-B OS=Saccharomyces cerevisiae (strain ATCC 204508 / S288c) GN=RPS0B PE=1 SV=2	2432	30425	144	78	15	10	5.02	1.044	0.988	1.055	1.033	1	1.12	1.138	0.734
90	1	Uniprot_cerevisiae_S288C	P15180	Lysine--tRNA ligase, cytoplasmic OS=Saccharomyces cerevisiae (strain ATCC 204508 / S288c) GN=KRS1 PE=1 SV=2	2487	83235	234	84	45	28	3.84	0.861	1.163	0.922	0.847	1	1.199	0.933	0.74
91	1	Uniprot_cerevisiae_S288C	P41338	Acetyl-CoA acetyltransferase OS=Saccharomyces cerevisiae (strain ATCC 204508 / S288c) GN=ERG10 PE=1 SV=3	2464	51409	109	73	27	22	8.97	0.761	0.962	0.935	1.051	1	0.967	0.923	0.919
92	1	Uniprot_cerevisiae_S288C	P48589	40S ribosomal protein S12 OS=Saccharomyces cerevisiae (strain ATCC 204508 / S288c) GN=RPS12 PE=1 SV=1	2459	18504	139	94	13	12	28.04	1.591	1.133	1.06	0.831	1	1.118	1.06	0.978
93	1	Uniprot_cerevisiae_S288C	Q03690	Clustered mitochondria protein 1 OS=Saccharomyces cerevisiae (strain ATCC 204508 / S288c) GN=CLU1 PE=1 SV=1	2438	181764	310	91	82	37	1.79	1.164	1.058	0.949	1.066	1	1.002	0.906	1.141
94	1	Uniprot_cerevisiae_S288C	P05317	60S acidic ribosomal protein P0 OS=Saccharomyces cerevisiae (strain ATCC 204508 / S288c) GN=RPP0 PE=1 SV=2	2416	38564	222	108	23	14	7.9	1.012	0.975	0.974	0.765	1	0.913	0.955	0.935
95	1	Uniprot_cerevisiae_S288C	P0CX45	60S ribosomal protein L2-A OS=Saccharomyces cerevisiae (strain ATCC 204508 / S288c) GN=RPL2A PE=1 SV=1	2400	33476	237	125	31	18	19.28	0.784	0.971	0.702	0.753	1	0.74	0.854	0.667
96	1	Uniprot_cerevisiae_S288C	P32599	Fimbrin OS=Saccharomyces cerevisiae (strain ATCC 204508 / S288c) GN=SAC6 PE=1 SV=1	2378	84689	192	67	52	23	3.05	1.077	0.78	0.838	0.798	1	0.687	0.762	0.972
97	1	Uniprot_cerevisiae_S288C	P04456	60S ribosomal protein L25 OS=Saccharomyces cerevisiae (strain ATCC 204508 / S288c) GN=RPL25 PE=1 SV=4	2319	22744	135	83	17	9	14.72	0.785	0.963	0.844	0.813	1	0.891	0.915	0.72
98	1	Uniprot_cerevisiae_S288C	P0C0W9	60S ribosomal protein L11-A OS=Saccharomyces cerevisiae (strain ATCC 204508 / S288c) GN=RPL11A PE=1 SV=2	2308	25229	189	121	20	13	18.91	0.67	0.98	0.814	0.883	1	0.923	1.032	0.645
99	1	Uniprot_cerevisiae_S288C	P05740	60S ribosomal protein L17-A OS=Saccharomyces cerevisiae (strain ATCC 204508 / S288c) GN=RPL17A PE=1 SV=4	2298	26013	198	103	26	13	20.42	1.07	0.91	0.825	0.762	1	0.818	0.856	0.7
99	2	Uniprot_cerevisiae_S288C	P46990	60S ribosomal protein L17-B OS=Saccharomyces cerevisiae (strain ATCC 204508 / S288c) GN=RPL17B PE=1 SV=2	2258	26015	193	101	27	13	20.42	1.061	0.895	0.823	0.756	1	0.796	0.853	0.685
100	1	Uniprot_cerevisiae_S288C	Q12118	Small glutamine-rich tetratricopeptide repeat-containing protein 2 OS=Saccharomyces cerevisiae (strain ATCC 204508 / S288c) GN=SGT2 PE=1 SV=1	2294	46063	234	97	33	18	13.23	2.04	1.328	0.876	1.035	1	1.709	0.933	1.642
101	1	Uniprot_cerevisiae_S288C	P07244	Bifunctional purine biosynthetic protein ADE5,7 OS=Saccharomyces cerevisiae (strain ATCC 204508 / S288c) GN=ADE5,7 PE=1 SV=1	2293	98154	247	73	46	29	3.73	0.973	0.938	0.969	1.107	1	1.01	1.096	0.906
102	1	Uniprot_cerevisiae_S288C	P38219	Obg-like ATPase 1 OS=Saccharomyces cerevisiae (strain ATCC 204508 / S288c) GN=OLA1 PE=1 SV=1	2287	56286	163	77	43	26	7.82	0.977	1.171	0.838	0.856	1	1.265	0.96	0.794
103	1	Uniprot_cerevisiae_S288C	P06367	40S ribosomal protein S14-A OS=Saccharomyces cerevisiae (strain ATCC 204508 / S288c) GN=RPS14A PE=1 SV=5	2281	17616	163	84	19	12	53.9	0.879	1.507	0.918	0.756	1	1.139	0.934	0.708
103	2	Uniprot_cerevisiae_S288C	P39516	40S ribosomal protein S14-B OS=Saccharomyces cerevisiae (strain ATCC 204508 / S288c) GN=RPS14B PE=1 SV=2	2272	17729	144	80	18	12	66.71	0.854	1.084	0.885	0.729	1	0.787	0.91	0.681
104	1	Uniprot_cerevisiae_S288C	P0CX39	40S ribosomal protein S8-A OS=Saccharomyces cerevisiae (strain ATCC 204508 / S288c) GN=RPS8A PE=1 SV=1	2265	29565	198	105	16	9	3.78	0.819	1.107	0.796	0.797	1	0.83	0.842	0.632
105	1	Uniprot_cerevisiae_S288C	P17967	Protein disulfide-isomerase OS=Saccharomyces cerevisiae (strain ATCC 204508 / S288c) GN=PDI1 PE=1 SV=2	2247	69418	191	110	35	27	7.98	1.178	0.819	0.831	0.752	1	1.073	0.757	0.966
106	1	Uniprot_cerevisiae_S288C	P15019	Transaldolase OS=Saccharomyces cerevisiae (strain ATCC 204508 / S288c) GN=TAL1 PE=1 SV=4	2238	48361	232	105	34	22	11.53	1.321	0.911	0.968	0.997	1	0.995	0.902	1.221
106	2	Uniprot_cerevisiae_S288C	P53228	Transaldolase NQM1 OS=Saccharomyces cerevisiae (strain ATCC 204508 / S288c) GN=NQM1 PE=1 SV=1	311	48274	73	17	25	6	0.69	1.476	0.894	0.944	0.822	1	0.829	0.763	1.155
107	1	Uniprot_cerevisiae_S288C	P29453	60S ribosomal protein L8-B OS=Saccharomyces cerevisiae (strain ATCC 204508 / S288c) GN=RPL8B PE=1 SV=3	2218	39700	268	131	32	22	18.44	1.117	0.866	0.783	0.802	1	0.902	0.852	0.966
107	2	Uniprot_cerevisiae_S288C	P17076	60S ribosomal protein L8-A OS=Saccharomyces cerevisiae (strain ATCC 204508 / S288c) GN=RPL8A PE=1 SV=4	2007	39409	248	121	29	19	13.46	1.156	0.926	0.836	0.831	1	0.951	0.913	1.012
108	1	Uniprot_cerevisiae_S288C	Q12122	Homocitrate synthase, mitochondrial OS=Saccharomyces cerevisiae (strain ATCC 204508 / S288c) GN=LYS21 PE=1 SV=1	2189	59275	189	91	35	23	6.36	1.022	3.064	2.007	1.126	1	3.405	1.741	1.242
108	2	Uniprot_cerevisiae_S288C	P48570	Homocitrate synthase, cytosolic isozyme OS=Saccharomyces cerevisiae (strain ATCC 204508 / S288c) GN=LYS20 PE=1 SV=1	2106	58693	177	86	34	22	5.49	1.008	3.332	2.137	1.177	1	3.69	1.844	1.286
109	1	Uniprot_cerevisiae_S288C	P38625	GMP synthase [glutamine-hydrolyzing] OS=Saccharomyces cerevisiae (strain ATCC 204508 / S288c) GN=GUA1 PE=1 SV=4	2186	70539	171	95	43	26	6.25	1.256	0.717	0.78	0.803	1	0.761	0.826	0.737
110	1	Uniprot_cerevisiae_S288C	P26637	Leucine--tRNA ligase, cytoplasmic OS=Saccharomyces cerevisiae (strain ATCC 204508 / S288c) GN=CDC60 PE=1 SV=1	2171	155385	337	92	82	39	2.42	1.115	1.075	0.85	0.75	1	1.124	0.924	0.789
110	2	Uniprot_cerevisiae_S288C	Q12165	ATP synthase subunit delta, mitochondrial OS=Saccharomyces cerevisiae (strain ATCC 204508 / S288c) GN=ATP16 PE=1 SV=1	161	20402	32	8	9	4	1.26	1.72	0.703	0.567	0.55	1	0.732	0.574	0.608
111	1	Uniprot_cerevisiae_S288C	P02293	Histone H2B.1 OS=Saccharomyces cerevisiae (strain ATCC 204508 / S288c) GN=HTB1 PE=1 SV=2	2168	20632	146	98	20	13	19.72	1.382	0.688	1.044	0.83	1	0.715	0.911	1.526
111	2	Uniprot_cerevisiae_S288C	P02294	Histone H2B.2 OS=Saccharomyces cerevisiae (strain ATCC 204508 / S288c) GN=HTB2 PE=1 SV=2	2071	20313	144	91	18	13	25.72	1.388	0.696	1.041	0.826	1	0.726	0.909	1.516
112	1	Uniprot_cerevisiae_S288C	P41940	Mannose-1-phosphate guanyltransferase OS=Saccharomyces cerevisiae (strain ATCC 204508 / S288c) GN=PSA1 PE=1 SV=2	2163	49109	157	82	27	20	6.88	0.558	0.421	0.753	0.81	1	0.405	0.707	0.539
113	1	Uniprot_cerevisiae_S288C	P39730	Eukaryotic translation initiation factor 5B OS=Saccharomyces cerevisiae (strain ATCC 204508 / S288c) GN=FUN12 PE=1 SV=2	2159	149939	287	86	81	34	1.77	1.21	1.18	0.829	0.874	1	1.117	0.865	0.962
114	1	Uniprot_cerevisiae_S288C	P04802	Aspartate--tRNA ligase, cytoplasmic OS=Saccharomyces cerevisiae (strain ATCC 204508 / S288c) GN=DPS1 PE=1 SV=3	2145	78520	279	93	53	32	6.36	0.988	1.187	0.967	0.937	1	1.162	0.993	0.832
114	2	Uniprot_cerevisiae_S288C	P38163	Lethal(2) giant larvae protein homolog SRO77 OS=Saccharomyces cerevisiae (strain ATCC 204508 / S288c) GN=SRO77 PE=1 SV=2	30	132578	151	2	37	2	0.07	0.839	0.924	0.925	0.564	1	0.641	0.708	0.848
115	1	Uniprot_cerevisiae_S288C	P0CX51	40S ribosomal protein S16-A OS=Saccharomyces cerevisiae (strain ATCC 204508 / S288c) GN=RPS16A PE=1 SV=1	2129	21313	127	81	17	11	11.76	0.907	1.131	0.996	0.859	1	1.012	0.978	0.714
116	1	Uniprot_cerevisiae_S288C	P33297	26S protease regulatory subunit 6A OS=Saccharomyces cerevisiae (strain ATCC 204508 / S288c) GN=RPT5 PE=1 SV=3	2099	58615	162	67	41	24	9.05	1.174	0.985	0.747	0.903	1	1.025	0.756	1.026
117	1	Uniprot_cerevisiae_S288C	P49089	Asparagine synthetase [glutamine-hydrolyzing] 1 OS=Saccharomyces cerevisiae (strain ATCC 204508 / S288c) GN=ASN1 PE=1 SV=2	2071	76707	191	104	39	30	7.14	0.789	2.17	1.641	1.254	1	2.096	1.669	0.88
117	2	Uniprot_cerevisiae_S288C	P49090	Asparagine synthetase [glutamine-hydrolyzing] 2 OS=Saccharomyces cerevisiae (strain ATCC 204508 / S288c) GN=ASN2 PE=1 SV=2	1913	76830	136	85	36	24	4.22	0.847	1.788	1.226	1.148	1	1.791	1.315	0.777
118	1	Uniprot_cerevisiae_S288C	P26785	60S ribosomal protein L16-B OS=Saccharomyces cerevisiae (strain ATCC 204508 / S288c) GN=RPL16B PE=1 SV=3	2055	30449	238	111	30	18	12.77	0.642	1.027	0.915	0.86	1	0.902	0.892	0.69
118	2	Uniprot_cerevisiae_S288C	P26784	60S ribosomal protein L16-A OS=Saccharomyces cerevisiae (strain ATCC 204508 / S288c) GN=RPL16A PE=1 SV=3	1366	30401	202	88	28	17	12.77	0.613	0.956	0.916	0.831	1	0.833	0.885	0.615
119	1	Uniprot_cerevisiae_S288C	P31116	Homoserine dehydrogenase OS=Saccharomyces cerevisiae (strain ATCC 204508 / S288c) GN=HOM6 PE=1 SV=1	2051	48517	123	77	33	25	9.47	0.724	0.797	0.906	0.829	1	0.796	0.804	0.756
120	1	Uniprot_cerevisiae_S288C	P0CX41	60S ribosomal protein L23-A OS=Saccharomyces cerevisiae (strain ATCC 204508 / S288c) GN=RPL23A PE=1 SV=1	2043	18206	131	73	15	9	47.72	0.555	0.954	0.667	0.824	1	0.716	0.841	0.503
121	1	Uniprot_cerevisiae_S288C	P02407	40S ribosomal protein S17-A OS=Saccharomyces cerevisiae (strain ATCC 204508 / S288c) GN=RPS17A PE=1 SV=1	2037	20388	167	108	15	11	31.2	1.002	1.085	0.951	0.699	1	1.15	0.969	0.854
122	1	Uniprot_cerevisiae_S288C	P04801	Threonine--tRNA ligase, cytoplasmic OS=Saccharomyces cerevisiae (strain ATCC 204508 / S288c) GN=THS1 PE=1 SV=2	2031	105096	262	83	66	33	4.66	0.942	1.15	0.855	1.04	1	1.176	0.919	0.837
123	1	Uniprot_cerevisiae_S288C	P05737	60S ribosomal protein L7-A OS=Saccharomyces cerevisiae (strain ATCC 204508 / S288c) GN=RPL7A PE=1 SV=3	2031	36747	275	120	33	21	16.52	1.103	0.906	0.856	0.831	1	0.924	0.922	0.839
123	2	Uniprot_cerevisiae_S288C	Q12213	60S ribosomal protein L7-B OS=Saccharomyces cerevisiae (strain ATCC 204508 / S288c) GN=RPL7B PE=1 SV=3	1932	36805	275	117	31	20	14.5	1.113	0.94	0.916	0.864	1	0.962	0.992	0.887
124	1	Uniprot_cerevisiae_S288C	P40069	Importin subunit beta-4 OS=Saccharomyces cerevisiae (strain ATCC 204508 / S288c) GN=KAP123 PE=1 SV=1	2015	140582	189	68	52	26	1.55	0.999	0.913	0.944	0.936	1	1.042	0.966	0.94
125	1	Uniprot_cerevisiae_S288C	P21954	Isocitrate dehydrogenase [NADP], mitochondrial OS=Saccharomyces cerevisiae (strain ATCC 204508 / S288c) GN=IDP1 PE=1 SV=1	2000	61075	221	90	48	28	8.82	0.986	1.376	1.275	0.677	1	1.254	1.125	0.708
125	2	Uniprot_cerevisiae_S288C	Q12499	Nucleolar protein 58 OS=Saccharomyces cerevisiae (strain ATCC 204508 / S288c) GN=NOP58 PE=1 SV=1	1983	80695	165	69	39	21	2.52	1.056	0.933	0.888	0.804	1	0.986	0.864	0.952
126	1	Uniprot_cerevisiae_S288C	P04840	Mitochondrial outer membrane protein porin 1 OS=Saccharomyces cerevisiae (strain ATCC 204508 / S288c) GN=POR1 PE=1 SV=4	1995	36586	118	80	25	20	23.94	1.071	1.098	0.996	0.634	1	0.774	0.616	0.739
127	1	Uniprot_cerevisiae_S288C	P32497	Eukaryotic translation initiation factor 3 subunit C OS=Saccharomyces cerevisiae (strain ATCC 204508 / S288c) GN=NIP1 PE=1 SV=2	1995	111888	234	80	59	28	2.63	1.185	0.97	0.877	0.894	1	1.055	0.831	1.041
128	1	Uniprot_cerevisiae_S288C	P00815	Histidine biosynthesis trifunctional protein OS=Saccharomyces cerevisiae (strain ATCC 204508 / S288c) GN=HIS4 PE=1 SV=3	1975	107641	162	72	53	32	3.13	0.905	3.223	2.472	1.112	1	3.447	2.336	1.025
129	1	Uniprot_cerevisiae_S288C	P38013	Peroxiredoxin type-2 OS=Saccharomyces cerevisiae (strain ATCC 204508 / S288c) GN=AHP1 PE=1 SV=4	1949	23804	150	69	18	11	18.96	0.727	1.773	0.999	1.941	1	1.636	0.965	0.989
130	1	Uniprot_cerevisiae_S288C	Q05775	Eukaryotic translation initiation factor 3 subunit J OS=Saccharomyces cerevisiae (strain ATCC 204508 / S288c) GN=HCR1 PE=1 SV=1	1937	39281	90	43	21	12	4.55	1.594	0.999	0.929	0.799	1	1.097	0.881	1.157
131	1	Uniprot_cerevisiae_S288C	O14467	Multiprotein-bridging factor 1 OS=Saccharomyces cerevisiae (strain ATCC 204508 / S288c) GN=MBF1 PE=1 SV=2	1917	21565	168	96	23	12	31.79	2.195	2.245	1.156	0.788	1	2.23	1.174	1.436
132	1	Uniprot_cerevisiae_S288C	P39522	Dihydroxy-acid dehydratase, mitochondrial OS=Saccharomyces cerevisiae (strain ATCC 204508 / S288c) GN=ILV3 PE=1 SV=2	1910	76361	121	56	33	19	3	1.153	1.306	0.943	0.504	1	1.348	0.947	0.463
133	1	Uniprot_cerevisiae_S288C	P32449	Phospho-2-dehydro-3-deoxyheptonate aldolase, tyrosine-inhibited OS=Saccharomyces cerevisiae (strain ATCC 204508 / S288c) GN=ARO4 PE=1 SV=2	1889	47255	150	75	31	16	4.95	0.878	1.528	1.104	0.844	1	1.614	0.99	0.765
133	2	Uniprot_cerevisiae_S288C	P14843	Phospho-2-dehydro-3-deoxyheptonate aldolase, phenylalanine-inhibited OS=Saccharomyces cerevisiae (strain ATCC 204508 / S288c) GN=ARO3 PE=1 SV=1	1562	51755	122	63	25	14	3	0.938	1.671	1.304	0.833	1	1.768	1.098	0.775
134	1	Uniprot_cerevisiae_S288C	Q3E754	40S ribosomal protein S21-B OS=Saccharomyces cerevisiae (strain ATCC 204508 / S288c) GN=RPS21B PE=1 SV=1	1879	11625	122	83	13	9	33.01	1.318	0.844	0.768	0.749	1	0.834	0.808	0.712
134	2	Uniprot_cerevisiae_S288C	P0C0V8	40S ribosomal protein S21-A OS=Saccharomyces cerevisiae (strain ATCC 204508 / S288c) GN=RPS21A PE=1 SV=1	1865	11611	121	82	13	9	33.01	1.268	0.839	0.78	0.743	1	0.824	0.812	0.7
135	1	Uniprot_cerevisiae_S288C	P39076	T-complex protein 1 subunit beta OS=Saccharomyces cerevisiae (strain ATCC 204508 / S288c) GN=CCT2 PE=1 SV=1	1876	70525	178	52	49	23	2.98	0.99	1.039	0.752	0.85	1	1.102	0.728	0.934
136	1	Uniprot_cerevisiae_S288C	P22137	Clathrin heavy chain OS=Saccharomyces cerevisiae (strain ATCC 204508 / S288c) GN=CHC1 PE=1 SV=1	1874	223962	262	69	94	37	1.18	0.825	0.917	0.945	1.165	1	0.894	0.889	0.923
137	1	Uniprot_cerevisiae_S288C	Q12680	Glutamate synthase [NADH] OS=Saccharomyces cerevisiae (strain ATCC 204508 / S288c) GN=GLT1 PE=1 SV=2	1865	286243	340	68	120	46	0.98	1.021	1.049	1.029	0.812	1	1.003	1.025	0.75
137	2	Uniprot_cerevisiae_S288C	P05756	40S ribosomal protein S13 OS=Saccharomyces cerevisiae (strain ATCC 204508 / S288c) GN=RPS13 PE=1 SV=3	1705	21277	147	92	18	12	11.76	0.882	1.065	1.094	0.76	1	1.045	0.994	0.967
137	3	Uniprot_cerevisiae_S288C	P05374	Phosphatidylethanolamine N-methyltransferase OS=Saccharomyces cerevisiae (strain ATCC 204508 / S288c) GN=CHO2 PE=1 SV=1	616	117934	173	33	49	17	0.98	1.184	1.064	0.849	0.782	1	1.065	0.838	0.977
137	4	Uniprot_cerevisiae_S288C	P28708	Serine/threonine-protein kinase PRR1 OS=Saccharomyces cerevisiae (strain ATCC 204508 / S288c) GN=PRR1 PE=1 SV=1	37	68763	71	3	28	2	0.13	1.287	1.085	1.047	0.929	1	1.252	0.97	1.076
138	1	Uniprot_cerevisiae_S288C	P0CX49	60S ribosomal protein L18-A OS=Saccharomyces cerevisiae (strain ATCC 204508 / S288c) GN=RPL18A PE=1 SV=1	1862	26681	218	110	24	13	9.59	0.865	0.958	0.839	0.784	1	0.834	0.869	0.727
138	2	Uniprot_cerevisiae_S288C	P27809	Glycolipid 2-alpha-mannosyltransferase OS=Saccharomyces cerevisiae (strain ATCC 204508 / S288c) GN=KRE2 PE=1 SV=1	565	62978	62	23	21	12	1.24	0.754	0.966	0.907	0.797	1	0.873	0.88	0.739
139	1	Uniprot_cerevisiae_S288C	Q05016	Uncharacterized oxidoreductase YMR226C OS=Saccharomyces cerevisiae (strain ATCC 204508 / S288c) GN=YMR226C PE=1 SV=1	1853	35575	88	58	23	15	9.68	1.061	0.875	1.167	0.93	1	0.88	1.017	0.849
140	1	Uniprot_cerevisiae_S288C	P38972	Phosphoribosylformylglycinamidine synthase OS=Saccharomyces cerevisiae (strain ATCC 204508 / S288c) GN=ADE6 PE=1 SV=2	1850	171725	220	61	71	34	1.5	0.901	1.078	0.933	1.183	1	1.067	1.072	0.914
141	1	Uniprot_cerevisiae_S288C	P50095	Inosine-5'-monophosphate dehydrogenase 3 OS=Saccharomyces cerevisiae (strain ATCC 204508 / S288c) GN=IMD3 PE=1 SV=1	1848	67214	121	63	25	16	3.82	0.983	0.617	0.754	0.709	1	0.668	0.892	0.602
141	2	Uniprot_cerevisiae_S288C	P50094	Inosine-5'-monophosphate dehydrogenase 4 OS=Saccharomyces cerevisiae (strain ATCC 204508 / S288c) GN=IMD4 PE=1 SV=1	1637	69244	125	50	28	13	2.39	0.916	0.604	0.738	0.712	1	0.639	0.911	0.585
141	3	Uniprot_cerevisiae_S288C	P38697	Inosine-5'-monophosphate dehydrogenase 2 OS=Saccharomyces cerevisiae (strain ATCC 204508 / S288c) GN=IMD2 PE=1 SV=1	1343	67509	101	46	27	12	1.9	0.994	0.738	0.84	0.812	1	0.714	0.925	0.711
142	1	Uniprot_cerevisiae_S288C	P0CX31	40S ribosomal protein S24-A OS=Saccharomyces cerevisiae (strain ATCC 204508 / S288c) GN=RPS24A PE=1 SV=1	1848	21404	151	73	21	9	9.37	0.773	1.103	0.975	0.769	1	0.905	0.949	0.647
143	1	Uniprot_cerevisiae_S288C	P22515	Ubiquitin-activating enzyme E1 1 OS=Saccharomyces cerevisiae (strain ATCC 204508 / S288c) GN=UBA1 PE=1 SV=2	1847	138991	200	85	64	36	2.6	0.901	1.046	0.746	0.926	1	1.009	0.737	0.864
144	1	Uniprot_cerevisiae_S288C	P08566	Pentafunctional AROM polypeptide OS=Saccharomyces cerevisiae (strain ATCC 204508 / S288c) GN=ARO1 PE=1 SV=1	1825	210078	250	73	89	42	1.53	0.886	1.779	1.136	0.962	1	1.656	1.098	0.85
144	2	Uniprot_cerevisiae_S288C	P47112	Cell division cycle protein CDT1 OS=Saccharomyces cerevisiae (strain ATCC 204508 / S288c) GN=TAH11 PE=1 SV=1	143	80244	151	5	38	4	0.23	1.419	2.074	0.78	0.967	1	2.13	0.914	1.131
145	1	Uniprot_cerevisiae_S288C	P38934	Nuclear segregation protein BFR1 OS=Saccharomyces cerevisiae (strain ATCC 204508 / S288c) GN=BFR1 PE=1 SV=1	1816	78030	246	103	65	35	8.76	1.37	0.759	0.76	0.672	1	0.894	0.682	0.983
146	1	Uniprot_cerevisiae_S288C	P00931	Tryptophan synthase OS=Saccharomyces cerevisiae (strain ATCC 204508 / S288c) GN=TRP5 PE=1 SV=1	1813	90589	152	58	49	28	2.88	0.793	1.608	1.094	0.845	1	1.433	1.011	0.708
147	1	Uniprot_cerevisiae_S288C	P05738	60S ribosomal protein L9-A OS=Saccharomyces cerevisiae (strain ATCC 204508 / S288c) GN=RPL9A PE=1 SV=2	1812	27990	158	91	23	14	11.79	0.717	0.9	0.85	0.752	1	0.804	0.901	0.626
147	2	Uniprot_cerevisiae_S288C	P51401	60S ribosomal protein L9-B OS=Saccharomyces cerevisiae (strain ATCC 204508 / S288c) GN=RPL9B PE=1 SV=1	1808	28078	158	90	22	13	13.7	0.693	0.953	0.895	0.795	1	0.85	0.941	0.645
148	1	Uniprot_cerevisiae_S288C	P00445	Superoxide dismutase [Cu-Zn] OS=Saccharomyces cerevisiae (strain ATCC 204508 / S288c) GN=SOD1 PE=1 SV=2	1801	19283	123	81	15	12	30.55	1.385	0.987	1.062	0.821	1	0.976	0.915	1.526
149	1	Uniprot_cerevisiae_S288C	P22203	V-type proton ATPase subunit E OS=Saccharomyces cerevisiae (strain ATCC 204508 / S288c) GN=VMA4 PE=1 SV=4	1798	34669	177	74	29	15	15.33	1.38	1.148	1.227	0.806	1	1.335	1.075	1.143
150	1	Uniprot_cerevisiae_S288C	P33892	Translational activator GCN1 OS=Saccharomyces cerevisiae (strain ATCC 204508 / S288c) GN=GCN1 PE=1 SV=1	1798	350640	345	81	129	49	0.86	1.042	1.352	0.927	0.806	1	1.277	0.965	0.91
151	1	Uniprot_cerevisiae_S288C	P47079	T-complex protein 1 subunit theta OS=Saccharomyces cerevisiae (strain ATCC 204508 / S288c) GN=CCT8 PE=1 SV=1	1782	74676	190	71	49	27	5.13	0.911	1.074	0.749	0.853	1	1.045	0.778	0.825
152	1	Uniprot_cerevisiae_S288C	P27692	Transcription elongation factor SPT5 OS=Saccharomyces cerevisiae (strain ATCC 204508 / S288c) GN=SPT5 PE=1 SV=1	1751	138229	229	60	74	26	1.44	1.457	1.125	0.953	0.836	1	1.042	0.935	1.032
153	1	Uniprot_cerevisiae_S288C	Q05506	Arginine--tRNA ligase, cytoplasmic OS=Saccharomyces cerevisiae (strain ATCC 204508 / S288c) GN=YDR341C PE=1 SV=1	1749	85437	240	79	63	34	6.62	1.041	1.169	1.013	0.924	1	1.236	0.993	0.925
153	2	Uniprot_cerevisiae_S288C	P38714	Arginine--tRNA ligase, mitochondrial OS=Saccharomyces cerevisiae (strain ATCC 204508 / S288c) GN=MSR1 PE=3 SV=3	172	88525	142	6	39	3	0.15	1.274	1.105	0.898	0.914	1	1.012	0.818	0.9
154	1	Uniprot_cerevisiae_S288C	P09624	Dihydrolipoyl dehydrogenase, mitochondrial OS=Saccharomyces cerevisiae (strain ATCC 204508 / S288c) GN=LPD1 PE=1 SV=1	1749	68808	153	60	43	23	4.94	0.995	0.934	0.917	0.858	1	0.907	0.854	0.775
155	1	Uniprot_cerevisiae_S288C	P05743	60S ribosomal protein L26-A OS=Saccharomyces cerevisiae (strain ATCC 204508 / S288c) GN=RPL26A PE=1 SV=3	1736	20005	155	105	20	17	51.72	1.145	0.975	0.871	0.745	1	0.867	0.865	0.946
156	1	Uniprot_cerevisiae_S288C	Q05022	rRNA biogenesis protein RRP5 OS=Saccharomyces cerevisiae (strain ATCC 204508 / S288c) GN=RRP5 PE=1 SV=1	1726	248933	452	92	123	52	1.51	0.913	1.097	0.824	0.82	1	1.013	0.896	0.778
157	1	Uniprot_cerevisiae_S288C	P13188	Glutamine--tRNA ligase OS=Saccharomyces cerevisiae (strain ATCC 204508 / S288c) GN=GLN4 PE=1 SV=2	1724	117475	201	86	70	44	4.46	1.214	1.082	0.901	0.979	1	1.066	0.977	0.903
157	2	Uniprot_cerevisiae_S288C	P39925	Mitochondrial respiratory chain complexes assembly protein AFG3 OS=Saccharomyces cerevisiae (strain ATCC 204508 / S288c) GN=AFG3 PE=1 SV=1	273	101102	143	10	50	7	0.34	0.968	1.158	1.076	1.178	1	1.177	0.986	1.171
157	3	Uniprot_cerevisiae_S288C	P40341	Mitochondrial respiratory chain complexes assembly protein YTA12 OS=Saccharomyces cerevisiae (strain ATCC 204508 / S288c) GN=YTA12 PE=1 SV=2	249	116872	169	15	63	12	0.55	1.169	1.119	0.961	1.096	1	1.077	0.863	1.134
158	1	Uniprot_cerevisiae_S288C	P07263-2	Isoform Cytoplasmic of Histidine--tRNA ligase, mitochondrial OS=Saccharomyces cerevisiae (strain ATCC 204508 / S288c) GN=HTS1	1712	74068	264	57	45	23	4.25	1.035	1.202	1.062	0.964	1	1.304	1.038	0.994
159	1	Uniprot_cerevisiae_S288C	P53090	Aromatic/aminoadipate aminotransferase 1 OS=Saccharomyces cerevisiae (strain ATCC 204508 / S288c) GN=ARO8 PE=1 SV=1	1705	67886	115	47	27	17	2.7	0.756	1.177	1.078	0.758	1	1.227	0.991	0.574
160	1	Uniprot_cerevisiae_S288C	P04076	Argininosuccinate lyase OS=Saccharomyces cerevisiae (strain ATCC 204508 / S288c) GN=ARG4 PE=1 SV=2	1703	60658	162	64	36	21	5.57	1.065	1.825	2.538	0.795	1	1.91	1.824	0.923
161	1	Uniprot_cerevisiae_S288C	Q05911	Adenylosuccinate lyase OS=Saccharomyces cerevisiae (strain ATCC 204508 / S288c) GN=ADE13 PE=1 SV=1	1699	63178	164	65	43	26	6.45	1.038	1.1	1.168	1.173	1	1.163	1.153	1.22
162	1	Uniprot_cerevisiae_S288C	P39940	E3 ubiquitin-protein ligase RSP5 OS=Saccharomyces cerevisiae (strain ATCC 204508 / S288c) GN=RSP5 PE=1 SV=1	1698	104112	227	53	64	28	2.13	1.102	1.084	0.834	1.124	1	0.993	0.82	1.101
163	1	Uniprot_cerevisiae_S288C	P40054	D-3-phosphoglycerate dehydrogenase 1 OS=Saccharomyces cerevisiae (strain ATCC 204508 / S288c) GN=SER3 PE=1 SV=1	1693	58692	96	58	25	18	4.62	0.818	1.104	1.106	1.288	1	1.015	1.344	0.921
163	2	Uniprot_cerevisiae_S288C	P40510	D-3-phosphoglycerate dehydrogenase 2 OS=Saccharomyces cerevisiae (strain ATCC 204508 / S288c) GN=SER33 PE=1 SV=1	1210	59858	75	41	23	18	3.73	0.936	1.147	1.045	1.202	1	1.102	1.174	0.881
164	1	Uniprot_cerevisiae_S288C	P07170	Adenylate kinase OS=Saccharomyces cerevisiae (strain ATCC 204508 / S288c) GN=ADK1 PE=1 SV=2	1678	30370	160	67	26	16	14.81	1.468	0.893	1.058	1.176	1	1.085	1.038	1.262
165	1	Uniprot_cerevisiae_S288C	P10080	Single-stranded nucleic acid-binding protein OS=Saccharomyces cerevisiae (strain ATCC 204508 / S288c) GN=SBP1 PE=1 SV=2	1669	39404	160	53	34	16	9.5	1.315	0.816	0.902	0.843	1	0.876	0.769	1.28
166	1	Uniprot_cerevisiae_S288C	Q01217	Protein ARG5,6, mitochondrial OS=Saccharomyces cerevisiae (strain ATCC 204508 / S288c) GN=ARG5,6 PE=1 SV=1	1663	114343	181	65	60	29	2.16	0.909	1.273	1.829	0.557	1	1.278	1.577	0.606
167	1	Uniprot_cerevisiae_S288C	P39976	D-lactate dehydrogenase [cytochrome] 3 OS=Saccharomyces cerevisiae (strain ATCC 204508 / S288c) GN=DLD3 PE=1 SV=1	1660	67938	177	72	38	23	5.08	0.674	1.281	1.287	1.379	1	1.026	1.264	0.959
167	2	Uniprot_cerevisiae_S288C	P46681	D-lactate dehydrogenase [cytochrome] 2, mitochondrial OS=Saccharomyces cerevisiae (strain ATCC 204508 / S288c) GN=DLD2 PE=1 SV=1	530	71537	65	19	23	8	0.7	1.042	1.12	1.018	1.088	1	1.015	0.999	0.948
167	3	Uniprot_cerevisiae_S288C	P89105	RNA polymerase-associated protein CTR9 OS=Saccharomyces cerevisiae (strain ATCC 204508 / S288c) GN=CTR9 PE=1 SV=3	383	159633	247	15	76	11	0.38	0.708	1.35	1.267	1.249	1	0.983	1.172	0.953
167	4	Uniprot_cerevisiae_S288C	P32499	Nucleoporin NUP2 OS=Saccharomyces cerevisiae (strain ATCC 204508 / S288c) GN=NUP2 PE=1 SV=2	376	105258	117	20	44	15	0.83	1.357	0.874	0.974	0.746	1	0.977	0.986	1.15
167	5	Uniprot_cerevisiae_S288C	P53168	DASH complex subunit DUO1 OS=Saccharomyces cerevisiae (strain ATCC 204508 / S288c) GN=DUO1 PE=1 SV=1	91	34195	53	5	15	4	0.64	1.129	1.02	1.292	1.286	1	0.996	1.169	1.124
168	1	Uniprot_cerevisiae_S288C	Q05905	Protein HRI1 OS=Saccharomyces cerevisiae (strain ATCC 204508 / S288c) GN=HRI1 PE=1 SV=1	1656	32093	82	48	20	15	8.27	1.125	1.011	1.157	1.135	1	1.199	1.125	0.898
169	1	Uniprot_cerevisiae_S288C	P0CX43	60S ribosomal protein L1-A OS=Saccharomyces cerevisiae (strain ATCC 204508 / S288c) GN=RPL1A PE=1 SV=1	1650	33476	214	95	23	13	12.92	0.863	0.981	0.932	0.955	1	1.064	1.028	0.832
170	1	Uniprot_cerevisiae_S288C	P04050	DNA-directed RNA polymerase II subunit RPB1 OS=Saccharomyces cerevisiae (strain ATCC 204508 / S288c) GN=RPO21 PE=1 SV=2	1649	221052	359	60	97	34	1.12	0.931	0.969	0.725	0.923	1	0.836	0.807	0.755
170	2	Uniprot_cerevisiae_S288C	P10964	DNA-directed RNA polymerase I subunit RPA190 OS=Saccharomyces cerevisiae (strain ATCC 204508 / S288c) GN=RPA190 PE=1 SV=2	1052	227269	311	52	91	32	0.89	0.946	0.874	0.704	0.865	1	0.83	0.788	0.752
170	3	Uniprot_cerevisiae_S288C	Q06336	ADP-ribosylation factor-binding protein GGA1 OS=Saccharomyces cerevisiae (strain ATCC 204508 / S288c) GN=GGA1 PE=1 SV=1	308	77980	99	16	37	9	0.63	1.408	0.895	1.01	1.022	1	0.88	0.891	1.374
170	4	Uniprot_cerevisiae_S288C	P38817	ADP-ribosylation factor-binding protein GGA2 OS=Saccharomyces cerevisiae (strain ATCC 204508 / S288c) GN=GGA2 PE=1 SV=1	167	76918	92	13	26	7	0.47	1.376	1.017	1.026	0.918	1	1.086	1.019	1.072
170	5	Uniprot_cerevisiae_S288C	P25847	DNA mismatch repair protein MSH2 OS=Saccharomyces cerevisiae (strain ATCC 204508 / S288c) GN=MSH2 PE=1 SV=2	83	135575	134	6	55	3	0.13	1.269	1.023	0.903	1.102	1	0.988	0.969	1.018
171	1	Uniprot_cerevisiae_S288C	P38708	Putative proline--tRNA ligase YHR020W OS=Saccharomyces cerevisiae (strain ATCC 204508 / S288c) GN=YHR020W PE=1 SV=1	1634	96308	179	73	46	29	4.09	0.944	1.219	0.78	0.83	1	1.066	0.799	0.774
172	1	Uniprot_cerevisiae_S288C	P25567	RNA-binding protein SRO9 OS=Saccharomyces cerevisiae (strain ATCC 204508 / S288c) GN=SRO9 PE=1 SV=2	1633	58982	127	48	34	18	3.84	1.496	1.063	0.948	0.597	1	1.217	0.917	0.95
173	1	Uniprot_cerevisiae_S288C	P26786	40S ribosomal protein S7-A OS=Saccharomyces cerevisiae (strain ATCC 204508 / S288c) GN=RPS7A PE=1 SV=4	1618	27693	179	89	21	13	6.19	0.911	1.27	1.037	0.912	1	1.38	1.086	0.905
173	2	Uniprot_cerevisiae_S288C	P48164	40S ribosomal protein S7-B OS=Saccharomyces cerevisiae (strain ATCC 204508 / S288c) GN=RPS7B PE=1 SV=1	1455	28009	167	80	22	13	6.02	0.882	1.146	1.059	0.908	1	1.134	1.12	0.853
174	1	Uniprot_cerevisiae_S288C	P47120	Deoxyhypusine hydroxylase OS=Saccharomyces cerevisiae (strain ATCC 204508 / S288c) GN=LIA1 PE=1 SV=1	1615	42669	137	47	29	18	6.98	1.178	0.781	0.892	1.013	1	1.011	0.959	1.05
175	1	Uniprot_cerevisiae_S288C	P02406	60S ribosomal protein L28 OS=Saccharomyces cerevisiae (strain ATCC 204508 / S288c) GN=RPL28 PE=1 SV=3	1611	22491	151	97	18	8	3.41	1.092	1.076	1.024	0.882	1	1.102	0.996	1.078
176	1	Uniprot_cerevisiae_S288C	P38764	26S proteasome regulatory subunit RPN1 OS=Saccharomyces cerevisiae (strain ATCC 204508 / S288c) GN=RPN1 PE=1 SV=3	1600	129261	147	55	51	29	1.68	1.151	1.038	0.893	1.046	1	1.117	0.867	1.032
177	1	Uniprot_cerevisiae_S288C	P07257	Cytochrome b-c1 complex subunit 2, mitochondrial OS=Saccharomyces cerevisiae (strain ATCC 204508 / S288c) GN=QCR2 PE=1 SV=1	1586	50234	131	60	34	23	7.15	1.35	0.921	0.691	0.552	1	0.817	0.606	0.75
178	1	Uniprot_cerevisiae_S288C	P28777	Chorismate synthase OS=Saccharomyces cerevisiae (strain ATCC 204508 / S288c) GN=ARO2 PE=1 SV=1	1582	48648	102	60	26	16	3.37	0.956	1.327	0.909	0.941	1	1.312	0.918	0.796
179	1	Uniprot_cerevisiae_S288C	P13663	Aspartate-semialdehyde dehydrogenase OS=Saccharomyces cerevisiae (strain ATCC 204508 / S288c) GN=HOM2 PE=1 SV=1	1582	48450	107	57	26	17	3.8	0.871	2.052	1.211	0.892	1	1.881	1.149	0.607
180	1	Uniprot_cerevisiae_S288C	P32911	Eukaryotic translation initiation factor eIF-1 OS=Saccharomyces cerevisiae (strain ATCC 204508 / S288c) GN=SUI1 PE=1 SV=1	1574	16047	56	24	11	5	3.7	1.37	1.771	0.999	0.978	1	2.121	0.999	1.191
181	1	Uniprot_cerevisiae_S288C	P47143	Adenosine kinase OS=Saccharomyces cerevisiae (strain ATCC 204508 / S288c) GN=ADO1 PE=1 SV=1	1573	44093	124	53	19	15	8.93	0.856	0.7	0.88	0.961	1	0.826	0.912	0.727
181	2	Uniprot_cerevisiae_S288C	Q99287	Protein SEY1 OS=Saccharomyces cerevisiae (strain ATCC 204508 / S288c) GN=SEY1 PE=1 SV=1	632	109076	132	28	55	19	1.09	1.122	1.102	0.949	1.209	1	1.087	0.92	1.294
181	3	Uniprot_cerevisiae_S288C	P04821	Cell division control protein 25 OS=Saccharomyces cerevisiae (strain ATCC 204508 / S288c) GN=CDC25 PE=1 SV=1	71	214821	171	7	61	4	0.08	0.925	0.849	0.832	0.901	1	0.838	0.873	0.9
182	1	Uniprot_cerevisiae_S288C	P53912	Uncharacterized protein YNL134C OS=Saccharomyces cerevisiae (strain ATCC 204508 / S288c) GN=YNL134C PE=1 SV=1	1569	51970	110	60	28	17	4.98	1.352	0.961	0.788	1.184	1	1.051	0.633	1.244
182	2	Uniprot_cerevisiae_S288C	P25608	Uncharacterized protein YCR102C OS=Saccharomyces cerevisiae (strain ATCC 204508 / S288c) GN=YCR102C PE=3 SV=1	72	48752	46	6	15	2	0.19	1.431	0.979	0.803	0.974	1	0.861	0.605	1.244
183	1	Uniprot_cerevisiae_S288C	P0C2H6	60S ribosomal protein L27-A OS=Saccharomyces cerevisiae (strain ATCC 204508 / S288c) GN=RPL27A PE=1 SV=1	1546	22823	87	60	12	9	7.97	0.553	1.03	0.842	0.956	1	0.936	0.937	0.603
184	1	Uniprot_cerevisiae_S288C	P23638	Proteasome subunit alpha type-3 OS=Saccharomyces cerevisiae (strain ATCC 204508 / S288c) GN=PRE9 PE=1 SV=1	1544	34781	68	41	20	15	7.84	1.221	0.838	0.824	0.826	1	0.842	0.745	0.973
185	1	Uniprot_cerevisiae_S288C	P07284	Serine--tRNA ligase, cytoplasmic OS=Saccharomyces cerevisiae (strain ATCC 204508 / S288c) GN=SES1 PE=1 SV=2	1544	69158	138	64	35	22	4.54	1.091	1.053	0.969	0.933	1	1.12	1.015	0.968
186	1	Uniprot_cerevisiae_S288C	P32563	V-type proton ATPase subunit a, vacuolar isoform OS=Saccharomyces cerevisiae (strain ATCC 204508 / S288c) GN=VPH1 PE=1 SV=3	1538	109783	197	59	46	27	2.19	1.222	1.324	1.29	0.983	1	1.34	1.187	1.14
186	2	Uniprot_cerevisiae_S288C	P46982	Alpha-1,2-mannosyltransferase MNN5 OS=Saccharomyces cerevisiae (strain ATCC 204508 / S288c) GN=MNN5 PE=1 SV=2	284	81477	76	15	29	10	0.68	1.17	0.911	0.992	0.849	1	0.934	0.949	0.905
186	3	Uniprot_cerevisiae_S288C	Q03020	Iron sulfur cluster assembly protein 1, mitochondrial OS=Saccharomyces cerevisiae (strain ATCC 204508 / S288c) GN=ISU1 PE=1 SV=1	18	22889	41	3	12	3	0.73	1.243	0.844	0.918	0.637	1	0.755	0.907	0.787
187	1	Uniprot_cerevisiae_S288C	P21576	Vacuolar protein sorting-associated protein 1 OS=Saccharomyces cerevisiae (strain ATCC 204508 / S288c) GN=VPS1 PE=1 SV=2	1531	98553	227	68	58	29	2.79	1.111	0.885	0.857	0.905	1	0.889	0.8	0.974
187	2	Uniprot_cerevisiae_S288C	P54861	Dynamin-related protein DNM1 OS=Saccharomyces cerevisiae (strain ATCC 204508 / S288c) GN=DNM1 PE=1 SV=1	590	103023	165	24	52	14	0.78	1.097	0.983	0.929	0.914	1	0.929	0.847	1.044
187	3	Uniprot_cerevisiae_S288C	P32266	Dynamin-like GTPase MGM1, mitochondrial OS=Saccharomyces cerevisiae (strain ATCC 204508 / S288c) GN=MGM1 PE=1 SV=3	67	124991	150	5	52	2	0.07	0.989	0.835	0.988	0.848	1	0.873	0.845	0.851
188	1	Uniprot_cerevisiae_S288C	P46367	Potassium-activated aldehyde dehydrogenase, mitochondrial OS=Saccharomyces cerevisiae (strain ATCC 204508 / S288c) GN=ALD4 PE=1 SV=2	1520	68782	144	52	40	22	3.37	0.882	0.634	2.784	1.76	1	0.542	1.692	1.678
188	2	Uniprot_cerevisiae_S288C	P40047	Aldehyde dehydrogenase 5, mitochondrial OS=Saccharomyces cerevisiae (strain ATCC 204508 / S288c) GN=ALD5 PE=1 SV=4	571	69710	116	29	38	16	1.98	1.359	1.359	1.003	0.494	1	1.435	0.834	0.536
189	1	Uniprot_cerevisiae_S288C	P01120	Ras-like protein 2 OS=Saccharomyces cerevisiae (strain ATCC 204508 / S288c) GN=RAS2 PE=1 SV=4	1517	41773	168	50	35	16	5.81	1.431	0.804	1.17	1.165	1	0.833	1.092	1.502
190	1	Uniprot_cerevisiae_S288C	P49723	Ribonucleoside-diphosphate reductase small chain 2 OS=Saccharomyces cerevisiae (strain ATCC 204508 / S288c) GN=RNR4 PE=1 SV=1	1501	50464	265	63	36	19	9.38	0.967	1.037	1.225	0.882	1	1.356	1.09	1.027
191	1	Uniprot_cerevisiae_S288C	P17709	Glucokinase-1 OS=Saccharomyces cerevisiae (strain ATCC 204508 / S288c) GN=GLK1 PE=1 SV=1	1499	65703	107	51	33	23	3.69	0.844	0.605	1.68	2.099	1	0.59	1.462	1.858
191	2	Uniprot_cerevisiae_S288C	Q04409	Putative glucokinase-2 OS=Saccharomyces cerevisiae (strain ATCC 204508 / S288c) GN=EMI2 PE=1 SV=1	528	65121	76	18	27	11	1.04	0.836	0.855	1.827	2.283	1	0.836	1.596	1.698
192	1	Uniprot_cerevisiae_S288C	P39077	T-complex protein 1 subunit gamma OS=Saccharomyces cerevisiae (strain ATCC 204508 / S288c) GN=CCT3 PE=1 SV=2	1486	72059	193	53	45	22	4.18	1.051	1.128	0.836	0.997	1	1.152	0.867	0.938
192	2	Uniprot_cerevisiae_S288C	Q12754	Ribosomal RNA-processing protein 12 OS=Saccharomyces cerevisiae (strain ATCC 204508 / S288c) GN=RRP12 PE=1 SV=1	685	167316	150	30	54	19	0.7	0.907	1.063	0.841	0.948	1	1.091	0.905	0.893
192	3	Uniprot_cerevisiae_S288C	Q08003	Regulator of free ubiquitin chains 1 OS=Saccharomyces cerevisiae (strain ATCC 204508 / S288c) GN=RFU1 PE=1 SV=1	31	27537	38	2	11	1	0.16	0.923	1.014	0.907	0.94	1	0.661	0.878	1.006
193	1	Uniprot_cerevisiae_S288C	P02992	Elongation factor Tu, mitochondrial OS=Saccharomyces cerevisiae (strain ATCC 204508 / S288c) GN=TUF1 PE=1 SV=1	1485	55076	103	50	31	19	6.93	1.036	1.209	0.949	1.512	1	1.008	0.934	1.247
194	1	Uniprot_cerevisiae_S288C	P29509	Thioredoxin reductase 1 OS=Saccharomyces cerevisiae (strain ATCC 204508 / S288c) GN=TRR1 PE=1 SV=3	1483	42006	92	39	21	12	3.99	0.985	0.648	0.907	1.151	1	0.663	0.868	0.92
194	2	Uniprot_cerevisiae_S288C	P35845	Oxysterol-binding protein homolog 1 OS=Saccharomyces cerevisiae (strain ATCC 204508 / S288c) GN=SWH1 PE=1 SV=4	248	163065	184	7	56	6	0.17	0.968	0.83	1.033	1.205	1	0.781	0.984	1.16
195	1	Uniprot_cerevisiae_S288C	P32527	Zuotin OS=Saccharomyces cerevisiae (strain ATCC 204508 / S288c) GN=ZUO1 PE=1 SV=1	1468	66376	183	57	42	24	4.24	1.094	0.787	0.762	0.724	1	0.826	0.748	0.829
196	1	Uniprot_cerevisiae_S288C	P18239	ADP,ATP carrier protein 2 OS=Saccharomyces cerevisiae (strain ATCC 204508 / S288c) GN=PET9 PE=1 SV=2	1467	43106	143	65	33	22	14.49	0.956	0.951	0.668	0.569	1	0.847	0.544	0.606
197	1	Uniprot_cerevisiae_S288C	P25443	40S ribosomal protein S2 OS=Saccharomyces cerevisiae (strain ATCC 204508 / S288c) GN=RPS2 PE=1 SV=3	1466	33867	146	73	26	14	8.35	0.744	1.46	1.053	0.934	1	1.267	1.207	0.692
198	1	Uniprot_cerevisiae_S288C	P25491	Mitochondrial protein import protein MAS5 OS=Saccharomyces cerevisiae (strain ATCC 204508 / S288c) GN=YDJ1 PE=1 SV=1	1462	57925	187	75	29	20	5.19	1.028	1.22	0.83	1.004	1	1.324	0.947	0.958
199	1	Uniprot_cerevisiae_S288C	P15646	rRNA 2'-O-methyltransferase fibrillarin OS=Saccharomyces cerevisiae (strain ATCC 204508 / S288c) GN=NOP1 PE=1 SV=1	1458	40362	119	56	29	17	10	1.022	0.911	0.684	0.804	1	0.814	0.721	0.687
200	1	Uniprot_cerevisiae_S288C	P25294	Protein SIS1 OS=Saccharomyces cerevisiae (strain ATCC 204508 / S288c) GN=SIS1 PE=1 SV=1	1450	46693	131	80	27	21	6.97	1.517	1.368	1.124	1.135	1	1.644	1.156	1.598
201	1	Uniprot_cerevisiae_S288C	Q07551	NADPH-dependent alpha-keto amide reductase OS=Saccharomyces cerevisiae (strain ATCC 204508 / S288c) GN=YDL124W PE=1 SV=1	1447	44406	96	52	29	19	8.77	1.186	0.719	0.912	1.311	1	1.006	0.818	1.619
202	1	Uniprot_cerevisiae_S288C	P0CX37	40S ribosomal protein S6-A OS=Saccharomyces cerevisiae (strain ATCC 204508 / S288c) GN=RPS6A PE=1 SV=1	1443	35848	196	63	35	17	6.35	1.042	0.947	0.774	0.776	1	0.831	0.915	0.713
203	1	Uniprot_cerevisiae_S288C	P32377	Diphosphomevalonate decarboxylase OS=Saccharomyces cerevisiae (strain ATCC 204508 / S288c) GN=MVD1 PE=1 SV=2	1438	52227	76	44	27	19	4.91	0.805	0.763	0.886	1.142	1	0.819	0.952	0.792
204	1	Uniprot_cerevisiae_S288C	P32368	Phosphoinositide phosphatase SAC1 OS=Saccharomyces cerevisiae (strain ATCC 204508 / S288c) GN=SAC1 PE=1 SV=1	1437	83737	113	42	34	20	2.2	0.955	0.881	0.828	1.035	1	0.845	0.812	0.839
205	1	Uniprot_cerevisiae_S288C	P39078	T-complex protein 1 subunit delta OS=Saccharomyces cerevisiae (strain ATCC 204508 / S288c) GN=CCT4 PE=1 SV=2	1433	70362	161	53	46	22	3.77	0.986	1.057	0.773	0.882	1	1.025	0.811	0.85
206	1	Uniprot_cerevisiae_S288C	P23542	Aspartate aminotransferase, cytoplasmic OS=Saccharomyces cerevisiae (strain ATCC 204508 / S288c) GN=AAT2 PE=1 SV=3	1427	55339	135	60	30	18	5.23	1.171	1.854	1.352	1.183	1	1.94	1.332	1.164
207	1	Uniprot_cerevisiae_S288C	P15703	Glucan 1,3-beta-glucosidase OS=Saccharomyces cerevisiae (strain ATCC 204508 / S288c) GN=BGL2 PE=1 SV=1	1422	39453	82	56	13	12	4.53	0.857	0.744	0.666	0.754	1	0.61	0.554	1.069
208	1	Uniprot_cerevisiae_S288C	P46672	tRNA-aminoacylation cofactor ARC1 OS=Saccharomyces cerevisiae (strain ATCC 204508 / S288c) GN=ARC1 PE=1 SV=2	1422	56798	146	57	33	15	2.81	1.277	0.935	0.98	0.905	1	0.97	0.946	1.029
209	1	Uniprot_cerevisiae_S288C	P21243	Proteasome subunit alpha type-1 OS=Saccharomyces cerevisiae (strain ATCC 204508 / S288c) GN=SCL1 PE=1 SV=1	1420	33901	105	44	24	15	7.26	0.944	1.124	0.88	1.028	1	1.038	0.904	0.799
210	1	Uniprot_cerevisiae_S288C	Q08972	[NU+] prion formation protein 1 OS=Saccharomyces cerevisiae (strain ATCC 204508 / S288c) GN=NEW1 PE=1 SV=1	1414	165220	189	51	69	28	1.16	1.001	1.087	0.96	0.9	1	1.114	1.03	0.894
211	1	Uniprot_cerevisiae_S288C	P06103	Eukaryotic translation initiation factor 3 subunit B OS=Saccharomyces cerevisiae (strain ATCC 204508 / S288c) GN=PRT1 PE=1 SV=1	1412	106603	190	74	55	30	3.53	0.923	0.973	0.766	1	1	0.981	0.868	0.726
212	1	Uniprot_cerevisiae_S288C	Q01855	40S ribosomal protein S15 OS=Saccharomyces cerevisiae (strain ATCC 204508 / S288c) GN=RPS15 PE=1 SV=1	1405	19946	128	63	13	7	27.19	1.138	1.551	0.982	0.659	1	1.429	0.928	0.864
213	1	Uniprot_cerevisiae_S288C	P40024	ABC transporter ATP-binding protein ARB1 OS=Saccharomyces cerevisiae (strain ATCC 204508 / S288c) GN=ARB1 PE=1 SV=1	1404	83683	139	47	44	20	2.54	0.848	0.897	0.826	0.921	1	0.855	0.9	0.697
214	1	Uniprot_cerevisiae_S288C	P32565	26S proteasome regulatory subunit RPN2 OS=Saccharomyces cerevisiae (strain ATCC 204508 / S288c) GN=RPN2 PE=1 SV=4	1401	127654	286	78	71	36	2.78	1.095	1.292	0.904	0.918	1	1.243	0.862	1.055
214	2	Uniprot_cerevisiae_S288C	P47169	Sulfite reductase [NADPH] subunit beta OS=Saccharomyces cerevisiae (strain ATCC 204508 / S288c) GN=MET5 PE=1 SV=1	148	192774	145	6	51	4	0.09	0.769	1.02	0.83	0.834	1	0.959	0.796	0.758
215	1	Uniprot_cerevisiae_S288C	P11076	ADP-ribosylation factor 1 OS=Saccharomyces cerevisiae (strain ATCC 204508 / S288c) GN=ARF1 PE=1 SV=3	1382	23605	99	49	13	10	10.9	0.876	0.864	0.899	0.991	1	0.873	0.858	0.906
215	2	Uniprot_cerevisiae_S288C	P19146	ADP-ribosylation factor 2 OS=Saccharomyces cerevisiae (strain ATCC 204508 / S288c) GN=ARF2 PE=1 SV=3	1138	23733	100	45	15	10	8.87	0.927	0.909	0.909	0.944	1	0.846	0.855	0.909
216	1	Uniprot_cerevisiae_S288C	P12612	T-complex protein 1 subunit alpha OS=Saccharomyces cerevisiae (strain ATCC 204508 / S288c) GN=TCP1 PE=1 SV=2	1374	73587	235	53	44	22	3.72	1.023	1.012	0.765	0.854	1	1.013	0.746	0.874
217	1	Uniprot_cerevisiae_S288C	P07283	Phosphomannomutase OS=Saccharomyces cerevisiae (strain ATCC 204508 / S288c) GN=SEC53 PE=1 SV=1	1358	35267	113	60	26	15	8.62	0.635	0.44	0.764	0.899	1	0.555	0.776	0.653
218	1	Uniprot_cerevisiae_S288C	P06106	Protein MET17 OS=Saccharomyces cerevisiae (strain ATCC 204508 / S288c) GN=MET17 PE=1 SV=3	1346	57205	117	56	27	18	3.38	0.975	1.12	1.014	0.715	1	1.191	0.861	0.647
219	1	Uniprot_cerevisiae_S288C	P22146	1,3-beta-glucanosyltransferase GAS1 OS=Saccharomyces cerevisiae (strain ATCC 204508 / S288c) GN=GAS1 PE=1 SV=2	1345	69315	114	54	23	11	2	1.056	1.068	0.913	0.833	1	1.202	0.719	1.2
220	1	Uniprot_cerevisiae_S288C	P05755	40S ribosomal protein S9-B OS=Saccharomyces cerevisiae (strain ATCC 204508 / S288c) GN=RPS9B PE=1 SV=4	1324	27761	206	78	23	14	12.05	0.747	1.126	1.04	0.708	1	0.929	0.992	0.622
220	2	Uniprot_cerevisiae_S288C	O13516	40S ribosomal protein S9-A OS=Saccharomyces cerevisiae (strain ATCC 204508 / S288c) GN=RPS9A PE=1 SV=3	1120	28209	202	73	23	14	11.54	0.746	1.127	1.041	0.709	1	0.93	0.994	0.622
221	1	Uniprot_cerevisiae_S288C	P07256	Cytochrome b-c1 complex subunit 1, mitochondrial OS=Saccharomyces cerevisiae (strain ATCC 204508 / S288c) GN=COR1 PE=1 SV=1	1312	59977	98	41	30	18	2.82	1.379	0.819	0.67	0.606	1	0.787	0.567	0.712
222	1	Uniprot_cerevisiae_S288C	Q07478	ATP-dependent RNA helicase SUB2 OS=Saccharomyces cerevisiae (strain ATCC 204508 / S288c) GN=SUB2 PE=1 SV=1	1312	60288	145	57	33	23	6.12	0.832	1.106	0.923	0.943	1	1.128	0.975	0.725
223	1	Uniprot_cerevisiae_S288C	P07267	Saccharopepsin OS=Saccharomyces cerevisiae (strain ATCC 204508 / S288c) GN=PEP4 PE=1 SV=1	1310	52260	82	44	24	17	3.64	0.872	0.706	1.134	1.15	1	0.783	0.774	1.102
224	1	Uniprot_cerevisiae_S288C	P29547	Elongation factor 1-gamma 1 OS=Saccharomyces cerevisiae (strain ATCC 204508 / S288c) GN=CAM1 PE=1 SV=2	1309	60535	133	51	32	18	3.04	0.983	1.095	1.15	0.963	1	1.111	1.105	1.139
224	2	Uniprot_cerevisiae_S288C	P36008	Elongation factor 1-gamma 2 OS=Saccharomyces cerevisiae (strain ATCC 204508 / S288c) GN=TEF4 PE=1 SV=1	1168	59664	112	53	29	19	3.42	0.823	0.988	0.965	0.832	1	0.998	0.965	0.912
225	1	Uniprot_cerevisiae_S288C	Q04491	Protein transport protein SEC13 OS=Saccharomyces cerevisiae (strain ATCC 204508 / S288c) GN=SEC13 PE=1 SV=1	1300	39549	61	31	17	12	3	0.857	1.106	0.81	1.008	1	0.991	0.859	0.793
226	1	Uniprot_cerevisiae_S288C	P34216	EH domain-containing and endocytosis protein 1 OS=Saccharomyces cerevisiae (strain ATCC 204508 / S288c) GN=EDE1 PE=1 SV=2	1298	172733	222	45	72	25	0.99	1.507	0.737	0.864	0.937	1	0.84	0.86	1.214
227	1	Uniprot_cerevisiae_S288C	P25087	Sterol 24-C-methyltransferase OS=Saccharomyces cerevisiae (strain ATCC 204508 / S288c) GN=ERG6 PE=1 SV=4	1284	53018	125	52	36	21	6.92	0.934	0.796	0.977	0.826	1	0.834	0.929	0.765
228	1	Uniprot_cerevisiae_S288C	P16649	General transcriptional corepressor TUP1 OS=Saccharomyces cerevisiae (strain ATCC 204508 / S288c) GN=TUP1 PE=1 SV=2	1278	89837	173	44	46	21	1.96	1.145	1.013	0.809	1.168	1	0.924	0.862	0.857
229	1	Uniprot_cerevisiae_S288C	P38431	Eukaryotic translation initiation factor 5 OS=Saccharomyces cerevisiae (strain ATCC 204508 / S288c) GN=TIF5 PE=1 SV=1	1277	57115	108	44	30	19	3.38	1.185	0.928	0.748	0.945	1	0.952	0.799	1.079
230	1	Uniprot_cerevisiae_S288C	Q02326	60S ribosomal protein L6-A OS=Saccharomyces cerevisiae (strain ATCC 204508 / S288c) GN=RPL6A PE=1 SV=2	1276	28467	125	68	21	14	6.9	0.84	0.904	0.853	0.905	1	0.974	1.024	0.792
230	2	Uniprot_cerevisiae_S288C	P05739	60S ribosomal protein L6-B OS=Saccharomyces cerevisiae (strain ATCC 204508 / S288c) GN=RPL6B PE=1 SV=4	1220	28188	141	68	22	14	7.03	0.842	0.905	0.858	0.907	1	0.982	1.022	0.796
231	1	Uniprot_cerevisiae_S288C	P41277	Glycerol-1-phosphate phosphohydrolase 1 OS=Saccharomyces cerevisiae (strain ATCC 204508 / S288c) GN=GPP1 PE=1 SV=3	1274	36281	107	59	22	16	7.06	0.792	1.224	1.841	2.17	1	1.246	1.858	1.694
231	2	Uniprot_cerevisiae_S288C	P40106	Glycerol-1-phosphate phosphohydrolase 2 OS=Saccharomyces cerevisiae (strain ATCC 204508 / S288c) GN=GPP2 PE=1 SV=1	822	35844	62	36	20	14	4.81	0.827	1.239	1.895	2.286	1	1.233	1.836	1.88
232	1	Uniprot_cerevisiae_S288C	P32454	Aminopeptidase 2, mitochondrial OS=Saccharomyces cerevisiae (strain ATCC 204508 / S288c) GN=APE2 PE=1 SV=4	1267	132650	230	51	67	26	1.45	0.864	0.908	1.3	0.947	1	0.864	1.114	0.913
232	2	Uniprot_cerevisiae_S288C	P37898	Alanine/arginine aminopeptidase OS=Saccharomyces cerevisiae (strain ATCC 204508 / S288c) GN=AAP1 PE=1 SV=2	722	114212	147	23	55	14	0.68	0.963	1.089	0.742	0.809	1	0.982	0.741	0.836
233	1	Uniprot_cerevisiae_S288C	P08524	Farnesyl pyrophosphate synthase OS=Saccharomyces cerevisiae (strain ATCC 204508 / S288c) GN=ERG20 PE=1 SV=2	1266	51685	104	54	26	14	2.13	0.969	0.581	0.836	0.825	1	0.712	0.771	0.835
234	1	Uniprot_cerevisiae_S288C	P38879	Nascent polypeptide-associated complex subunit alpha OS=Saccharomyces cerevisiae (strain ATCC 204508 / S288c) GN=EGD2 PE=1 SV=3	1256	23869	86	61	13	9	22.46	1.385	1.036	1.145	0.836	1	1.265	1.106	1.275
235	1	Uniprot_cerevisiae_S288C	P30624	Long-chain-fatty-acid--CoA ligase 1 OS=Saccharomyces cerevisiae (strain ATCC 204508 / S288c) GN=FAA1 PE=1 SV=1	1249	97580	144	56	45	26	2.52	1.017	1.109	1.827	1.361	1	0.805	1.446	1.166
235	2	Uniprot_cerevisiae_S288C	P47912	Long-chain-fatty-acid--CoA ligase 4 OS=Saccharomyces cerevisiae (strain ATCC 204508 / S288c) GN=FAA4 PE=1 SV=1	969	95718	97	33	32	15	0.94	0.825	0.717	0.854	0.777	1	0.667	0.861	0.748
235	3	Uniprot_cerevisiae_S288C	Q08647	Multisubstrate pseudouridine synthase 7 OS=Saccharomyces cerevisiae (strain ATCC 204508 / S288c) GN=PUS7 PE=1 SV=1	864	95087	172	29	54	18	1.33	1.132	1.002	0.834	0.939	1	0.974	0.827	0.814
236	1	Uniprot_cerevisiae_S288C	P0CX25	60S ribosomal protein L43-A OS=Saccharomyces cerevisiae (strain ATCC 204508 / S288c) GN=RPL43A PE=1 SV=1	1249	13965	77	38	12	6	4.89	0.841	0.994	0.788	0.825	1	0.776	0.822	0.666
237	1	Uniprot_cerevisiae_S288C	P16387	Pyruvate dehydrogenase E1 component subunit alpha, mitochondrial OS=Saccharomyces cerevisiae (strain ATCC 204508 / S288c) GN=PDA1 PE=1 SV=2	1242	55761	175	81	41	23	8.72	0.947	1.167	1.046	1.111	1	1.126	0.957	0.944
238	1	Uniprot_cerevisiae_S288C	Q08245	Protein ZEO1 OS=Saccharomyces cerevisiae (strain ATCC 204508 / S288c) GN=ZEO1 PE=1 SV=3	1239	18970	172	54	22	14	16.33	1.766	0.505	0.602	0.695	1	0.559	0.633	0.956
239	1	Uniprot_cerevisiae_S288C	P47176	Branched-chain-amino-acid aminotransferase, cytosolic OS=Saccharomyces cerevisiae (strain ATCC 204508 / S288c) GN=BAT2 PE=1 SV=1	1235	50392	81	40	27	13	1.97	1.306	2.108	2.881	1.13	1	1.889	2.006	1.242
239	2	Uniprot_cerevisiae_S288C	P38891	Branched-chain-amino-acid aminotransferase, mitochondrial OS=Saccharomyces cerevisiae (strain ATCC 204508 / S288c) GN=BAT1 PE=1 SV=1	832	52575	93	37	29	15	2.61	1.335	0.835	0.76	0.488	1	0.886	0.635	0.41
240	1	Uniprot_cerevisiae_S288C	Q03048	Cofilin OS=Saccharomyces cerevisiae (strain ATCC 204508 / S288c) GN=COF1 PE=1 SV=1	1233	19587	63	33	14	9	11.93	0.793	0.923	1.012	1.123	1	1.005	0.864	1.09
241	1	Uniprot_cerevisiae_S288C	P20447	ATP-dependent RNA helicase DBP3 OS=Saccharomyces cerevisiae (strain ATCC 204508 / S288c) GN=DBP3 PE=1 SV=2	1232	80223	120	38	39	20	1.87	0.864	0.814	0.674	0.789	1	0.868	0.681	0.671
242	1	Uniprot_cerevisiae_S288C	P53852	Cysteine--tRNA ligase OS=Saccharomyces cerevisiae (strain ATCC 204508 / S288c) GN=YNL247W PE=1 SV=1	1228	111480	175	47	58	27	2.01	1.236	1.073	0.916	0.9	1	1.197	0.968	1.013
243	1	Uniprot_cerevisiae_S288C	P32861	UTP--glucose-1-phosphate uridylyltransferase OS=Saccharomyces cerevisiae (strain ATCC 204508 / S288c) GN=UGP1 PE=1 SV=1	1219	67089	153	38	48	16	2.11	0.989	0.809	1.254	1.038	1	0.774	1.129	0.863
244	1	Uniprot_cerevisiae_S288C	P11412	Glucose-6-phosphate 1-dehydrogenase OS=Saccharomyces cerevisiae (strain ATCC 204508 / S288c) GN=ZWF1 PE=1 SV=4	1216	70917	135	51	46	23	2.94	1.113	0.778	0.628	1.026	1	0.788	0.565	0.945
245	1	Uniprot_cerevisiae_S288C	P38968	Protein transport protein SEC31 OS=Saccharomyces cerevisiae (strain ATCC 204508 / S288c) GN=SEC31 PE=1 SV=3	1215	164203	173	36	46	18	0.81	1.099	0.968	0.83	0.889	1	0.976	0.848	0.912
246	1	Uniprot_cerevisiae_S288C	Q04894	NADP-dependent alcohol dehydrogenase 6 OS=Saccharomyces cerevisiae (strain ATCC 204508 / S288c) GN=ADH6 PE=1 SV=1	1212	49482	73	41	19	14	3.64	0.897	1.046	0.778	1.766	1	1.078	0.831	1.234
247	1	Uniprot_cerevisiae_S288C	P54839	Hydroxymethylglutaryl-CoA synthase OS=Saccharomyces cerevisiae (strain ATCC 204508 / S288c) GN=ERG13 PE=1 SV=1	1212	68732	126	55	34	21	3.66	0.873	0.761	1.026	0.798	1	0.853	0.975	0.782
248	1	Uniprot_cerevisiae_S288C	P00498	ATP phosphoribosyltransferase OS=Saccharomyces cerevisiae (strain ATCC 204508 / S288c) GN=HIS1 PE=1 SV=1	1208	39473	111	44	24	15	5.81	0.91	2.316	1.64	0.952	1	2.496	1.485	0.735
249	1	Uniprot_cerevisiae_S288C	P38910	10 kDa heat shock protein, mitochondrial OS=Saccharomyces cerevisiae (strain ATCC 204508 / S288c) GN=HSP10 PE=1 SV=1	1207	15016	94	47	11	6	14.86	1.631	1.507	1.134	1.959	1	1.559	1.204	2.821
250	1	Uniprot_cerevisiae_S288C	P40217	Eukaryotic translation initiation factor 3 subunit I OS=Saccharomyces cerevisiae (strain ATCC 204508 / S288c) GN=TIF34 PE=1 SV=1	1207	47829	68	38	23	14	2.75	0.921	0.997	0.769	1.129	1	0.963	0.871	0.734
251	1	Uniprot_cerevisiae_S288C	P0CX23	60S ribosomal protein L20-A OS=Saccharomyces cerevisiae (strain ATCC 204508 / S288c) GN=RPL20A PE=1 SV=1	1204	26508	124	64	21	12	11.52	0.759	1.016	0.716	0.865	1	0.766	0.889	0.623
252	1	Uniprot_cerevisiae_S288C	P00899	Anthranilate synthase component 1 OS=Saccharomyces cerevisiae (strain ATCC 204508 / S288c) GN=TRP2 PE=1 SV=4	1201	66438	148	44	31	19	2.8	1.002	1.68	1.197	1.01	1	1.766	1.177	0.839
253	1	Uniprot_cerevisiae_S288C	P00937	Multifunctional tryptophan biosynthesis protein OS=Saccharomyces cerevisiae (strain ATCC 204508 / S288c) GN=TRP3 PE=1 SV=2	1197	64517	130	50	31	20	3.82	0.911	1.584	1.454	1.062	1	1.593	1.362	0.895
254	1	Uniprot_cerevisiae_S288C	Q12306	Ubiquitin-like protein SMT3 OS=Saccharomyces cerevisiae (strain ATCC 204508 / S288c) GN=SMT3 PE=1 SV=1	1189	14632	53	18	9	4	6.22	1.697	0.875	0.909	1.076	1	1.111	0.93	1.609
255	1	Uniprot_cerevisiae_S288C	P14742	Glutamine--fructose-6-phosphate aminotransferase [isomerizing] OS=Saccharomyces cerevisiae (strain ATCC 204508 / S288c) GN=GFA1 PE=1 SV=4	1185	94725	143	42	42	20	1.8	0.714	0.663	0.738	0.824	1	0.542	0.703	0.652
256	1	Uniprot_cerevisiae_S288C	P08417	Fumarate hydratase, mitochondrial OS=Saccharomyces cerevisiae (strain ATCC 204508 / S288c) GN=FUM1 PE=1 SV=2	1185	64438	116	47	29	16	2.25	1.224	1.145	1.145	0.82	1	1.214	1.072	0.934
256	2	Uniprot_cerevisiae_S288C	Q06644	Probable dolichyl-phosphate-mannose--protein mannosyltransferase 7 OS=Saccharomyces cerevisiae (strain ATCC 204508 / S288c) GN=PMT7 PE=1 SV=1	53	89327	34	3	12	2	0.1	1.204	1.128	1.097	0.967	1	1.268	1.117	1.015
257	1	Uniprot_cerevisiae_S288C	P02400	60S acidic ribosomal protein P2-beta OS=Saccharomyces cerevisiae (strain ATCC 204508 / S288c) GN=RPP2B PE=1 SV=2	1183	13477	39	31	6	5	7.6	1.729	0.977	0.766	0.902	1	0.945	0.979	1.362
258	1	Uniprot_cerevisiae_S288C	P31412	V-type proton ATPase subunit C OS=Saccharomyces cerevisiae (strain ATCC 204508 / S288c) GN=VMA5 PE=1 SV=4	1180	54854	99	39	29	17	3.67	1.279	1.308	1.164	0.941	1	1.394	1.041	1.09
259	1	Uniprot_cerevisiae_S288C	P53622	Coatomer subunit alpha OS=Saccharomyces cerevisiae (strain ATCC 204508 / S288c) GN=COP1 PE=1 SV=2	1176	160365	199	42	64	23	0.94	0.92	1.029	0.847	0.976	1	0.916	0.891	0.858
260	1	Uniprot_cerevisiae_S288C	P0C2H8	60S ribosomal protein L31-A OS=Saccharomyces cerevisiae (strain ATCC 204508 / S288c) GN=RPL31A PE=1 SV=1	1167	17204	85	61	10	8	13.26	0.755	1.073	0.892	0.836	1	0.927	0.925	0.747
260	2	Uniprot_cerevisiae_S288C	P0C2H9	60S ribosomal protein L31-B OS=Saccharomyces cerevisiae (strain ATCC 204508 / S288c) GN=RPL31B PE=1 SV=1	740	17218	70	46	11	8	13.26	0.737	1.081	0.896	0.838	1	0.926	0.926	0.747
261	1	Uniprot_cerevisiae_S288C	P08679	Citrate synthase, peroxisomal OS=Saccharomyces cerevisiae (strain ATCC 204508 / S288c) GN=CIT2 PE=1 SV=1	1167	61420	99	46	31	19	3.87	1.245	0.985	1.595	1.081	1	0.883	1.254	1.345
261	2	Uniprot_cerevisiae_S288C	P00890	Citrate synthase, mitochondrial OS=Saccharomyces cerevisiae (strain ATCC 204508 / S288c) GN=CIT1 PE=1 SV=2	990	65541	97	37	32	18	2.2	1.535	1.099	1.481	0.876	1	0.961	1.158	1.305
262	1	Uniprot_cerevisiae_S288C	P34223	UBX domain-containing protein 1 OS=Saccharomyces cerevisiae (strain ATCC 204508 / S288c) GN=SHP1 PE=1 SV=1	1167	54352	131	37	28	14	2.46	1.96	1.034	0.913	0.996	1	1.243	0.904	1.444
263	1	Uniprot_cerevisiae_S288C	P38791	Deoxyhypusine synthase OS=Saccharomyces cerevisiae (strain ATCC 204508 / S288c) GN=DYS1 PE=1 SV=1	1163	53529	92	41	26	15	3.14	1.019	1.016	0.95	1.086	1	1.217	1.095	0.916
264	1	Uniprot_cerevisiae_S288C	P00958	Methionine--tRNA ligase, cytoplasmic OS=Saccharomyces cerevisiae (strain ATCC 204508 / S288c) GN=MES1 PE=1 SV=4	1161	105249	194	63	48	26	2.35	1.094	1.021	0.961	0.909	1	1.116	1.059	0.883
265	1	Uniprot_cerevisiae_S288C	P27476	Nuclear localization sequence-binding protein OS=Saccharomyces cerevisiae (strain ATCC 204508 / S288c) GN=NSR1 PE=1 SV=1	1154	56419	129	57	32	19	4.2	1.121	0.843	0.886	0.793	1	0.994	0.843	0.974
266	1	Uniprot_cerevisiae_S288C	P00817	Inorganic pyrophosphatase OS=Saccharomyces cerevisiae (strain ATCC 204508 / S288c) GN=IPP1 PE=1 SV=4	1152	41452	103	50	24	18	8.38	1.106	1.159	0.977	0.984	1	1.29	0.97	0.858
266	2	Uniprot_cerevisiae_S288C	Q02969	Peroxisomal membrane protein PEX25 OS=Saccharomyces cerevisiae (strain ATCC 204508 / S288c) GN=PEX25 PE=1 SV=1	56	56931	48	4	23	3	0.25	0.841	1.177	1.037	0.972	1	1.39	0.983	0.908
267	1	Uniprot_cerevisiae_S288C	P41810	Coatomer subunit beta OS=Saccharomyces cerevisiae (strain ATCC 204508 / S288c) GN=SEC26 PE=1 SV=2	1150	132226	192	39	59	23	1.38	0.965	1.086	0.831	0.888	1	0.976	0.838	0.894
268	1	Uniprot_cerevisiae_S288C	P33299	26S protease regulatory subunit 7 homolog OS=Saccharomyces cerevisiae (strain ATCC 204508 / S288c) GN=RPT1 PE=1 SV=1	1145	63482	134	47	40	21	3.63	1.176	1.15	0.737	0.97	1	1.061	0.783	0.856
268	2	Uniprot_cerevisiae_S288C	P18759	Vesicular-fusion protein SEC18 OS=Saccharomyces cerevisiae (strain ATCC 204508 / S288c) GN=SEC18 PE=1 SV=2	648	100356	163	32	52	21	1.53	1.18	1.439	1.351	1.061	1	1.39	1.316	1.105
269	1	Uniprot_cerevisiae_S288C	P53297	PAB1-binding protein 1 OS=Saccharomyces cerevisiae (strain ATCC 204508 / S288c) GN=PBP1 PE=1 SV=1	1140	95509	140	43	48	19	1.32	1.511	0.983	0.828	0.812	1	1.087	0.784	1.143
269	2	Uniprot_cerevisiae_S288C	P53946	Actin-related protein 5 OS=Saccharomyces cerevisiae (strain ATCC 204508 / S288c) GN=ARP5 PE=1 SV=1	440	108026	131	13	42	9	0.42	1.347	1.012	0.91	0.876	1	1.028	0.922	1.073
270	1	Uniprot_cerevisiae_S288C	P25373	Glutaredoxin-1 OS=Saccharomyces cerevisiae (strain ATCC 204508 / S288c) GN=GRX1 PE=1 SV=1	1138	15202	51	30	8	6	14.25	1.474	1.134	1.966	1.375	1	1.345	1.732	1.585
271	1	Uniprot_cerevisiae_S288C	P28834	Isocitrate dehydrogenase [NAD] subunit 1, mitochondrial OS=Saccharomyces cerevisiae (strain ATCC 204508 / S288c) GN=IDH1 PE=1 SV=2	1137	47513	92	42	26	17	4.4	1.075	0.93	1.85	2.037	1	0.989	1.718	2.312
272	1	Uniprot_cerevisiae_S288C	P15624	Phenylalanine--tRNA ligase beta subunit OS=Saccharomyces cerevisiae (strain ATCC 204508 / S288c) GN=FRS1 PE=1 SV=3	1136	82034	190	47	48	24	3.24	0.814	0.869	0.793	0.942	1	0.821	0.892	0.73
273	1	Uniprot_cerevisiae_S288C	P15303	Protein transport protein SEC23 OS=Saccharomyces cerevisiae (strain ATCC 204508 / S288c) GN=SEC23 PE=1 SV=1	1134	95571	97	34	26	16	1.22	0.886	0.933	0.721	1.033	1	0.83	0.759	0.681
274	1	Uniprot_cerevisiae_S288C	P22768	Argininosuccinate synthase OS=Saccharomyces cerevisiae (strain ATCC 204508 / S288c) GN=ARG1 PE=1 SV=3	1130	57655	132	60	32	20	4.4	0.437	2.54	3.555	1.434	1	2.055	3.261	0.742
275	1	Uniprot_cerevisiae_S288C	P40159	Uncharacterized protein YNL208W OS=Saccharomyces cerevisiae (strain ATCC 204508 / S288c) GN=YNL208W PE=1 SV=2	1130	21964	69	26	10	7	7.09	1.435	0.577	0.588	0.673	1	0.648	0.508	0.875
276	1	Uniprot_cerevisiae_S288C	P0CX84	60S ribosomal protein L35-A OS=Saccharomyces cerevisiae (strain ATCC 204508 / S288c) GN=RPL35A PE=1 SV=1	1129	20944	133	51	18	12	9.88	1.067	0.906	0.804	0.664	1	0.869	0.747	0.927
276	2	Uniprot_cerevisiae_S288C	P40956	Protein GTS1 OS=Saccharomyces cerevisiae (strain ATCC 204508 / S288c) GN=GTS1 PE=1 SV=2	178	49781	101	10	26	7	0.81	1.138	0.968	0.9	0.928	1	1.067	0.945	1.234
276	3	Uniprot_cerevisiae_S288C	Q01448	Histone promoter control protein 2 OS=Saccharomyces cerevisiae (strain ATCC 204508 / S288c) GN=HPC2 PE=1 SV=2	63	92071	160	3	33	2	0.1	1.032	0.86	1.004	0.761	1	0.986	0.92	1.093
277	1	Uniprot_cerevisiae_S288C	P31373	Cystathionine gamma-lyase OS=Saccharomyces cerevisiae (strain ATCC 204508 / S288c) GN=CYS3 PE=1 SV=2	1126	49513	158	62	28	16	3.26	1.131	0.792	0.816	0.808	1	0.825	0.749	0.842
277	2	Uniprot_cerevisiae_S288C	Q03195	Translation initiation factor RLI1 OS=Saccharomyces cerevisiae (strain ATCC 204508 / S288c) GN=RLI1 PE=1 SV=1	687	84760	212	37	39	17	1.58	0.885	0.928	0.565	0.827	1	0.896	0.594	0.647
278	1	Uniprot_cerevisiae_S288C	P07264	3-isopropylmalate dehydratase OS=Saccharomyces cerevisiae (strain ATCC 204508 / S288c) GN=LEU1 PE=1 SV=3	1123	104803	181	39	58	22	1.64	1.159	0.435	0.315	0.276	1	0.417	0.296	0.249
279	1	Uniprot_cerevisiae_S288C	Q02642	Nascent polypeptide-associated complex subunit beta-1 OS=Saccharomyces cerevisiae (strain ATCC 204508 / S288c) GN=EGD1 PE=1 SV=2	1114	22790	153	57	19	10	9.89	1.073	0.951	1.11	0.817	1	1.05	1.022	1.158
280	1	Uniprot_cerevisiae_S288C	P32381	Actin-related protein 2 OS=Saccharomyces cerevisiae (strain ATCC 204508 / S288c) GN=ARP2 PE=1 SV=1	1112	50876	88	38	29	13	3.46	1.07	0.752	0.813	0.924	1	0.699	0.76	0.876
281	1	Uniprot_cerevisiae_S288C	P38248	Cell wall protein ECM33 OS=Saccharomyces cerevisiae (strain ATCC 204508 / S288c) GN=ECM33 PE=1 SV=3	1105	50010	87	43	9	5	0.96	0.98	0.786	0.875	0.783	1	0.899	0.663	1.177
282	1	Uniprot_cerevisiae_S288C	P27614	Carboxypeptidase S OS=Saccharomyces cerevisiae (strain ATCC 204508 / S288c) GN=CPS1 PE=1 SV=2	1100	75388	98	42	27	18	1.91	1.135	1.193	2.967	1.046	1	1.249	1.648	1.178
283	1	Uniprot_cerevisiae_S288C	P38701	40S ribosomal protein S20 OS=Saccharomyces cerevisiae (strain ATCC 204508 / S288c) GN=RPS20 PE=1 SV=3	1098	18462	115	65	16	13	45.54	0.86	1.175	1.205	0.938	1	1.199	1.274	0.84
284	1	Uniprot_cerevisiae_S288C	P05749	60S ribosomal protein L22-A OS=Saccharomyces cerevisiae (strain ATCC 204508 / S288c) GN=RPL22A PE=1 SV=3	1097	17944	103	64	8	4	4.05	1.08	1.105	1.063	0.824	1	1.094	1.09	1.224
284	2	Uniprot_cerevisiae_S288C	P56628	60S ribosomal protein L22-B OS=Saccharomyces cerevisiae (strain ATCC 204508 / S288c) GN=RPL22B PE=1 SV=2	256	18077	42	21	9	3	1.51	1.048	1.155	1.119	0.837	1	1.134	1.15	1.269
285	1	Uniprot_cerevisiae_S288C	P14907	Nucleoporin NSP1 OS=Saccharomyces cerevisiae (strain ATCC 204508 / S288c) GN=NSP1 PE=1 SV=1	1094	114147	120	38	36	21	1.35	1.461	0.907	0.928	0.809	1	1.104	0.879	1.194
286	1	Uniprot_cerevisiae_S288C	P35691	Translationally-controlled tumor protein homolog OS=Saccharomyces cerevisiae (strain ATCC 204508 / S288c) GN=TMA19 PE=1 SV=1	1093	23642	86	48	16	13	10.9	0.962	0.858	0.956	0.751	1	0.978	0.916	0.934
287	1	Uniprot_cerevisiae_S288C	P38754	60S ribosomal protein L14-B OS=Saccharomyces cerevisiae (strain ATCC 204508 / S288c) GN=RPL14B PE=1 SV=1	1083	20665	122	57	18	12	15.93	0.702	1.243	1.072	0.93	1	1.036	1.081	0.812
288	1	Uniprot_cerevisiae_S288C	Q01560	Nucleolar protein 3 OS=Saccharomyces cerevisiae (strain ATCC 204508 / S288c) GN=NPL3 PE=1 SV=1	1083	48164	147	49	30	15	3.43	1.413	0.993	1.04	0.809	1	1.076	0.93	1.178
289	1	Uniprot_cerevisiae_S288C	P37303	Low specificity L-threonine aldolase OS=Saccharomyces cerevisiae (strain ATCC 204508 / S288c) GN=GLY1 PE=1 SV=2	1083	50410	107	35	30	13	2.82	1.167	1.333	0.754	0.929	1	1.387	0.903	0.758
290	1	Uniprot_cerevisiae_S288C	P20606	Small COPII coat GTPase SAR1 OS=Saccharomyces cerevisiae (strain ATCC 204508 / S288c) GN=SAR1 PE=1 SV=1	1077	24221	57	28	17	8	5.7	1.048	1.119	1.336	1.184	1	1.29	1.279	1.079
291	1	Uniprot_cerevisiae_S288C	P08518	DNA-directed RNA polymerase II subunit RPB2 OS=Saccharomyces cerevisiae (strain ATCC 204508 / S288c) GN=RPB2 PE=1 SV=2	1074	162260	241	39	85	26	1.08	0.795	1.114	0.784	0.846	1	0.968	0.882	0.676
291	2	Uniprot_cerevisiae_S288C	P22138	DNA-directed RNA polymerase I subunit RPA135 OS=Saccharomyces cerevisiae (strain ATCC 204508 / S288c) GN=RPA135 PE=1 SV=1	711	157169	219	30	77	19	0.76	0.754	0.921	0.709	0.921	1	0.879	0.854	0.718
292	1	Uniprot_cerevisiae_S288C	P33322	H/ACA ribonucleoprotein complex subunit 4 OS=Saccharomyces cerevisiae (strain ATCC 204508 / S288c) GN=CBF5 PE=1 SV=1	1074	75162	95	37	30	19	2.26	1.039	0.946	0.85	0.916	1	1.013	0.929	0.866
292	2	Uniprot_cerevisiae_S288C	P54885	Gamma-glutamyl phosphate reductase OS=Saccharomyces cerevisiae (strain ATCC 204508 / S288c) GN=PRO2 PE=1 SV=1	1069	62016	204	48	44	20	3.48	0.941	1.227	0.91	0.819	1	1.175	0.906	0.757
293	1	Uniprot_cerevisiae_S288C	P20459	Eukaryotic translation initiation factor 2 subunit alpha OS=Saccharomyces cerevisiae (strain ATCC 204508 / S288c) GN=SUI2 PE=1 SV=1	1074	44052	160	36	26	13	4.6	0.871	0.897	0.86	0.867	1	0.895	0.864	0.876
294	1	Uniprot_cerevisiae_S288C	P10614	Lanosterol 14-alpha demethylase OS=Saccharomyces cerevisiae (strain ATCC 204508 / S288c) GN=ERG11 PE=1 SV=1	1067	72425	114	37	33	15	2.22	0.858	0.872	0.88	0.866	1	1.146	0.98	0.823
295	1	Uniprot_cerevisiae_S288C	P38912	Eukaryotic translation initiation factor 1A OS=Saccharomyces cerevisiae (strain ATCC 204508 / S288c) GN=TIF11 PE=1 SV=1	1066	22688	73	39	17	10	14.93	1.221	1.037	0.914	0.927	1	1.242	0.959	1.173
296	1	Uniprot_cerevisiae_S288C	P54113	Bifunctional purine biosynthesis protein ADE16 OS=Saccharomyces cerevisiae (strain ATCC 204508 / S288c) GN=ADE16 PE=1 SV=1	1061	78644	116	34	45	19	2.27	1.178	1	0.863	1.021	1	0.929	0.883	0.919
296	2	Uniprot_cerevisiae_S288C	P38009	Bifunctional purine biosynthesis protein ADE17 OS=Saccharomyces cerevisiae (strain ATCC 204508 / S288c) GN=ADE17 PE=1 SV=2	1024	77667	129	32	42	21	2.7	1.385	1.547	1.728	1.866	1	1.678	1.813	1.818
297	1	Uniprot_cerevisiae_S288C	P21524	Ribonucleoside-diphosphate reductase large chain 1 OS=Saccharomyces cerevisiae (strain ATCC 204508 / S288c) GN=RNR1 PE=1 SV=2	1061	116569	176	53	53	24	1.77	0.942	0.547	0.713	0.846	1	0.552	0.79	0.744
297	2	Uniprot_cerevisiae_S288C	P31380	ATP-dependent helicase FUN30 OS=Saccharomyces cerevisiae (strain ATCC 204508 / S288c) GN=FUN30 PE=1 SV=1	196	160083	180	10	58	9	0.27	0.885	0.825	0.786	0.838	1	0.779	0.823	0.794
298	1	Uniprot_cerevisiae_S288C	P15454	Guanylate kinase OS=Saccharomyces cerevisiae (strain ATCC 204508 / S288c) GN=GUK1 PE=1 SV=2	1061	26755	62	37	19	12	11.26	1.069	0.826	1.013	1.021	1	1.065	1.071	1.134
299	1	Uniprot_cerevisiae_S288C	P42943	T-complex protein 1 subunit eta OS=Saccharomyces cerevisiae (strain ATCC 204508 / S288c) GN=CCT7 PE=1 SV=1	1057	72584	164	42	42	20	3.05	0.983	1.061	0.801	0.994	1	1.111	0.87	0.845
300	1	Uniprot_cerevisiae_S288C	P30657	Proteasome subunit beta type-7 OS=Saccharomyces cerevisiae (strain ATCC 204508 / S288c) GN=PRE4 PE=1 SV=1	1042	33380	56	23	17	7	2.1	1.198	1.15	1.128	0.92	1	1.144	1.029	0.986
301	1	Uniprot_cerevisiae_S288C	P14020	Dolichol-phosphate mannosyltransferase OS=Saccharomyces cerevisiae (strain ATCC 204508 / S288c) GN=DPM1 PE=1 SV=3	1041	35652	92	42	23	15	9.6	0.944	0.839	0.81	0.947	1	0.855	0.766	0.827
302	1	Uniprot_cerevisiae_S288C	P40482	Protein transport protein SEC24 OS=Saccharomyces cerevisiae (strain ATCC 204508 / S288c) GN=SEC24 PE=1 SV=1	1040	114860	160	35	46	20	1.34	0.841	0.988	0.707	0.994	1	0.898	0.789	0.743
303	1	Uniprot_cerevisiae_S288C	P12385	Eukaryotic peptide chain release factor subunit 1 OS=Saccharomyces cerevisiae (strain ATCC 204508 / S288c) GN=SUP45 PE=1 SV=2	1039	61936	107	43	35	21	3.8	0.897	0.949	0.901	0.971	1	1.047	0.951	0.847
304	1	Uniprot_cerevisiae_S288C	P28274	CTP synthase 1 OS=Saccharomyces cerevisiae (strain ATCC 204508 / S288c) GN=URA7 PE=1 SV=2	1036	79030	99	36	37	21	2.82	0.927	1.278	0.969	0.927	1	1.316	1.156	0.786
304	2	Uniprot_cerevisiae_S288C	P38627	CTP synthase 2 OS=Saccharomyces cerevisiae (strain ATCC 204508 / S288c) GN=URA8 PE=1 SV=4	236	74877	63	8	31	8	0.57	0.9	0.99	0.992	0.991	1	1.024	1.09	0.872
305	1	Uniprot_cerevisiae_S288C	P15625	Phenylalanine--tRNA ligase alpha subunit OS=Saccharomyces cerevisiae (strain ATCC 204508 / S288c) GN=FRS2 PE=1 SV=3	1036	70298	156	52	42	24	4.08	1.208	0.741	0.869	0.87	1	0.81	0.906	0.931
306	1	Uniprot_cerevisiae_S288C	P22803	Thioredoxin-2 OS=Saccharomyces cerevisiae (strain ATCC 204508 / S288c) GN=TRX2 PE=1 SV=3	1035	14331	62	41	10	9	22.99	1.038	0.966	1.117	1.147	1	1.12	0.934	1.53
306	2	Uniprot_cerevisiae_S288C	P22217	Thioredoxin-1 OS=Saccharomyces cerevisiae (strain ATCC 204508 / S288c) GN=TRX1 PE=1 SV=3	708	14666	53	33	12	10	21.37	1.031	1.337	1.653	0.945	1	1.418	1.483	1.135
307	1	Uniprot_cerevisiae_S288C	Q03940	RuvB-like protein 1 OS=Saccharomyces cerevisiae (strain ATCC 204508 / S288c) GN=RVB1 PE=1 SV=1	1033	61207	109	38	42	15	2.02	1.001	0.999	0.802	0.845	1	0.88	0.822	0.86
308	1	Uniprot_cerevisiae_S288C	P22943	12 kDa heat shock protein OS=Saccharomyces cerevisiae (strain ATCC 204508 / S288c) GN=HSP12 PE=1 SV=1	1033	16553	91	53	17	8	14.82	3.296	1.041	2.787	6.536	1	0.577	1.752	5.463
309	1	Uniprot_cerevisiae_S288C	P43535	Protein GCN20 OS=Saccharomyces cerevisiae (strain ATCC 204508 / S288c) GN=GCN20 PE=1 SV=1	1026	103761	181	31	51	16	1.26	1.036	1.35	0.907	0.879	1	1.24	0.95	0.88
310	1	Uniprot_cerevisiae_S288C	P23776	Glucan 1,3-beta-glucosidase I/II OS=Saccharomyces cerevisiae (strain ATCC 204508 / S288c) GN=EXG1 PE=1 SV=1	1015	57122	50	30	15	13	2.03	1.659	0.54	0.809	1.313	1	0.529	0.621	1.3
311	1	Uniprot_cerevisiae_S288C	P38075	Pyridoxamine 5'-phosphate oxidase OS=Saccharomyces cerevisiae (strain ATCC 204508 / S288c) GN=PDX3 PE=1 SV=1	1013	32109	60	30	21	13	4.49	0.912	1.544	1.34	1.189	1	1.728	1.205	0.877
312	1	Uniprot_cerevisiae_S288C	P35180	Mitochondrial import receptor subunit TOM20 OS=Saccharomyces cerevisiae (strain ATCC 204508 / S288c) GN=TOM20 PE=1 SV=1	1011	24563	95	27	15	8	4.51	1.433	1.219	1.186	2.044	1	1.273	1.159	2.127
313	1	Uniprot_cerevisiae_S288C	P41805	60S ribosomal protein L10 OS=Saccharomyces cerevisiae (strain ATCC 204508 / S288c) GN=RPL10 PE=1 SV=1	1010	32526	223	70	31	16	12.25	0.62	0.927	0.685	0.927	1	0.768	0.924	0.504
314	1	Uniprot_cerevisiae_S288C	P17505	Malate dehydrogenase, mitochondrial OS=Saccharomyces cerevisiae (strain ATCC 204508 / S288c) GN=MDH1 PE=1 SV=2	1009	44192	99	35	20	16	5.74	1.343	0.851	0.685	0.927	1	0.907	0.634	0.81
315	1	Uniprot_cerevisiae_S288C	P53598	Succinyl-CoA ligase [ADP-forming] subunit alpha, mitochondrial OS=Saccharomyces cerevisiae (strain ATCC 204508 / S288c) GN=LSC1 PE=1 SV=1	1009	43362	69	31	20	10	2.9	1.045	1.014	1.034	0.856	1	1.016	0.876	0.833
316	1	Uniprot_cerevisiae_S288C	P40302	Proteasome subunit alpha type-6 OS=Saccharomyces cerevisiae (strain ATCC 204508 / S288c) GN=PRE5 PE=1 SV=1	1008	30289	63	33	19	15	9.54	1.032	0.931	0.842	1.028	1	0.987	0.824	0.843
317	1	Uniprot_cerevisiae_S288C	Q07505	Putative carboxymethylenebutenolidase OS=Saccharomyces cerevisiae (strain ATCC 204508 / S288c) GN=YDL086W PE=1 SV=1	1000	35398	43	22	12	6	2.28	0.952	1.032	1.018	1.529	1	1.173	1.178	0.869
318	1	Uniprot_cerevisiae_S288C	P38061	60S ribosomal protein L32 OS=Saccharomyces cerevisiae (strain ATCC 204508 / S288c) GN=RPL32 PE=1 SV=1	996	20846	138	56	18	10	12.46	1.007	1.068	0.922	0.747	1	0.924	0.869	0.928
319	1	Uniprot_cerevisiae_S288C	P39986	Manganese-transporting ATPase 1 OS=Saccharomyces cerevisiae (strain ATCC 204508 / S288c) GN=SPF1 PE=1 SV=1	996	161029	192	48	69	26	1.09	0.936	1.359	0.758	0.873	1	1.211	0.782	0.816
320	1	Uniprot_cerevisiae_S288C	P39935	Eukaryotic initiation factor 4F subunit p150 OS=Saccharomyces cerevisiae (strain ATCC 204508 / S288c) GN=TIF4631 PE=1 SV=2	996	134294	239	44	82	27	1.35	1.556	1.233	0.919	0.854	1	1.295	0.899	1.23
320	2	Uniprot_cerevisiae_S288C	P39936	Eukaryotic initiation factor 4F subunit p130 OS=Saccharomyces cerevisiae (strain ATCC 204508 / S288c) GN=TIF4632 PE=1 SV=1	296	131443	172	17	62	13	0.52	1.257	1.121	0.921	0.775	1	1.052	0.864	1.163
321	1	Uniprot_cerevisiae_S288C	P07560	Ras-related protein SEC4 OS=Saccharomyces cerevisiae (strain ATCC 204508 / S288c) GN=SEC4 PE=1 SV=1	992	29713	108	41	25	14	11.67	0.927	0.979	0.957	0.965	1	0.929	0.837	0.927
321	2	Uniprot_cerevisiae_S288C	P01123	GTP-binding protein YPT1 OS=Saccharomyces cerevisiae (strain ATCC 204508 / S288c) GN=YPT1 PE=1 SV=2	896	29163	103	45	21	11	7.64	0.844	0.931	0.949	0.97	1	0.908	0.862	0.954
321	3	Uniprot_cerevisiae_S288C	Q99260	GTP-binding protein YPT6 OS=Saccharomyces cerevisiae (strain ATCC 204508 / S288c) GN=YPT6 PE=1 SV=1	235	31228	50	11	16	6	1.24	0.879	1.113	0.996	0.985	1	1.055	0.881	0.865
322	1	Uniprot_cerevisiae_S288C	Q00764	Alpha,alpha-trehalose-phosphate synthase [UDP-forming] 56 kDa subunit OS=Saccharomyces cerevisiae (strain ATCC 204508 / S288c) GN=TPS1 PE=1 SV=2	992	66335	84	30	32	17	2.15	0.972	0.717	1.182	1.537	1	0.731	0.985	1.366
323	1	Uniprot_cerevisiae_S288C	P21147	Acyl-CoA desaturase 1 OS=Saccharomyces cerevisiae (strain ATCC 204508 / S288c) GN=OLE1 PE=1 SV=2	991	70414	77	30	24	14	2.13	0.63	0.43	0.423	0.473	1	0.4	0.434	0.45
324	1	Uniprot_cerevisiae_S288C	P07702	L-aminoadipate-semialdehyde dehydrogenase OS=Saccharomyces cerevisiae (strain ATCC 204508 / S288c) GN=LYS2 PE=1 SV=2	989	182358	220	35	85	23	0.79	1.009	1.973	1.274	1.201	1	1.8	1.231	0.976
325	1	Uniprot_cerevisiae_S288C	P32471	Elongation factor 1-beta OS=Saccharomyces cerevisiae (strain ATCC 204508 / S288c) GN=EFB1 PE=1 SV=4	985	28439	91	55	12	10	9.61	1.148	0.743	0.854	0.782	1	0.954	0.857	1.035
326	1	Uniprot_cerevisiae_S288C	P41811	Coatomer subunit beta' OS=Saccharomyces cerevisiae (strain ATCC 204508 / S288c) GN=SEC27 PE=1 SV=1	984	115478	143	34	51	19	1.16	0.93	1.08	0.852	0.938	1	0.897	0.94	0.763
327	1	Uniprot_cerevisiae_S288C	P33302	Pleiotropic ABC efflux transporter of multiple drugs OS=Saccharomyces cerevisiae (strain ATCC 204508 / S288c) GN=PDR5 PE=1 SV=1	983	198386	219	36	64	20	0.57	0.856	0.728	0.84	1.875	1	0.785	0.967	1.219
327	2	Uniprot_cerevisiae_S288C	P32568	Protein SNQ2 OS=Saccharomyces cerevisiae (strain ATCC 204508 / S288c) GN=SNQ2 PE=1 SV=2	111	198449	114	6	52	5	0.11	1.365	1.8	1.062	1.062	1	1.399	0.949	1.305
327	3	Uniprot_cerevisiae_S288C	Q02785	ATP-dependent permease PDR12 OS=Saccharomyces cerevisiae (strain ATCC 204508 / S288c) GN=PDR12 PE=1 SV=1	79	196108	173	4	55	3	0.07	1.666	1.837	1.47	1.049	1	1.503	1.243	1.415
328	1	Uniprot_cerevisiae_S288C	Q04697	Glucose-signaling factor 2 OS=Saccharomyces cerevisiae (strain ATCC 204508 / S288c) GN=GSF2 PE=1 SV=1	975	56580	110	39	28	17	2.83	1.145	1.104	0.825	0.988	1	1.049	0.799	1.093
329	1	Uniprot_cerevisiae_S288C	P20435	DNA-directed RNA polymerases I, II, and III subunit RPABC2 OS=Saccharomyces cerevisiae (strain ATCC 204508 / S288c) GN=RPO26 PE=1 SV=1	974	21549	45	16	11	4	2.89	1.566	0.85	1.124	0.918	1	0.898	0.762	1.131
330	1	Uniprot_cerevisiae_S288C	P07213	Mitochondrial import receptor subunit TOM70 OS=Saccharomyces cerevisiae (strain ATCC 204508 / S288c) GN=TOM70 PE=1 SV=2	973	91208	153	47	54	24	2.34	1.321	1.238	1.128	1.259	1	1.304	1.049	1.646
331	1	Uniprot_cerevisiae_S288C	P32288	Glutamine synthetase OS=Saccharomyces cerevisiae (strain ATCC 204508 / S288c) GN=GLN1 PE=1 SV=4	963	48754	187	52	26	15	3.75	0.617	1.22	2.259	1.21	1	1.022	1.922	0.999
332	1	Uniprot_cerevisiae_S288C	P20081	FK506-binding protein 1 OS=Saccharomyces cerevisiae (strain ATCC 204508 / S288c) GN=FPR1 PE=1 SV=2	959	14630	91	51	13	8	11.71	0.904	1.113	0.966	1.118	1	1.132	0.896	1.182
333	1	Uniprot_cerevisiae_S288C	P41807	V-type proton ATPase subunit H OS=Saccharomyces cerevisiae (strain ATCC 204508 / S288c) GN=VMA13 PE=1 SV=1	959	67480	106	27	33	13	1.73	1.3	1.021	1.294	1.006	1	1.147	1.19	1.172
334	1	Uniprot_cerevisiae_S288C	P39683	Nicotinate phosphoribosyltransferase OS=Saccharomyces cerevisiae (strain ATCC 204508 / S288c) GN=NPT1 PE=1 SV=3	959	61248	146	37	37	18	2.71	1.033	0.901	0.858	0.863	1	0.936	0.806	0.814
335	1	Uniprot_cerevisiae_S288C	P04449	60S ribosomal protein L24-A OS=Saccharomyces cerevisiae (strain ATCC 204508 / S288c) GN=RPL24A PE=1 SV=1	958	27033	134	91	15	12	6.48	1.091	0.844	0.784	0.917	1	0.766	0.854	0.639
335	2	Uniprot_cerevisiae_S288C	P24000	60S ribosomal protein L24-B OS=Saccharomyces cerevisiae (strain ATCC 204508 / S288c) GN=RPL24B PE=1 SV=1	758	26663	115	63	16	12	5.6	1.098	0.807	0.762	0.875	1	0.741	0.812	0.659
336	1	Uniprot_cerevisiae_S288C	P22147	5'-3' exoribonuclease 1 OS=Saccharomyces cerevisiae (strain ATCC 204508 / S288c) GN=XRN1 PE=1 SV=1	956	217910	323	40	99	26	0.69	0.989	1.135	0.897	0.954	1	1.095	0.924	0.942
337	1	Uniprot_cerevisiae_S288C	P38205	Multisite-specific tRNA:(cytosine-C(5))-methyltransferase OS=Saccharomyces cerevisiae (strain ATCC 204508 / S288c) GN=NCL1 PE=1 SV=1	954	97334	170	37	59	20	1.49	0.871	1.002	0.717	1.043	1	0.977	0.827	0.665
338	1	Uniprot_cerevisiae_S288C	P06787	Calmodulin OS=Saccharomyces cerevisiae (strain ATCC 204508 / S288c) GN=CMD1 PE=1 SV=1	953	18863	39	25	10	7	10.33	0.755	1.118	0.899	0.91	1	1.009	0.716	0.786
339	1	Uniprot_cerevisiae_S288C	P40010	Nuclear GTP-binding protein NUG1 OS=Saccharomyces cerevisiae (strain ATCC 204508 / S288c) GN=NUG1 PE=1 SV=1	950	74801	99	29	35	15	1.47	1.005	1	0.832	0.878	1	0.987	0.834	0.853
340	1	Uniprot_cerevisiae_S288C	P32473	Pyruvate dehydrogenase E1 component subunit beta, mitochondrial OS=Saccharomyces cerevisiae (strain ATCC 204508 / S288c) GN=PDB1 PE=1 SV=2	950	46159	56	28	19	9	1.49	0.915	1.04	1.019	1.205	1	1.089	0.902	0.866
341	1	Uniprot_cerevisiae_S288C	P05748	60S ribosomal protein L15-A OS=Saccharomyces cerevisiae (strain ATCC 204508 / S288c) GN=RPL15A PE=1 SV=3	949	31450	117	63	26	10	6.43	0.69	0.919	0.766	0.916	1	0.748	0.917	0.591
342	1	Uniprot_cerevisiae_S288C	P15891	Actin-binding protein OS=Saccharomyces cerevisiae (strain ATCC 204508 / S288c) GN=ABP1 PE=1 SV=4	948	83835	121	51	38	20	2.04	1.576	0.78	0.912	0.868	1	0.796	0.799	1.189
343	1	Uniprot_cerevisiae_S288C	P47117	Actin-related protein 3 OS=Saccharomyces cerevisiae (strain ATCC 204508 / S288c) GN=ARP3 PE=1 SV=1	947	57042	84	34	28	16	2.79	0.958	0.811	0.883	1.075	1	0.796	0.875	0.906
344	1	Uniprot_cerevisiae_S288C	P24280	SEC14 cytosolic factor OS=Saccharomyces cerevisiae (strain ATCC 204508 / S288c) GN=SEC14 PE=1 SV=3	946	42668	111	37	31	17	5.54	0.972	1.123	1.005	1.081	1	1.28	0.992	1
344	2	Uniprot_cerevisiae_S288C	Q99207	Nucleolar complex protein 14 OS=Saccharomyces cerevisiae (strain ATCC 204508 / S288c) GN=NOP14 PE=1 SV=1	298	124498	228	14	59	11	0.45	1.268	1.036	0.901	0.826	1	1.133	0.911	0.944
344	3	Uniprot_cerevisiae_S288C	P33324	CRAL-TRIO domain-containing protein YKL091C OS=Saccharomyces cerevisiae (strain ATCC 204508 / S288c) GN=YKL091C PE=1 SV=2	110	44402	37	4	11	3	0.33	1.227	1.101	1.09	0.996	1	1.08	1.032	1.121
345	1	Uniprot_cerevisiae_S288C	P40327	26S protease regulatory subunit 4 homolog OS=Saccharomyces cerevisiae (strain ATCC 204508 / S288c) GN=RPT2 PE=1 SV=3	945	62671	128	34	35	20	3.41	1.009	1.126	0.84	0.899	1	1.09	0.801	0.99
346	1	Uniprot_cerevisiae_S288C	P06101	Hsp90 co-chaperone Cdc37 OS=Saccharomyces cerevisiae (strain ATCC 204508 / S288c) GN=CDC37 PE=1 SV=2	941	77513	143	38	44	19	2.51	1.421	1.004	0.933	1.027	1	1.255	0.856	1.35
347	1	Uniprot_cerevisiae_S288C	P32614	Fumarate reductase 1 OS=Saccharomyces cerevisiae (strain ATCC 204508 / S288c) GN=FRD1 PE=1 SV=1	935	61385	119	35	38	19	2.96	0.917	0.714	1.119	1.1	1	0.802	1.185	1.007
348	1	Uniprot_cerevisiae_S288C	Q06505	Transcription factor SPN1 OS=Saccharomyces cerevisiae (strain ATCC 204508 / S288c) GN=SPN1 PE=1 SV=1	934	58831	98	32	32	16	2.91	1.399	0.952	0.919	0.838	1	1.034	0.829	1.284
349	1	Uniprot_cerevisiae_S288C	P35732	RNA polymerase II degradation factor 1 OS=Saccharomyces cerevisiae (strain ATCC 204508 / S288c) GN=DEF1 PE=1 SV=1	934	99133	119	43	25	11	0.82	1.355	0.951	0.841	0.864	1	1.075	0.84	1.239
350	1	Uniprot_cerevisiae_S288C	P36139	Protein PET10 OS=Saccharomyces cerevisiae (strain ATCC 204508 / S288c) GN=PET10 PE=1 SV=3	931	39137	97	38	24	16	6.71	2.115	0.764	1.238	1.38	1	0.947	1.007	1.973
351	1	Uniprot_cerevisiae_S288C	P53549	26S protease subunit RPT4 OS=Saccharomyces cerevisiae (strain ATCC 204508 / S288c) GN=RPT4 PE=1 SV=4	929	59508	122	50	40	20	4.5	1.129	1.018	0.854	1.106	1	1.011	0.871	0.989
351	2	Uniprot_cerevisiae_S288C	Q01939	26S protease regulatory subunit 8 homolog OS=Saccharomyces cerevisiae (strain ATCC 204508 / S288c) GN=RPT6 PE=1 SV=4	881	56683	138	41	40	20	5.44	1.023	1.28	0.896	0.963	1	1.155	0.905	0.906
351	3	Uniprot_cerevisiae_S288C	P33298	26S protease regulatory subunit 6B homolog OS=Saccharomyces cerevisiae (strain ATCC 204508 / S288c) GN=RPT3 PE=1 SV=2	776	56078	99	34	31	16	2.88	0.994	1.281	1.033	0.969	1	1.221	1.01	0.797
352	1	Uniprot_cerevisiae_S288C	P25605	Acetolactate synthase small subunit, mitochondrial OS=Saccharomyces cerevisiae (strain ATCC 204508 / S288c) GN=ILV6 PE=1 SV=2	928	37588	86	29	20	10	2.42	1.058	1.619	1.074	0.857	1	1.639	1.061	0.663
353	1	Uniprot_cerevisiae_S288C	Q12159	RNA annealing protein YRA1 OS=Saccharomyces cerevisiae (strain ATCC 204508 / S288c) GN=YRA1 PE=1 SV=2	921	31937	160	54	29	14	11.14	1.572	1.112	1.209	0.78	1	1.098	1.077	1.266
354	1	Uniprot_cerevisiae_S288C	P07278	cAMP-dependent protein kinase regulatory subunit OS=Saccharomyces cerevisiae (strain ATCC 204508 / S288c) GN=BCY1 PE=1 SV=4	920	57625	148	39	41	19	3.03	1.219	0.778	0.936	1.214	1	0.792	0.832	1.451
355	1	Uniprot_cerevisiae_S288C	P32445	Single-stranded DNA-binding protein RIM1, mitochondrial OS=Saccharomyces cerevisiae (strain ATCC 204508 / S288c) GN=RIM1 PE=1 SV=1	917	18723	60	28	10	7	4.9	1.378	0.855	0.921	0.877	1	0.87	0.823	1.095
355	2	Uniprot_cerevisiae_S288C	P21771	37S ribosomal protein S28, mitochondrial OS=Saccharomyces cerevisiae (strain ATCC 204508 / S288c) GN=MRPS28 PE=1 SV=1	288	42255	120	12	29	8	1.45	1.52	1.066	0.94	0.877	1	1.07	0.922	0.998
356	1	Uniprot_cerevisiae_S288C	P00927	Threonine dehydratase, mitochondrial OS=Saccharomyces cerevisiae (strain ATCC 204508 / S288c) GN=ILV1 PE=1 SV=2	912	74668	177	44	51	25	3.88	0.907	1.34	0.969	0.647	1	1.33	0.954	0.513
357	1	Uniprot_cerevisiae_S288C	Q04062	26S proteasome regulatory subunit RPN9 OS=Saccharomyces cerevisiae (strain ATCC 204508 / S288c) GN=RPN9 PE=1 SV=1	910	56751	123	38	33	15	2.82	1.256	1.021	0.964	0.866	1	1.169	0.892	1.252
358	1	Uniprot_cerevisiae_S288C	P32468	Cell division control protein 12 OS=Saccharomyces cerevisiae (strain ATCC 204508 / S288c) GN=CDC12 PE=1 SV=1	904	56162	89	30	30	14	1.87	0.965	0.942	0.721	0.917	1	0.82	0.771	0.817
359	1	Uniprot_cerevisiae_S288C	P39729	Ribosome-interacting GTPase 1 OS=Saccharomyces cerevisiae (strain ATCC 204508 / S288c) GN=RBG1 PE=1 SV=1	903	49986	56	20	24	11	1.53	0.955	1.039	0.837	0.866	1	0.992	0.914	0.854
360	1	Uniprot_cerevisiae_S288C	P23292	Casein kinase I homolog 2 OS=Saccharomyces cerevisiae (strain ATCC 204508 / S288c) GN=YCK2 PE=1 SV=1	902	74043	111	24	38	15	1.5	1.339	0.933	1.029	0.902	1	0.979	0.938	1.121
360	2	Uniprot_cerevisiae_S288C	P23291	Casein kinase I homolog 1 OS=Saccharomyces cerevisiae (strain ATCC 204508 / S288c) GN=YCK1 PE=1 SV=1	726	73421	93	20	36	12	1.12	1.369	0.948	0.907	0.909	1	0.88	0.87	1.057
360	3	Uniprot_cerevisiae_S288C	P39962	Casein kinase I homolog 3 OS=Saccharomyces cerevisiae (strain ATCC 204508 / S288c) GN=YCK3 PE=1 SV=2	34	72380	77	4	37	4	0.26	1.066	1.134	0.887	0.95	1	1.027	1.062	1.445
361	1	Uniprot_cerevisiae_S288C	P38911	FK506-binding nuclear protein OS=Saccharomyces cerevisiae (strain ATCC 204508 / S288c) GN=FPR3 PE=1 SV=2	900	61431	53	25	13	6	0.86	1.076	0.847	0.859	0.746	1	0.898	0.837	0.87
361	2	Uniprot_cerevisiae_S288C	Q06205	FK506-binding protein 4 OS=Saccharomyces cerevisiae (strain ATCC 204508 / S288c) GN=FPR4 PE=1 SV=1	681	58525	71	31	13	8	1.06	1.087	0.77	0.906	0.716	1	0.801	0.858	0.826
362	1	Uniprot_cerevisiae_S288C	Q08723	26S proteasome regulatory subunit RPN8 OS=Saccharomyces cerevisiae (strain ATCC 204508 / S288c) GN=RPN8 PE=1 SV=3	899	49074	88	24	27	9	1.17	1.321	0.982	0.854	0.931	1	0.994	0.788	1.056
363	1	Uniprot_cerevisiae_S288C	Q02892	Nucleolar GTP-binding protein 1 OS=Saccharomyces cerevisiae (strain ATCC 204508 / S288c) GN=NOG1 PE=1 SV=1	898	92633	189	41	62	18	1.73	0.908	0.962	0.62	0.857	1	0.905	0.75	0.674
364	1	Uniprot_cerevisiae_S288C	P38777	Family of serine hydrolases 1 OS=Saccharomyces cerevisiae (strain ATCC 204508 / S288c) GN=FSH1 PE=1 SV=1	898	34669	81	27	19	10	3.29	1.052	0.84	0.869	0.769	1	0.97	0.952	0.68
365	1	Uniprot_cerevisiae_S288C	P36421	Tyrosine--tRNA ligase, cytoplasmic OS=Saccharomyces cerevisiae (strain ATCC 204508 / S288c) GN=TYS1 PE=1 SV=3	897	57257	195	45	36	20	3.71	1.063	1.108	0.91	0.803	1	1.294	0.947	1.014
366	1	Uniprot_cerevisiae_S288C	P07143	Cytochrome c1, heme protein, mitochondrial OS=Saccharomyces cerevisiae (strain ATCC 204508 / S288c) GN=CYT1 PE=1 SV=1	897	40301	40	20	9	4	0.87	1.813	0.902	0.635	0.747	1	0.787	0.593	0.713
367	1	Uniprot_cerevisiae_S288C	P36114	Mitochondrial outer membrane protein YKR018C OS=Saccharomyces cerevisiae (strain ATCC 204508 / S288c) GN=YKR018C PE=1 SV=1	891	99668	94	28	40	19	1.34	1.14	1.142	0.849	1.022	1	1.075	0.81	1.14
367	2	Uniprot_cerevisiae_S288C	P47031	Mitochondrial outer membrane protein IML2 OS=Saccharomyces cerevisiae (strain ATCC 204508 / S288c) GN=IML2 PE=1 SV=1	314	98061	127	10	45	9	0.48	1.582	0.626	0.829	1.276	1	0.696	0.791	1.298
368	1	Uniprot_cerevisiae_S288C	P36049	rRNA-processing protein EBP2 OS=Saccharomyces cerevisiae (strain ATCC 204508 / S288c) GN=EBP2 PE=1 SV=1	890	71303	128	36	32	17	2.28	1.183	0.904	0.825	0.691	1	0.963	0.814	1.005
369	1	Uniprot_cerevisiae_S288C	P43593	Ubiquitin carboxyl-terminal hydrolase 6 OS=Saccharomyces cerevisiae (strain ATCC 204508 / S288c) GN=UBP6 PE=1 SV=1	889	72819	83	27	36	14	1.69	1.044	1.393	0.996	1.239	1	1.377	0.977	1.175
370	1	Uniprot_cerevisiae_S288C	Q06146	Uncharacterized protein YLR257W OS=Saccharomyces cerevisiae (strain ATCC 204508 / S288c) GN=YLR257W PE=1 SV=1	888	43628	71	24	26	10	1.89	1.801	0.704	1.282	0.988	1	0.866	1.098	1.381
371	1	Uniprot_cerevisiae_S288C	P40961	Prohibitin-1 OS=Saccharomyces cerevisiae (strain ATCC 204508 / S288c) GN=PHB1 PE=1 SV=2	885	37492	117	34	26	14	4.38	1.004	1.13	1.072	1.26	1	1.092	0.926	1.427
372	1	Uniprot_cerevisiae_S288C	P40215	External NADH-ubiquinone oxidoreductase 1, mitochondrial OS=Saccharomyces cerevisiae (strain ATCC 204508 / S288c) GN=NDE1 PE=1 SV=1	884	78646	161	48	39	17	1.5	1.408	0.976	0.676	0.654	1	0.869	0.618	0.795
373	1	Uniprot_cerevisiae_S288C	Q08412	Ubiquitin-binding protein CUE5 OS=Saccharomyces cerevisiae (strain ATCC 204508 / S288c) GN=CUE5 PE=1 SV=1	882	55968	106	23	32	11	1.47	2.063	0.971	0.967	0.908	1	1.088	0.915	1.326
374	1	Uniprot_cerevisiae_S288C	P00128	Cytochrome b-c1 complex subunit 7 OS=Saccharomyces cerevisiae (strain ATCC 204508 / S288c) GN=QCR7 PE=1 SV=2	878	17644	45	21	11	5	3.11	2.036	0.822	0.888	0.267	1	0.858	0.826	0.329
375	1	Uniprot_cerevisiae_S288C	P09232	Cerevisin OS=Saccharomyces cerevisiae (strain ATCC 204508 / S288c) GN=PRB1 PE=1 SV=1	878	88319	91	33	28	14	1.15	0.933	0.985	1.299	1.072	1	0.947	0.801	1.197
376	1	Uniprot_cerevisiae_S288C	P38115	D-arabinose dehydrogenase [NAD(P)+] heavy chain OS=Saccharomyces cerevisiae (strain ATCC 204508 / S288c) GN=ARA1 PE=1 SV=1	874	47211	77	34	26	19	4.47	1.201	0.63	1.318	1.123	1	0.705	1.018	1.233
377	1	Uniprot_cerevisiae_S288C	Q12458	Putative reductase 1 OS=Saccharomyces cerevisiae (strain ATCC 204508 / S288c) GN=YPR1 PE=1 SV=1	873	43039	104	32	28	14	3.79	1.121	0.73	1.073	0.841	1	0.818	0.803	0.905
378	1	Uniprot_cerevisiae_S288C	P09938	Ribonucleoside-diphosphate reductase small chain 1 OS=Saccharomyces cerevisiae (strain ATCC 204508 / S288c) GN=RNR2 PE=1 SV=2	873	57162	112	35	28	16	2.51	0.866	0.744	1.054	0.737	1	0.832	0.891	0.821
379	1	Uniprot_cerevisiae_S288C	P11745	Ran GTPase-activating protein 1 OS=Saccharomyces cerevisiae (strain ATCC 204508 / S288c) GN=RNA1 PE=1 SV=2	872	55752	94	32	30	16	2.63	0.982	1.151	0.882	0.963	1	1.249	0.922	0.965
380	1	Uniprot_cerevisiae_S288C	P12695	Dihydrolipoyllysine-residue acetyltransferase component of pyruvate dehydrogenase complex, mitochondrial OS=Saccharomyces cerevisiae (strain ATCC 204508 / S288c) GN=LAT1 PE=1 SV=1	871	64092	181	61	33	22	4.56	1.303	0.834	0.84	0.908	1	0.883	0.793	0.918
381	1	Uniprot_cerevisiae_S288C	P50085	Prohibitin-2 OS=Saccharomyces cerevisiae (strain ATCC 204508 / S288c) GN=PHB2 PE=1 SV=2	867	39907	163	36	35	14	3.37	1.153	1.106	0.995	1.415	1	1.003	0.941	1.249
382	1	Uniprot_cerevisiae_S288C	P33734	Imidazole glycerol phosphate synthase hisHF OS=Saccharomyces cerevisiae (strain ATCC 204508 / S288c) GN=HIS7 PE=1 SV=2	865	74829	76	33	35	16	1.47	0.997	1.539	1.481	1.062	1	1.633	1.435	0.972
383	1	Uniprot_cerevisiae_S288C	Q08971	Protein PBDC1 homolog OS=Saccharomyces cerevisiae (strain ATCC 204508 / S288c) GN=YPL225W PE=1 SV=1	865	22347	56	30	16	10	8.46	1.375	0.989	1.142	1.177	1	1.149	1.069	1.26
384	1	Uniprot_cerevisiae_S288C	P32939	GTP-binding protein YPT7 OS=Saccharomyces cerevisiae (strain ATCC 204508 / S288c) GN=YPT7 PE=1 SV=1	858	28080	67	24	14	9	4.17	0.847	0.936	1.04	0.973	1	0.974	0.964	0.847
385	1	Uniprot_cerevisiae_S288C	P25375	Saccharolysin OS=Saccharomyces cerevisiae (strain ATCC 204508 / S288c) GN=PRD1 PE=1 SV=1	854	100623	159	36	43	18	1.22	1.404	1.087	0.825	0.853	1	1.036	0.752	1.006
386	1	Uniprot_cerevisiae_S288C	P32628	UV excision repair protein RAD23 OS=Saccharomyces cerevisiae (strain ATCC 204508 / S288c) GN=RAD23 PE=1 SV=1	854	47392	68	23	23	11	1.91	1.453	0.963	0.742	0.928	1	1.163	0.79	1.431
387	1	Uniprot_cerevisiae_S288C	P32558	FACT complex subunit SPT16 OS=Saccharomyces cerevisiae (strain ATCC 204508 / S288c) GN=SPT16 PE=1 SV=1	854	145741	196	43	66	28	1.33	0.959	1.032	0.893	0.964	1	1.012	0.951	0.907
388	1	Uniprot_cerevisiae_S288C	Q00711	Succinate dehydrogenase [ubiquinone] flavoprotein subunit, mitochondrial OS=Saccharomyces cerevisiae (strain ATCC 204508 / S288c) GN=SDH1 PE=1 SV=1	851	81338	115	25	41	10	0.77	1.094	0.615	0.621	0.538	1	0.488	0.588	0.501
389	1	Uniprot_cerevisiae_S288C	Q03161	Glucose-6-phosphate 1-epimerase OS=Saccharomyces cerevisiae (strain ATCC 204508 / S288c) GN=YMR099C PE=1 SV=1	849	42240	78	42	23	15	5.01	1.022	1.157	1.074	1.156	1	1.196	1.066	0.871
390	1	Uniprot_cerevisiae_S288C	Q04067	Eukaryotic translation initiation factor 3 subunit G OS=Saccharomyces cerevisiae (strain ATCC 204508 / S288c) GN=TIF35 PE=1 SV=1	848	37967	77	28	24	12	4.28	1.113	0.955	0.78	0.971	1	0.973	0.833	0.989
391	1	Uniprot_cerevisiae_S288C	Q3E792	40S ribosomal protein S25-A OS=Saccharomyces cerevisiae (strain ATCC 204508 / S288c) GN=RPS25A PE=1 SV=1	847	17812	106	40	11	5	2.22	1.019	1.076	1.055	0.799	1	1.02	0.974	0.869
392	1	Uniprot_cerevisiae_S288C	P32386	ATP-dependent bile acid permease OS=Saccharomyces cerevisiae (strain ATCC 204508 / S288c) GN=YBT1 PE=1 SV=2	844	220762	257	30	90	21	0.5	1.135	1.173	0.984	0.83	1	1.093	0.862	0.961
393	1	Uniprot_cerevisiae_S288C	P28241	Isocitrate dehydrogenase [NAD] subunit 2, mitochondrial OS=Saccharomyces cerevisiae (strain ATCC 204508 / S288c) GN=IDH2 PE=1 SV=1	843	46241	73	36	24	14	2.92	0.976	0.716	1.615	1.811	1	0.812	1.581	1.687
394	1	Uniprot_cerevisiae_S288C	Q01852	Mitochondrial import inner membrane translocase subunit TIM44 OS=Saccharomyces cerevisiae (strain ATCC 204508 / S288c) GN=TIM44 PE=1 SV=1	841	62255	170	41	47	20	3.77	1.265	1.127	1.055	1.186	1	1.15	0.979	1.498
394	2	Uniprot_cerevisiae_S288C	P41920	Ran-specific GTPase-activating protein 1 OS=Saccharomyces cerevisiae (strain ATCC 204508 / S288c) GN=YRB1 PE=1 SV=1	599	33420	60	24	14	8	2.52	0.987	1.052	1.007	1.016	1	1.208	1.049	1.146
395	1	Uniprot_cerevisiae_S288C	P38295	Medium-chain fatty acid ethyl ester synthase/esterase 2 OS=Saccharomyces cerevisiae (strain ATCC 204508 / S288c) GN=EHT1 PE=1 SV=1	839	61492	117	37	32	16	2.22	0.98	0.754	0.873	1.077	1	0.907	0.873	0.914
396	1	Uniprot_cerevisiae_S288C	P33201	Ribosome assembly factor MRT4 OS=Saccharomyces cerevisiae (strain ATCC 204508 / S288c) GN=MRT4 PE=1 SV=1	839	34434	71	31	22	10	3.33	0.929	0.936	0.798	0.875	1	0.837	0.774	0.876
397	1	Uniprot_cerevisiae_S288C	Q08193	1,3-beta-glucanosyltransferase GAS5 OS=Saccharomyces cerevisiae (strain ATCC 204508 / S288c) GN=GAS5 PE=1 SV=1	832	58898	45	26	13	10	1.73	1.246	0.888	0.891	0.899	1	0.992	0.727	1.22
398	1	Uniprot_cerevisiae_S288C	P17555	Adenylyl cyclase-associated protein OS=Saccharomyces cerevisiae (strain ATCC 204508 / S288c) GN=SRV2 PE=1 SV=1	831	71968	123	40	32	17	1.88	1.154	0.903	0.92	0.826	1	0.816	0.819	1.03
399	1	Uniprot_cerevisiae_S288C	P40850	Protein MKT1 OS=Saccharomyces cerevisiae (strain ATCC 204508 / S288c) GN=MKT1 PE=1 SV=2	825	111092	126	32	46	19	1.14	0.987	1.089	0.852	0.914	1	1.068	0.895	0.895
400	1	Uniprot_cerevisiae_S288C	Q06440	Coronin-like protein OS=Saccharomyces cerevisiae (strain ATCC 204508 / S288c) GN=CRN1 PE=1 SV=1	824	93195	177	39	55	24	2.11	1.273	1.043	0.893	1.002	1	1.11	0.924	0.987
401	1	Uniprot_cerevisiae_S288C	P38845	Cruciform DNA-recognizing protein 1 OS=Saccharomyces cerevisiae (strain ATCC 204508 / S288c) GN=CRP1 PE=1 SV=1	822	70646	84	44	28	19	2.12	1.146	0.853	0.81	0.747	1	0.939	0.813	0.971
402	1	Uniprot_cerevisiae_S288C	P40495	Homoisocitrate dehydrogenase, mitochondrial OS=Saccharomyces cerevisiae (strain ATCC 204508 / S288c) GN=LYS12 PE=1 SV=1	820	48183	97	30	30	15	3.06	1.045	1.176	1.206	1.593	1	1.483	1.164	1.278
403	1	Uniprot_cerevisiae_S288C	Q06706	Elongator complex protein 1 OS=Saccharomyces cerevisiae (strain ATCC 204508 / S288c) GN=IKI3 PE=1 SV=1	817	180308	208	23	64	18	0.53	1.187	1.019	0.85	0.867	1	0.972	1.011	0.799
404	1	Uniprot_cerevisiae_S288C	P43555	Protein EMP47 OS=Saccharomyces cerevisiae (strain ATCC 204508 / S288c) GN=EMP47 PE=1 SV=1	817	62559	122	19	35	11	1.41	1.155	1.056	1.007	1.073	1	1.172	0.964	1.082
405	1	Uniprot_cerevisiae_S288C	Q12154	ATPase GET3 OS=Saccharomyces cerevisiae (strain ATCC 204508 / S288c) GN=GET3 PE=1 SV=1	817	47256	90	31	22	13	3.17	0.959	0.577	0.734	0.512	1	0.65	0.759	0.557
406	1	Uniprot_cerevisiae_S288C	P35719	Uncharacterized protein MRP8 OS=Saccharomyces cerevisiae (strain ATCC 204508 / S288c) GN=MRP8 PE=1 SV=1	813	32383	79	33	21	12	4.39	1.626	0.817	1.063	1.117	1	0.903	0.835	1.711
407	1	Uniprot_cerevisiae_S288C	P07703	DNA-directed RNA polymerases I and III subunit RPAC1 OS=Saccharomyces cerevisiae (strain ATCC 204508 / S288c) GN=RPC40 PE=1 SV=1	813	45194	75	28	26	13	2.36	0.953	1.106	0.764	0.918	1	1.12	0.844	0.778
408	1	Uniprot_cerevisiae_S288C	P09064	Eukaryotic translation initiation factor 2 subunit beta OS=Saccharomyces cerevisiae (strain ATCC 204508 / S288c) GN=SUI3 PE=1 SV=2	811	44257	108	46	28	17	6.38	1.19	1.101	0.968	0.921	1	1.212	0.974	1.073
409	1	Uniprot_cerevisiae_S288C	P14906	Protein translocation protein SEC63 OS=Saccharomyces cerevisiae (strain ATCC 204508 / S288c) GN=SEC63 PE=1 SV=2	808	91742	98	29	32	16	1.19	1.111	1.1	0.917	1.122	1	1.197	0.929	0.995
410	1	Uniprot_cerevisiae_S288C	P38988	Mitochondrial GTP/GDP carrier protein 1 OS=Saccharomyces cerevisiae (strain ATCC 204508 / S288c) GN=GGC1 PE=1 SV=1	804	41150	81	38	28	16	4.69	0.91	1.672	2.243	0.808	1	1.786	1.459	0.921
411	1	Uniprot_cerevisiae_S288C	P07260	Eukaryotic translation initiation factor 4E OS=Saccharomyces cerevisiae (strain ATCC 204508 / S288c) GN=CDC33 PE=1 SV=1	804	30019	70	37	15	11	4.37	1.237	1.292	1.077	1.078	1	1.453	1.007	1.242
412	1	Uniprot_cerevisiae_S288C	Q00055	Glycerol-3-phosphate dehydrogenase [NAD(+)] 1 OS=Saccharomyces cerevisiae (strain ATCC 204508 / S288c) GN=GPD1 PE=1 SV=4	793	50298	103	38	25	12	2.52	0.941	0.53	0.723	1.015	1	0.597	0.715	0.804
412	2	Uniprot_cerevisiae_S288C	P41911	Glycerol-3-phosphate dehydrogenase [NAD(+)] 2, mitochondrial OS=Saccharomyces cerevisiae (strain ATCC 204508 / S288c) GN=GPD2 PE=1 SV=2	650	57926	80	20	25	9	0.93	0.697	0.967	1.737	1.929	1	1.182	1.992	1.27
413	1	Uniprot_cerevisiae_S288C	P31688	Trehalose-phosphatase OS=Saccharomyces cerevisiae (strain ATCC 204508 / S288c) GN=TPS2 PE=1 SV=3	792	126233	237	38	62	20	1.17	1.027	0.797	0.884	1.445	1	0.696	0.852	1.184
414	1	Uniprot_cerevisiae_S288C	P47044	LOG family protein YJL055W OS=Saccharomyces cerevisiae (strain ATCC 204508 / S288c) GN=YJL055W PE=1 SV=1	788	32811	50	14	12	7	1.78	1.315	0.967	1.188	1.115	1	1.091	1.054	1.478
415	1	Uniprot_cerevisiae_S288C	P28000	DNA-directed RNA polymerases I and III subunit RPAC2 OS=Saccharomyces cerevisiae (strain ATCC 204508 / S288c) GN=RPC19 PE=1 SV=1	787	19883	22	12	7	3	1.86	1.469	0.842	0.781	0.836	1	0.994	0.766	0.963
416	1	Uniprot_cerevisiae_S288C	P32521	Actin cytoskeleton-regulatory complex protein PAN1 OS=Saccharomyces cerevisiae (strain ATCC 204508 / S288c) GN=PAN1 PE=1 SV=2	786	184385	151	25	55	16	0.45	1.649	0.958	0.913	0.977	1	1.091	0.899	1.355
417	1	Uniprot_cerevisiae_S288C	P0CX33	40S ribosomal protein S30-A OS=Saccharomyces cerevisiae (strain ATCC 204508 / S288c) GN=RPS30A PE=1 SV=1	784	10765	55	36	7	5	8.82	1.129	0.904	0.75	0.626	1	0.732	0.756	0.782
418	1	Uniprot_cerevisiae_S288C	P05453	Eukaryotic peptide chain release factor GTP-binding subunit OS=Saccharomyces cerevisiae (strain ATCC 204508 / S288c) GN=SUP35 PE=1 SV=1	784	97115	171	45	49	24	2.25	1.066	0.928	0.811	0.781	1	0.876	0.799	0.816
419	1	Uniprot_cerevisiae_S288C	Q04636	FACT complex subunit POB3 OS=Saccharomyces cerevisiae (strain ATCC 204508 / S288c) GN=POB3 PE=1 SV=1	784	74957	119	29	38	15	1.61	0.95	1.046	0.904	0.988	1	1.068	0.958	0.873
420	1	Uniprot_cerevisiae_S288C	P29952	Mannose-6-phosphate isomerase OS=Saccharomyces cerevisiae (strain ATCC 204508 / S288c) GN=PMI40 PE=1 SV=4	784	59948	132	43	33	15	2.32	1.164	0.696	0.882	0.809	1	0.819	0.834	0.881
421	1	Uniprot_cerevisiae_S288C	Q06408	Transaminated amino acid decarboxylase OS=Saccharomyces cerevisiae (strain ATCC 204508 / S288c) GN=ARO10 PE=1 SV=1	782	84972	140	41	43	17	1.71	1.189	1.72	9.058	0.755	1	1.718	5.258	0.921
422	1	Uniprot_cerevisiae_S288C	P27616	Phosphoribosylaminoimidazole-succinocarboxamide synthase OS=Saccharomyces cerevisiae (strain ATCC 204508 / S288c) GN=ADE1 PE=1 SV=2	782	43754	92	30	29	14	2.86	1.167	1.44	1.6	1.509	1	1.734	1.452	1.653
423	1	Uniprot_cerevisiae_S288C	P02309	Histone H4 OS=Saccharomyces cerevisiae (strain ATCC 204508 / S288c) GN=HHF1 PE=1 SV=2	779	15012	46	37	10	9	11.03	0.9	0.629	1.039	0.929	1	0.698	0.86	1.122
424	1	Uniprot_cerevisiae_S288C	P36015	Synaptobrevin homolog YKT6 OS=Saccharomyces cerevisiae (strain ATCC 204508 / S288c) GN=YKT6 PE=1 SV=1	778	28306	77	31	18	14	8.23	1.003	0.882	0.774	0.906	1	0.922	0.788	0.938
425	1	Uniprot_cerevisiae_S288C	Q04728	Arginine biosynthesis bifunctional protein ArgJ, mitochondrial OS=Saccharomyces cerevisiae (strain ATCC 204508 / S288c) GN=ARG7 PE=1 SV=1	778	59092	143	30	39	16	2.63	0.943	3.255	2.71	0.86	1	3.342	1.987	0.903
426	1	Uniprot_cerevisiae_S288C	P53981	Uncharacterized phosphatase YNL010W OS=Saccharomyces cerevisiae (strain ATCC 204508 / S288c) GN=YNL010W PE=1 SV=1	778	36165	57	29	17	9	2.2	0.99	0.834	0.926	1.097	1	0.893	0.927	0.888
427	1	Uniprot_cerevisiae_S288C	P47018	Maintenance of telomere capping protein 1 OS=Saccharomyces cerevisiae (strain ATCC 204508 / S288c) GN=MTC1 PE=1 SV=1	777	68047	134	34	36	19	2.47	1.685	0.976	1.116	1.134	1	1.153	1.077	1.475
428	1	Uniprot_cerevisiae_S288C	P32898	Mitochondrial presequence protease OS=Saccharomyces cerevisiae (strain ATCC 204508 / S288c) GN=CYM1 PE=1 SV=2	777	134897	146	23	52	16	0.65	1.092	1.133	0.947	1.706	1	1.098	0.964	1.389
429	1	Uniprot_cerevisiae_S288C	P19524	Myosin-2 OS=Saccharomyces cerevisiae (strain ATCC 204508 / S288c) GN=MYO2 PE=1 SV=1	777	222279	333	33	106	24	0.58	1.097	0.953	0.821	0.888	1	0.908	0.859	0.998
429	2	Uniprot_cerevisiae_S288C	P32492	Myosin-4 OS=Saccharomyces cerevisiae (strain ATCC 204508 / S288c) GN=MYO4 PE=1 SV=1	113	206735	288	5	87	5	0.11	1.062	1.032	0.815	0.888	1	0.931	0.906	0.825
430	1	Uniprot_cerevisiae_S288C	P23639	Proteasome subunit alpha type-2 OS=Saccharomyces cerevisiae (strain ATCC 204508 / S288c) GN=PRE8 PE=1 SV=1	776	32925	72	33	16	13	4.25	0.942	0.837	0.856	0.842	1	0.861	0.736	1.012
431	1	Uniprot_cerevisiae_S288C	P46784	40S ribosomal protein S10-B OS=Saccharomyces cerevisiae (strain ATCC 204508 / S288c) GN=RPS10B PE=1 SV=1	774	15773	87	35	11	5	3.85	1.011	0.995	1.105	0.898	1	1.05	1.123	1.083
432	1	Uniprot_cerevisiae_S288C	P38689	Ribose-phosphate pyrophosphokinase 3 OS=Saccharomyces cerevisiae (strain ATCC 204508 / S288c) GN=PRS3 PE=1 SV=1	772	41720	81	26	26	15	3.55	0.792	0.91	0.911	0.953	1	0.902	1.014	0.642
432	2	Uniprot_cerevisiae_S288C	P38063	Ribose-phosphate pyrophosphokinase 4 OS=Saccharomyces cerevisiae (strain ATCC 204508 / S288c) GN=PRS4 PE=1 SV=3	294	42620	52	11	20	8	1.21	0.901	0.903	0.934	0.939	1	0.902	0.917	0.737
432	3	Uniprot_cerevisiae_S288C	P38620	Ribose-phosphate pyrophosphokinase 2 OS=Saccharomyces cerevisiae (strain ATCC 204508 / S288c) GN=PRS2 PE=1 SV=1	256	40495	54	8	19	5	0.68	0.969	0.993	0.993	0.976	1	0.971	0.98	0.75
433	1	Uniprot_cerevisiae_S288C	P02557	Tubulin beta chain OS=Saccharomyces cerevisiae (strain ATCC 204508 / S288c) GN=TUB2 PE=1 SV=2	772	56034	82	36	20	11	2.1	0.979	0.811	0.78	1.108	1	0.74	0.808	0.775
434	1	Uniprot_cerevisiae_S288C	Q12464	RuvB-like protein 2 OS=Saccharomyces cerevisiae (strain ATCC 204508 / S288c) GN=RVB2 PE=1 SV=1	771	61710	110	29	33	17	2.67	1.033	1.063	0.809	0.855	1	0.877	0.814	0.806
435	1	Uniprot_cerevisiae_S288C	P43585	Vacuolar transporter chaperone 2 OS=Saccharomyces cerevisiae (strain ATCC 204508 / S288c) GN=VTC2 PE=1 SV=1	770	119460	173	34	60	21	1.11	1.176	1.043	1.104	0.837	1	1.056	0.963	1.029
435	2	Uniprot_cerevisiae_S288C	Q02725	Vacuolar transporter chaperone 3 OS=Saccharomyces cerevisiae (strain ATCC 204508 / S288c) GN=VTC3 PE=1 SV=1	206	119097	203	7	53	5	0.19	1.151	1.056	1.072	0.769	1	0.968	0.93	1.032
436	1	Uniprot_cerevisiae_S288C	P19262	Dihydrolipoyllysine-residue succinyltransferase component of 2-oxoglutarate dehydrogenase complex, mitochondrial OS=Saccharomyces cerevisiae (strain ATCC 204508 / S288c) GN=KGD2 PE=1 SV=2	770	63830	59	18	24	8	0.82	1.418	0.852	0.844	0.842	1	0.794	0.814	0.955
437	1	Uniprot_cerevisiae_S288C	P38999	Saccharopine dehydrogenase [NADP(+), L-glutamate-forming] OS=Saccharomyces cerevisiae (strain ATCC 204508 / S288c) GN=LYS9 PE=1 SV=1	767	59718	57	30	27	18	2.84	1.271	2.658	2.539	1.066	1	3.32	2.462	1.215
438	1	Uniprot_cerevisiae_S288C	P05319	60S acidic ribosomal protein P2-alpha OS=Saccharomyces cerevisiae (strain ATCC 204508 / S288c) GN=RPP2A PE=1 SV=1	766	13173	30	22	5	4	3.77	1.711	0.902	1.787	0.882	1	1.353	1.713	1.376
439	1	Uniprot_cerevisiae_S288C	P23641	Mitochondrial phosphate carrier protein OS=Saccharomyces cerevisiae (strain ATCC 204508 / S288c) GN=MIR1 PE=1 SV=1	765	39013	59	27	16	12	3.08	0.989	0.869	0.603	0.556	1	0.81	0.546	0.609
439	2	Uniprot_cerevisiae_S288C	P32775	1,4-alpha-glucan-branching enzyme OS=Saccharomyces cerevisiae (strain ATCC 204508 / S288c) GN=GLC3 PE=1 SV=2	75	93675	85	6	24	6	0.31	1.085	0.763	0.812	0.804	1	0.662	0.698	0.794
440	1	Uniprot_cerevisiae_S288C	P33767	Dolichyl-diphosphooligosaccharide--protein glycosyltransferase subunit WBP1 OS=Saccharomyces cerevisiae (strain ATCC 204508 / S288c) GN=WBP1 PE=1 SV=1	765	58367	38	16	17	8	0.78	0.999	1.078	1.042	0.895	1	1.17	0.911	0.859
441	1	Uniprot_cerevisiae_S288C	Q03532	ATP-dependent RNA helicase HAS1 OS=Saccharomyces cerevisiae (strain ATCC 204508 / S288c) GN=HAS1 PE=1 SV=1	763	70905	125	34	34	15	1.76	0.894	0.875	0.833	0.907	1	0.874	0.903	0.834
442	1	Uniprot_cerevisiae_S288C	Q04432	Glutathione-independent glyoxalase HSP31 OS=Saccharomyces cerevisiae (strain ATCC 204508 / S288c) GN=HSP31 PE=1 SV=1	762	33001	35	20	14	10	2.58	1.86	0.732	0.454	0.805	1	0.992	0.327	1.076
443	1	Uniprot_cerevisiae_S288C	P15424	ATP-dependent RNA helicase MSS116, mitochondrial OS=Saccharomyces cerevisiae (strain ATCC 204508 / S288c) GN=MSS116 PE=1 SV=1	762	94187	225	30	65	20	1.46	1.105	1.495	1.152	2.017	1	1.316	1.059	1.731
444	1	Uniprot_cerevisiae_S288C	P32419	Malate dehydrogenase, peroxisomal OS=Saccharomyces cerevisiae (strain ATCC 204508 / S288c) GN=MDH3 PE=1 SV=3	759	46944	64	23	27	15	2.85	1.015	0.91	1.152	1.047	1	0.938	0.906	1.13
445	1	Uniprot_cerevisiae_S288C	P32074	Coatomer subunit gamma OS=Saccharomyces cerevisiae (strain ATCC 204508 / S288c) GN=SEC21 PE=1 SV=2	758	123524	136	38	54	21	1.2	1.093	1.002	0.836	0.91	1	1.047	0.804	1.061
446	1	Uniprot_cerevisiae_S288C	Q12449	Hsp90 co-chaperone AHA1 OS=Saccharomyces cerevisiae (strain ATCC 204508 / S288c) GN=AHA1 PE=1 SV=1	758	50805	59	25	23	13	2.2	1.019	1.9	1.301	1.305	1	1.942	1.721	1.381
447	1	Uniprot_cerevisiae_S288C	P53131	Pre-mRNA-splicing factor ATP-dependent RNA helicase PRP43 OS=Saccharomyces cerevisiae (strain ATCC 204508 / S288c) GN=PRP43 PE=1 SV=1	758	103647	152	34	43	20	1.36	1.102	0.97	0.824	0.823	1	1	0.942	0.746
447	2	Uniprot_cerevisiae_S288C	Q04175	Importin beta SMX1 OS=Saccharomyces cerevisiae (strain ATCC 204508 / S288c) GN=SXM1 PE=1 SV=1	360	124964	95	19	33	13	0.55	0.861	1.071	0.935	0.895	1	1.156	0.979	0.933
448	1	Uniprot_cerevisiae_S288C	P46680	Actin-interacting protein 1 OS=Saccharomyces cerevisiae (strain ATCC 204508 / S288c) GN=AIP1 PE=1 SV=1	757	79516	147	30	35	13	1	0.87	0.968	0.85	1.047	1	0.835	0.882	0.738
448	2	Uniprot_cerevisiae_S288C	P07258	Carbamoyl-phosphate synthase arginine-specific small chain OS=Saccharomyces cerevisiae (strain ATCC 204508 / S288c) GN=CPA1 PE=1 SV=1	493	53002	106	27	22	13	2.05	0.707	1.002	1.357	1.262	1	0.825	1.369	0.667
449	1	Uniprot_cerevisiae_S288C	P40357	Protein transport protein SEC9 OS=Saccharomyces cerevisiae (strain ATCC 204508 / S288c) GN=SEC9 PE=1 SV=1	755	85747	121	18	40	9	0.72	1.779	0.908	0.849	0.917	1	0.992	0.876	1.277
450	1	Uniprot_cerevisiae_S288C	P03962	Orotidine 5'-phosphate decarboxylase OS=Saccharomyces cerevisiae (strain ATCC 204508 / S288c) GN=URA3 PE=1 SV=2	753	36402	85	36	26	18	7.01	0.905	0.796	0.706	0.542	1	0.78	0.73	0.424
451	1	Uniprot_cerevisiae_S288C	P53914	UPF0202 protein KRE33 OS=Saccharomyces cerevisiae (strain ATCC 204508 / S288c) GN=KRE33 PE=1 SV=1	748	145711	195	29	71	16	0.74	1.095	0.924	0.679	0.818	1	0.883	0.749	0.683
452	1	Uniprot_cerevisiae_S288C	P32860	NifU-like protein, mitochondrial OS=Saccharomyces cerevisiae (strain ATCC 204508 / S288c) GN=NFU1 PE=1 SV=2	748	36899	66	23	18	8	2.13	1.527	1.236	0.981	1.003	1	1.306	0.894	1.208
453	1	Uniprot_cerevisiae_S288C	P40531	Protein GVP36 OS=Saccharomyces cerevisiae (strain ATCC 204508 / S288c) GN=GVP36 PE=1 SV=1	748	44695	118	35	23	12	3.11	1.154	0.936	1.046	1.147	1	1.029	0.997	1.116
454	1	Uniprot_cerevisiae_S288C	Q12109	Tryptophan--tRNA ligase, cytoplasmic OS=Saccharomyces cerevisiae (strain ATCC 204508 / S288c) GN=WRS1 PE=1 SV=1	747	63284	95	32	33	17	2.33	1.084	0.931	1.069	0.926	1	1.083	0.956	0.934
455	1	Uniprot_cerevisiae_S288C	P87108	Mitochondrial import inner membrane translocase subunit TIM10 OS=Saccharomyces cerevisiae (strain ATCC 204508 / S288c) GN=TIM10 PE=1 SV=1	746	13220	46	20	13	7	21.75	1.396	1.369	1.079	0.955	1	0.918	0.833	1.556
456	1	Uniprot_cerevisiae_S288C	Q06106	Multiple RNA-binding domain-containing protein 1 OS=Saccharomyces cerevisiae (strain ATCC 204508 / S288c) GN=MRD1 PE=1 SV=1	744	130307	190	18	57	12	0.48	1.199	0.961	0.733	0.749	1	0.958	0.765	0.895
457	1	Uniprot_cerevisiae_S288C	P28319	Cell wall protein CWP1 OS=Saccharomyces cerevisiae (strain ATCC 204508 / S288c) GN=CWP1 PE=1 SV=2	743	28817	40	30	9	9	3.28	0.769	0.209	0.535	0.476	1	0.224	0.52	0.989
458	1	Uniprot_cerevisiae_S288C	Q03640	Tricalbin-3 OS=Saccharomyces cerevisiae (strain ATCC 204508 / S288c) GN=TCB3 PE=1 SV=1	741	218185	217	30	74	19	0.45	1.285	0.842	0.953	0.963	1	0.855	0.927	1.037
459	1	Uniprot_cerevisiae_S288C	P38628	Phosphoacetylglucosamine mutase OS=Saccharomyces cerevisiae (strain ATCC 204508 / S288c) GN=PCM1 PE=1 SV=2	740	74139	93	23	27	15	1.35	0.826	0.671	0.556	0.75	1	0.571	0.538	0.664
460	1	Uniprot_cerevisiae_S288C	P20967	2-oxoglutarate dehydrogenase, mitochondrial OS=Saccharomyces cerevisiae (strain ATCC 204508 / S288c) GN=KGD1 PE=1 SV=2	738	136266	113	25	48	17	0.75	1.002	0.878	0.728	0.658	1	0.786	0.677	0.617
461	1	Uniprot_cerevisiae_S288C	P25623	Suppressor of yeast profilin deletion OS=Saccharomyces cerevisiae (strain ATCC 204508 / S288c) GN=SYP1 PE=1 SV=3	736	113252	186	27	44	17	0.96	1.255	0.865	0.821	0.917	1	0.901	0.757	1.143
462	1	Uniprot_cerevisiae_S288C	P32451	Biotin synthase, mitochondrial OS=Saccharomyces cerevisiae (strain ATCC 204508 / S288c) GN=BIO2 PE=1 SV=2	735	52660	118	36	34	14	3.24	1.588	1.369	1.113	0.626	1	0.992	1.164	0.829
463	1	Uniprot_cerevisiae_S288C	P53145	Large subunit GTPase 1 OS=Saccharomyces cerevisiae (strain ATCC 204508 / S288c) GN=LSG1 PE=1 SV=1	734	92031	133	30	52	16	1.4	1.14	1.068	0.708	0.84	1	1.034	0.764	0.833
464	1	Uniprot_cerevisiae_S288C	P53883	Nucleolar protein 13 OS=Saccharomyces cerevisiae (strain ATCC 204508 / S288c) GN=NOP13 PE=1 SV=2	734	63105	158	31	48	16	2.12	1.261	0.926	0.716	0.751	1	0.952	0.719	0.931
465	1	Uniprot_cerevisiae_S288C	P80210	Adenylosuccinate synthetase OS=Saccharomyces cerevisiae (strain ATCC 204508 / S288c) GN=ADE12 PE=1 SV=3	732	59947	105	31	31	15	1.88	0.999	1.703	1.865	1.089	1	1.815	1.692	1.037
466	1	Uniprot_cerevisiae_S288C	P37302	Aminopeptidase Y OS=Saccharomyces cerevisiae (strain ATCC 204508 / S288c) GN=APE3 PE=1 SV=1	730	72756	96	31	22	13	1.26	0.987	1.931	2.397	0.907	1	2.097	1.955	1.145
467	1	Uniprot_cerevisiae_S288C	P39079	T-complex protein 1 subunit zeta OS=Saccharomyces cerevisiae (strain ATCC 204508 / S288c) GN=CCT6 PE=1 SV=1	726	72284	116	29	39	16	1.87	1.096	1.024	0.764	0.955	1	1.019	0.832	0.871
468	1	Uniprot_cerevisiae_S288C	Q12136	Something about silencing protein 10 OS=Saccharomyces cerevisiae (strain ATCC 204508 / S288c) GN=SAS10 PE=1 SV=1	719	90340	97	20	32	12	0.84	1.626	0.91	0.785	0.743	1	1.052	0.832	1.068
469	1	Uniprot_cerevisiae_S288C	P32457	Cell division control protein 3 OS=Saccharomyces cerevisiae (strain ATCC 204508 / S288c) GN=CDC3 PE=1 SV=3	719	77191	115	33	41	16	1.54	1.45	0.981	0.808	0.865	1	1.022	0.876	1.16
470	1	Uniprot_cerevisiae_S288C	P38715	NADPH-dependent aldose reductase GRE3 OS=Saccharomyces cerevisiae (strain ATCC 204508 / S288c) GN=GRE3 PE=1 SV=1	718	46497	94	24	27	12	2.25	1.126	0.938	1.041	1.793	1	1.012	1.015	1.863
471	1	Uniprot_cerevisiae_S288C	P32263	Pyrroline-5-carboxylate reductase OS=Saccharomyces cerevisiae (strain ATCC 204508 / S288c) GN=PRO3 PE=1 SV=1	717	37431	61	32	13	8	2.08	1.083	0.939	0.78	0.827	1	0.887	0.794	0.799
472	1	Uniprot_cerevisiae_S288C	P00044	Cytochrome c iso-1 OS=Saccharomyces cerevisiae (strain ATCC 204508 / S288c) GN=CYC1 PE=1 SV=2	713	17484	96	48	14	9	20.8	1.565	1.181	1.207	1.772	1	1.342	1.04	2.078
472	2	Uniprot_cerevisiae_S288C	P24031	Constitutive acid phosphatase OS=Saccharomyces cerevisiae (strain ATCC 204508 / S288c) GN=PHO3 PE=1 SV=2	147	59804	69	12	16	6	0.53	1.288	0.911	1.087	1.296	1	1.036	0.945	1.68
472	3	Uniprot_cerevisiae_S288C	P13711	Acyl-coenzyme A oxidase OS=Saccharomyces cerevisiae (strain ATCC 204508 / S288c) GN=POX1 PE=1 SV=2	46	101697	66	6	33	2	0.09	1.318	1.07	1.071	1.478	1	1.162	0.924	1.882
473	1	Uniprot_cerevisiae_S288C	Q04947	Reticulon-like protein 1 OS=Saccharomyces cerevisiae (strain ATCC 204508 / S288c) GN=RTN1 PE=1 SV=1	708	42205	83	41	21	12	2.66	1.723	0.77	0.942	0.953	1	0.864	0.88	1.078
474	1	Uniprot_cerevisiae_S288C	P32486	Beta-glucan synthesis-associated protein KRE6 OS=Saccharomyces cerevisiae (strain ATCC 204508 / S288c) GN=KRE6 PE=1 SV=2	706	86737	71	20	20	12	0.89	1.655	1.036	1.029	0.932	1	1.298	0.988	1.14
475	1	Uniprot_cerevisiae_S288C	P36112	MICOS complex subunit MIC60 OS=Saccharomyces cerevisiae (strain ATCC 204508 / S288c) GN=MIC60 PE=1 SV=1	705	77931	150	18	34	10	0.82	1.305	0.75	0.676	0.721	1	0.964	0.625	0.904
476	1	Uniprot_cerevisiae_S288C	P39744	Nucleolar complex protein 2 OS=Saccharomyces cerevisiae (strain ATCC 204508 / S288c) GN=NOC2 PE=1 SV=2	697	105508	195	34	52	18	1.14	1.048	1.057	0.882	0.896	1	1.11	0.877	1.028
477	1	Uniprot_cerevisiae_S288C	P38174	Methionine aminopeptidase 2 OS=Saccharomyces cerevisiae (strain ATCC 204508 / S288c) GN=MAP2 PE=1 SV=4	696	59233	78	22	27	10	1.53	1.126	0.969	0.88	0.967	1	0.891	0.891	0.934
478	1	Uniprot_cerevisiae_S288C	P36013	NAD-dependent malic enzyme, mitochondrial OS=Saccharomyces cerevisiae (strain ATCC 204508 / S288c) GN=MAE1 PE=1 SV=1	694	85999	112	18	42	10	0.64	1.091	1.411	1.487	1.368	1	1.674	1.836	1.062
479	1	Uniprot_cerevisiae_S288C	P39109	Metal resistance protein YCF1 OS=Saccharomyces cerevisiae (strain ATCC 204508 / S288c) GN=YCF1 PE=1 SV=2	694	199006	153	22	69	15	0.41	1.131	0.762	0.719	0.927	1	0.69	0.7	0.868
479	2	Uniprot_cerevisiae_S288C	P14772	Bile pigment transporter 1 OS=Saccharomyces cerevisiae (strain ATCC 204508 / S288c) GN=BPT1 PE=1 SV=2	343	207051	216	8	74	7	0.15	1.242	0.897	0.802	0.948	1	0.692	0.772	0.857
480	1	Uniprot_cerevisiae_S288C	P25555	Single-strand telomeric DNA-binding protein GBP2 OS=Saccharomyces cerevisiae (strain ATCC 204508 / S288c) GN=GBP2 PE=1 SV=1	690	54450	89	24	30	12	2.2	1.271	1.334	0.883	0.778	1	1.291	0.862	0.923
481	1	Uniprot_cerevisiae_S288C	P38077	ATP synthase subunit gamma, mitochondrial OS=Saccharomyces cerevisiae (strain ATCC 204508 / S288c) GN=ATP3 PE=1 SV=1	690	43243	133	29	31	13	3.31	1.414	0.771	0.707	0.561	1	0.838	0.616	0.607
482	1	Uniprot_cerevisiae_S288C	Q12074	Spermidine synthase OS=Saccharomyces cerevisiae (strain ATCC 204508 / S288c) GN=SPE3 PE=1 SV=1	688	41092	54	33	20	17	6.78	0.828	0.722	0.844	0.762	1	0.782	0.89	0.594
483	1	Uniprot_cerevisiae_S288C	P40075	Vesicle-associated membrane protein-associated protein SCS2 OS=Saccharomyces cerevisiae (strain ATCC 204508 / S288c) GN=SCS2 PE=1 SV=3	688	33389	67	25	13	9	2.1	0.992	1.013	1.035	1.067	1	1.253	1.109	1.106
484	1	Uniprot_cerevisiae_S288C	P14922	General transcriptional corepressor CYC8 OS=Saccharomyces cerevisiae (strain ATCC 204508 / S288c) GN=CYC8 PE=1 SV=2	688	117405	148	22	37	14	0.66	1.573	0.916	1.06	0.933	1	1.02	1.02	1.244
485	1	Uniprot_cerevisiae_S288C	P39517	ATP-dependent RNA helicase DHH1 OS=Saccharomyces cerevisiae (strain ATCC 204508 / S288c) GN=DHH1 PE=1 SV=1	687	67260	134	24	30	13	1.41	0.928	1.17	1.005	0.888	1	1.334	0.953	0.765
486	1	Uniprot_cerevisiae_S288C	P36775	Lon protease homolog, mitochondrial OS=Saccharomyces cerevisiae (strain ATCC 204508 / S288c) GN=PIM1 PE=1 SV=2	685	160209	209	28	73	19	0.74	1.277	1.141	0.91	1.325	1	1.116	0.881	1.372
487	1	Uniprot_cerevisiae_S288C	P33399	La protein homolog OS=Saccharomyces cerevisiae (strain ATCC 204508 / S288c) GN=LHP1 PE=1 SV=2	685	41911	152	24	31	12	2.69	1.365	0.956	0.941	0.8	1	1.089	0.914	1.041
488	1	Uniprot_cerevisiae_S288C	P32610	V-type proton ATPase subunit D OS=Saccharomyces cerevisiae (strain ATCC 204508 / S288c) GN=VMA8 PE=1 SV=1	680	35260	121	20	24	6	1.59	1.12	0.953	1.033	0.936	1	0.944	0.952	1.004
489	1	Uniprot_cerevisiae_S288C	Q01080	DNA-directed RNA polymerase I subunit RPA49 OS=Saccharomyces cerevisiae (strain ATCC 204508 / S288c) GN=RPA49 PE=1 SV=2	679	60357	97	22	34	11	1.16	1.152	0.934	0.763	0.733	1	1.009	0.733	0.955
490	1	Uniprot_cerevisiae_S288C	P32501	Translation initiation factor eIF-2B subunit epsilon OS=Saccharomyces cerevisiae (strain ATCC 204508 / S288c) GN=GCD6 PE=1 SV=1	678	95747	104	19	34	10	0.7	1.281	1.06	0.896	1.035	1	1.151	1.05	1.185
491	1	Uniprot_cerevisiae_S288C	Q12363	Transcriptional modulator WTM1 OS=Saccharomyces cerevisiae (strain ATCC 204508 / S288c) GN=WTM1 PE=1 SV=1	677	56963	55	27	16	13	2.04	0.967	0.868	1.263	0.994	1	0.776	1.119	0.902
492	1	Uniprot_cerevisiae_S288C	Q12019	Midasin OS=Saccharomyces cerevisiae (strain ATCC 204508 / S288c) GN=MDN1 PE=1 SV=1	675	673308	562	19	225	14	0.09	2.297	1.029	0.734	1.141	1	1.061	0.809	0.801
493	1	Uniprot_cerevisiae_S288C	P32835	GTP-binding nuclear protein GSP1/CNR1 OS=Saccharomyces cerevisiae (strain ATCC 204508 / S288c) GN=GSP1 PE=1 SV=1	674	30713	43	30	12	10	4.15	0.772	1.057	0.943	0.89	1	1.086	0.985	0.707
494	1	Uniprot_cerevisiae_S288C	Q12024	Ribosome biogenesis protein YTM1 OS=Saccharomyces cerevisiae (strain ATCC 204508 / S288c) GN=YTM1 PE=1 SV=1	674	61854	95	28	27	13	1.79	1.026	1.056	0.749	0.941	1	0.981	0.815	0.771
495	1	Uniprot_cerevisiae_S288C	P09733	Tubulin alpha-1 chain OS=Saccharomyces cerevisiae (strain ATCC 204508 / S288c) GN=TUB1 PE=1 SV=2	671	57271	105	23	22	11	1.25	0.883	0.825	0.805	1.041	1	0.769	0.855	0.882
495	2	Uniprot_cerevisiae_S288C	P09734	Tubulin alpha-3 chain OS=Saccharomyces cerevisiae (strain ATCC 204508 / S288c) GN=TUB3 PE=1 SV=1	512	57469	97	13	18	7	0.67	1.015	0.889	0.785	1.062	1	0.834	0.832	0.94
496	1	Uniprot_cerevisiae_S288C	P23644	Mitochondrial import receptor subunit TOM40 OS=Saccharomyces cerevisiae (strain ATCC 204508 / S288c) GN=TOM40 PE=1 SV=1	668	48280	58	21	14	8	1.2	0.819	1.184	1.085	1.509	1	1.087	1.057	1.292
497	1	Uniprot_cerevisiae_S288C	P40093	UPF0160 protein YER156C OS=Saccharomyces cerevisiae (strain ATCC 204508 / S288c) GN=YER156C PE=1 SV=1	668	47156	77	25	22	10	1.67	0.907	0.789	0.701	0.904	1	1.006	0.773	0.911
498	1	Uniprot_cerevisiae_S288C	P46992	Cell wall protein YJL171C OS=Saccharomyces cerevisiae (strain ATCC 204508 / S288c) GN=YJL171C PE=1 SV=2	667	48212	49	20	13	6	0.69	1.234	0.984	0.807	0.772	1	0.959	0.644	1.145
499	1	Uniprot_cerevisiae_S288C	P32476	Squalene monooxygenase OS=Saccharomyces cerevisiae (strain ATCC 204508 / S288c) GN=ERG1 PE=1 SV=2	666	65147	138	45	36	16	2.91	0.713	0.767	0.541	0.794	1	0.931	0.724	0.585
499	2	Uniprot_cerevisiae_S288C	P42942	Uncharacterized GTP-binding protein YGR210C OS=Saccharomyces cerevisiae (strain ATCC 204508 / S288c) GN=YGR210C PE=1 SV=1	577	56063	72	17	22	9	0.97	1.191	1.127	0.931	0.969	1	1.285	0.987	1.111
499	3	Uniprot_cerevisiae_S288C	P38746	Obg-like ATPase homolog OS=Saccharomyces cerevisiae (strain ATCC 204508 / S288c) GN=YLF2 PE=1 SV=1	163	57125	92	8	28	6	0.56	1.037	1.044	0.897	1.109	1	1.143	0.968	1.113
499	4	Uniprot_cerevisiae_S288C	Q12280	Ras GTPase-activating-like protein IQG1 OS=Saccharomyces cerevisiae (strain ATCC 204508 / S288c) GN=IQG1 PE=1 SV=1	61	213797	261	6	85	2	0.06	0.941	0.962	0.716	0.847	1	1.07	0.834	0.856
500	1	Uniprot_cerevisiae_S288C	P38555	GTP-binding protein YPT31/YPT8 OS=Saccharomyces cerevisiae (strain ATCC 204508 / S288c) GN=YPT31 PE=1 SV=3	666	29155	83	35	15	14	7.64	0.91	0.92	1.029	0.921	1	0.897	0.922	0.832
500	2	Uniprot_cerevisiae_S288C	P51996	GTP-binding protein YPT32/YPT11 OS=Saccharomyces cerevisiae (strain ATCC 204508 / S288c) GN=YPT32 PE=1 SV=3	525	30119	77	25	14	10	3.04	0.918	0.917	1.031	0.95	1	0.892	0.926	0.839
501	1	Uniprot_cerevisiae_S288C	P35191	DnaJ homolog 1, mitochondrial OS=Saccharomyces cerevisiae (strain ATCC 204508 / S288c) GN=MDJ1 PE=1 SV=1	666	70892	119	15	36	8	0.61	1.105	1.532	1.056	1.76	1	1.593	1.197	1.575
502	1	Uniprot_cerevisiae_S288C	P53278	Uncharacterized protein YGR130C OS=Saccharomyces cerevisiae (strain ATCC 204508 / S288c) GN=YGR130C PE=1 SV=1	665	120068	230	26	66	17	0.89	1.58	0.507	0.795	0.888	1	0.561	0.758	1.141
503	1	Uniprot_cerevisiae_S288C	P06780	GTP-binding protein RHO1 OS=Saccharomyces cerevisiae (strain ATCC 204508 / S288c) GN=RHO1 PE=1 SV=3	663	28631	88	24	16	7	2.23	0.925	0.77	0.812	1.078	1	0.652	0.75	0.868
504	1	Uniprot_cerevisiae_S288C	P14120	60S ribosomal protein L30 OS=Saccharomyces cerevisiae (strain ATCC 204508 / S288c) GN=RPL30 PE=1 SV=3	663	15363	66	31	9	6	7.71	0.736	0.945	0.829	0.669	1	0.739	0.833	0.628
505	1	Uniprot_cerevisiae_S288C	P38250	Increased sodium tolerance protein 2 OS=Saccharomyces cerevisiae (strain ATCC 204508 / S288c) GN=IST2 PE=1 SV=2	662	131100	121	23	42	13	0.57	1.343	0.854	0.834	0.957	1	0.963	0.898	1.192
506	1	Uniprot_cerevisiae_S288C	P42945	U3 small nucleolar RNA-associated protein 10 OS=Saccharomyces cerevisiae (strain ATCC 204508 / S288c) GN=UTP10 PE=1 SV=1	659	239630	224	22	75	17	0.35	0.902	1.274	0.803	0.808	1	1.137	0.838	0.844
507	1	Uniprot_cerevisiae_S288C	P40991	25S rRNA (cytosine(2870)-C(5))-methyltransferase OS=Saccharomyces cerevisiae (strain ATCC 204508 / S288c) GN=NOP2 PE=1 SV=1	659	87735	103	30	39	16	1.17	1.009	0.903	0.712	0.803	1	0.864	0.716	0.81
508	1	Uniprot_cerevisiae_S288C	Q03667	Mitochondrial intermembrane space cysteine motif-containing protein MIX17 OS=Saccharomyces cerevisiae (strain ATCC 204508 / S288c) GN=MIX17 PE=1 SV=1	659	17451	19	11	3	1	1.05	2.169	0.723	1.581	2.926	1	1.06	1.355	3.875
509	1	Uniprot_cerevisiae_S288C	P38828	Protein LSM12 OS=Saccharomyces cerevisiae (strain ATCC 204508 / S288c) GN=LSM12 PE=1 SV=1	654	28647	57	18	18	9	2.74	1.386	1.121	1.127	1.074	1	1.18	1.004	1.132
510	1	Uniprot_cerevisiae_S288C	P52286	Suppressor of kinetochore protein 1 OS=Saccharomyces cerevisiae (strain ATCC 204508 / S288c) GN=SKP1 PE=1 SV=2	654	25709	50	15	13	7	2.12	1.794	0.969	1.028	0.908	1	0.998	0.93	1.513
511	1	Uniprot_cerevisiae_S288C	P16603	NADPH--cytochrome P450 reductase OS=Saccharomyces cerevisiae (strain ATCC 204508 / S288c) GN=NCP1 PE=1 SV=3	654	90597	89	20	32	12	0.84	0.911	0.844	0.842	1.073	1	0.865	0.868	0.955
512	1	Uniprot_cerevisiae_S288C	P16550	Protein APA1 OS=Saccharomyces cerevisiae (strain ATCC 204508 / S288c) GN=APA1 PE=1 SV=4	653	44959	72	34	20	15	5.53	0.906	1.026	0.994	1.008	1	1.197	1.036	0.785
513	1	Uniprot_cerevisiae_S288C	P20449	ATP-dependent RNA helicase DBP5 OS=Saccharomyces cerevisiae (strain ATCC 204508 / S288c) GN=DBP5 PE=1 SV=2	651	68276	123	29	35	16	2.05	0.926	1.076	0.867	0.882	1	1.092	0.919	0.802
514	1	Uniprot_cerevisiae_S288C	Q12220	U3 small nucleolar RNA-associated protein 12 OS=Saccharomyces cerevisiae (strain ATCC 204508 / S288c) GN=DIP2 PE=1 SV=1	651	133035	122	10	50	6	0.25	0.868	1.08	0.692	0.855	1	0.983	0.777	0.752
515	1	Uniprot_cerevisiae_S288C	Q03103	Endoplasmic oxidoreductin-1 OS=Saccharomyces cerevisiae (strain ATCC 204508 / S288c) GN=ERO1 PE=1 SV=1	651	79628	140	26	38	12	1.47	1.529	4.321	1.688	0.905	1	5.412	1.785	1.294
516	1	Uniprot_cerevisiae_S288C	P49367	Homoaconitase, mitochondrial OS=Saccharomyces cerevisiae (strain ATCC 204508 / S288c) GN=LYS4 PE=1 SV=1	650	91945	88	21	33	13	0.82	1.068	1.167	0.88	1.238	1	1.392	0.84	1.272
517	1	Uniprot_cerevisiae_S288C	Q99383	Nuclear polyadenylated RNA-binding protein 4 OS=Saccharomyces cerevisiae (strain ATCC 204508 / S288c) GN=HRP1 PE=1 SV=1	649	70352	67	22	28	11	1.18	1.419	0.955	0.85	0.793	1	1.055	0.792	1.09
518	1	Uniprot_cerevisiae_S288C	P39958	Rab GDP-dissociation inhibitor OS=Saccharomyces cerevisiae (strain ATCC 204508 / S288c) GN=GDI1 PE=1 SV=1	647	63268	63	24	33	17	2.56	0.884	1.037	0.919	1.081	1	1.035	0.934	0.885
519	1	Uniprot_cerevisiae_S288C	P43621	Coatomer subunit delta OS=Saccharomyces cerevisiae (strain ATCC 204508 / S288c) GN=RET2 PE=1 SV=3	646	69458	90	25	25	11	1.34	0.908	1.021	0.871	0.985	1	0.943	0.876	0.837
520	1	Uniprot_cerevisiae_S288C	P32466	Low-affinity glucose transporter HXT3 OS=Saccharomyces cerevisiae (strain ATCC 204508 / S288c) GN=HXT3 PE=1 SV=1	646	70811	58	18	14	8	0.82	0.984	1.01	0.921	1.074	1	1.039	0.938	0.983
520	2	Uniprot_cerevisiae_S288C	P32465	Low-affinity glucose transporter HXT1 OS=Saccharomyces cerevisiae (strain ATCC 204508 / S288c) GN=HXT1 PE=1 SV=1	365	70435	52	15	16	6	0.62	1.056	0.781	1.044	1.028	1	0.842	1.205	0.93
520	3	Uniprot_cerevisiae_S288C	P23585	High-affinity glucose transporter HXT2 OS=Saccharomyces cerevisiae (strain ATCC 204508 / S288c) GN=HXT2 PE=1 SV=1	198	67912	35	8	14	5	0.37	0.618	0.69	1.054	0.641	1	0.525	1.012	0.59
520	4	Uniprot_cerevisiae_S288C	P39004	High-affinity hexose transporter HXT6 OS=Saccharomyces cerevisiae (strain ATCC 204508 / S288c) GN=HXT7 PE=1 SV=1	164	71413	42	8	14	4	0.34	0.984	0.746	1.039	1.031	1	0.724	0.977	1.019
521	1	Uniprot_cerevisiae_S288C	P38858	6-phosphogluconolactonase 3 OS=Saccharomyces cerevisiae (strain ATCC 204508 / S288c) GN=SOL3 PE=1 SV=2	645	34035	62	21	17	11	2.89	1.151	1.03	0.737	0.92	1	1.043	0.715	0.95
522	1	Uniprot_cerevisiae_S288C	P32916	Signal recognition particle receptor subunit alpha homolog OS=Saccharomyces cerevisiae (strain ATCC 204508 / S288c) GN=SRP101 PE=1 SV=2	644	86150	152	25	47	15	1.31	1.383	1.054	1.041	1.008	1	1.139	0.991	1.068
523	1	Uniprot_cerevisiae_S288C	P32264	Glutamate 5-kinase OS=Saccharomyces cerevisiae (strain ATCC 204508 / S288c) GN=PRO1 PE=1 SV=2	643	57309	67	18	27	11	1.42	1.113	1.039	0.887	1.013	1	1	0.973	1.035
524	1	Uniprot_cerevisiae_S288C	P30822	Exportin-1 OS=Saccharomyces cerevisiae (strain ATCC 204508 / S288c) GN=CRM1 PE=1 SV=1	642	146784	125	24	51	16	0.63	1.032	1.197	1.043	0.962	1	1.228	1.075	0.994
525	1	Uniprot_cerevisiae_S288C	P41921	Glutathione reductase OS=Saccharomyces cerevisiae (strain ATCC 204508 / S288c) GN=GLR1 PE=1 SV=2	642	66718	121	26	39	19	2.55	1.005	1.037	1.022	1.027	1	0.898	1.034	0.905
526	1	Uniprot_cerevisiae_S288C	Q12265	Ribose-phosphate pyrophosphokinase 5 OS=Saccharomyces cerevisiae (strain ATCC 204508 / S288c) GN=PRS5 PE=1 SV=1	642	62007	83	21	23	9	0.98	0.946	0.954	0.773	0.975	1	0.948	0.866	0.822
527	1	Uniprot_cerevisiae_S288C	P53184	Nicotinamidase OS=Saccharomyces cerevisiae (strain ATCC 204508 / S288c) GN=PNC1 PE=1 SV=1	641	30849	34	15	10	5	1.59	1.056	0.575	1.351	1.91	1	0.663	1.191	1.32
528	1	Uniprot_cerevisiae_S288C	Q06218	ATP-dependent RNA helicase DBP9 OS=Saccharomyces cerevisiae (strain ATCC 204508 / S288c) GN=DBP9 PE=1 SV=1	641	89846	130	20	54	12	0.85	1.157	1.106	0.834	0.799	1	1.033	0.875	0.956
529	1	Uniprot_cerevisiae_S288C	P32481	Eukaryotic translation initiation factor 2 subunit gamma OS=Saccharomyces cerevisiae (strain ATCC 204508 / S288c) GN=GCD11 PE=1 SV=1	640	71370	99	29	35	17	1.74	0.77	0.96	0.732	0.903	1	0.887	0.837	0.71
530	1	Uniprot_cerevisiae_S288C	Q03761	Transcription initiation factor TFIID subunit 12 OS=Saccharomyces cerevisiae (strain ATCC 204508 / S288c) GN=TAF12 PE=1 SV=1	640	73296	175	22	56	14	1.24	1.474	0.915	0.867	0.727	1	0.975	0.835	1.146
531	1	Uniprot_cerevisiae_S288C	P19881	4-nitrophenylphosphatase OS=Saccharomyces cerevisiae (strain ATCC 204508 / S288c) GN=PHO13 PE=1 SV=2	640	42438	47	19	18	9	1.7	1.183	1.024	1.064	1.242	1	1.072	0.985	1.092
532	1	Uniprot_cerevisiae_S288C	P47047	ATP-dependent RNA helicase DOB1 OS=Saccharomyces cerevisiae (strain ATCC 204508 / S288c) GN=MTR4 PE=1 SV=1	635	150517	182	21	63	16	0.61	0.873	1.081	0.894	0.974	1	1.046	0.968	0.876
533	1	Uniprot_cerevisiae_S288C	P41058	40S ribosomal protein S29-B OS=Saccharomyces cerevisiae (strain ATCC 204508 / S288c) GN=RPS29B PE=1 SV=3	633	8428	44	30	10	6	45.91	0.861	1.212	0.833	0.756	1	1.035	0.876	0.545
533	2	Uniprot_cerevisiae_S288C	P41057	40S ribosomal protein S29-A OS=Saccharomyces cerevisiae (strain ATCC 204508 / S288c) GN=RPS29A PE=1 SV=3	623	8361	35	25	8	5	29.26	0.708	1.151	0.639	0.57	1	0.799	0.593	0.548
534	1	Uniprot_cerevisiae_S288C	P28495	F-actin-capping protein subunit alpha OS=Saccharomyces cerevisiae (strain ATCC 204508 / S288c) GN=CAP1 PE=1 SV=1	632	37161	57	15	15	8	1.77	1.02	0.95	0.945	1.098	1	0.937	0.896	0.899
535	1	Uniprot_cerevisiae_S288C	P0CX47	40S ribosomal protein S11-A OS=Saccharomyces cerevisiae (strain ATCC 204508 / S288c) GN=RPS11A PE=1 SV=1	631	24218	104	39	18	10	6.96	0.614	1.158	0.784	0.806	1	0.843	0.966	0.587
536	1	Uniprot_cerevisiae_S288C	P33401	Phosphoglucomutase 1 OS=Saccharomyces cerevisiae (strain ATCC 204508 / S288c) GN=PGM1 PE=1 SV=1	631	77083	63	22	26	13	1.04	0.961	0.88	0.893	0.913	1	0.838	0.828	0.944
536	2	Uniprot_cerevisiae_S288C	P37012	Phosphoglucomutase 2 OS=Saccharomyces cerevisiae (strain ATCC 204508 / S288c) GN=PGM2 PE=1 SV=1	548	78535	87	22	26	12	0.91	0.868	0.598	1.754	2.585	1	0.568	1.243	2.625
537	1	Uniprot_cerevisiae_S288C	P29704	Squalene synthase OS=Saccharomyces cerevisiae (strain ATCC 204508 / S288c) GN=ERG9 PE=1 SV=2	627	61181	74	31	19	14	1.82	0.759	0.915	1.036	0.872	1	0.897	0.873	0.788
538	1	Uniprot_cerevisiae_S288C	Q04660	Ribosome biogenesis protein ERB1 OS=Saccharomyces cerevisiae (strain ATCC 204508 / S288c) GN=ERB1 PE=1 SV=1	626	113172	90	20	42	13	0.69	0.917	0.915	0.746	0.876	1	0.946	0.811	0.717
539	1	Uniprot_cerevisiae_S288C	P01119	Ras-like protein 1 OS=Saccharomyces cerevisiae (strain ATCC 204508 / S288c) GN=RAS1 PE=1 SV=2	624	40548	84	25	26	12	2.48	1.278	0.69	0.688	0.776	1	0.835	0.7	0.855
540	1	Uniprot_cerevisiae_S288C	P38264	Inorganic phosphate transport protein PHO88 OS=Saccharomyces cerevisiae (strain ATCC 204508 / S288c) GN=PHO88 PE=1 SV=1	624	26340	255	40	23	12	19.61	0.943	0.787	0.782	0.915	1	0.834	0.767	1.144
541	1	Uniprot_cerevisiae_S288C	P33338	Protein SLA2 OS=Saccharomyces cerevisiae (strain ATCC 204508 / S288c) GN=SLA2 PE=1 SV=5	624	126901	159	25	51	15	0.77	1.362	0.941	0.76	0.854	1	0.894	0.834	1.08
542	1	Uniprot_cerevisiae_S288C	P53141	Myosin light chain 1 OS=Saccharomyces cerevisiae (strain ATCC 204508 / S288c) GN=MLC1 PE=1 SV=1	623	20998	87	28	21	14	23.12	2.083	0.914	1.099	0.94	1	1.224	1.086	1.158
543	1	Uniprot_cerevisiae_S288C	P32795	Mitochondrial inner membrane i-AAA protease supercomplex subunit YME1 OS=Saccharomyces cerevisiae (strain ATCC 204508 / S288c) GN=YME1 PE=1 SV=1	622	99733	107	25	50	18	1.15	1.173	1.125	0.809	1.091	1	1.024	0.806	1.067
544	1	Uniprot_cerevisiae_S288C	P40055	U3 small nucleolar RNA-associated protein 7 OS=Saccharomyces cerevisiae (strain ATCC 204508 / S288c) GN=UTP7 PE=1 SV=1	620	78493	126	22	40	11	0.91	1.17	0.929	0.758	0.803	1	0.853	0.772	0.862
545	1	Uniprot_cerevisiae_S288C	P40462	Protein TMA108 OS=Saccharomyces cerevisiae (strain ATCC 204508 / S288c) GN=TMA108 PE=1 SV=1	620	130110	144	20	45	15	0.63	1.18	0.99	0.922	0.911	1	0.976	0.929	0.961
546	1	Uniprot_cerevisiae_S288C	P10622	60S acidic ribosomal protein P1-beta OS=Saccharomyces cerevisiae (strain ATCC 204508 / S288c) GN=RPP1B PE=1 SV=3	617	12486	27	19	3	3	4.24	1.513	0.996	1.135	0.834	1	1.148	1.243	1.123
547	1	Uniprot_cerevisiae_S288C	P54783	D-arabinono-1,4-lactone oxidase OS=Saccharomyces cerevisiae (strain ATCC 204508 / S288c) GN=ALO1 PE=1 SV=1	617	70775	65	22	29	15	1.76	0.949	1.072	0.886	1.124	1	1.021	0.859	0.954
548	1	Uniprot_cerevisiae_S288C	P13298	Orotate phosphoribosyltransferase 1 OS=Saccharomyces cerevisiae (strain ATCC 204508 / S288c) GN=URA5 PE=1 SV=2	614	30217	51	23	19	10	4.3	0.76	0.776	0.771	0.922	1	0.83	0.726	0.758
549	1	Uniprot_cerevisiae_S288C	P53691	Peptidyl-prolyl cis-trans isomerase CPR6 OS=Saccharomyces cerevisiae (strain ATCC 204508 / S288c) GN=CPR6 PE=1 SV=1	613	55752	105	37	21	14	2.63	1.136	1.634	0.942	1.153	1	1.805	1.064	1.216
550	1	Uniprot_cerevisiae_S288C	P39929	Vacuolar-sorting protein SNF7 OS=Saccharomyces cerevisiae (strain ATCC 204508 / S288c) GN=SNF7 PE=1 SV=1	612	33967	54	22	16	7	2.45	1.406	0.97	0.956	0.899	1	1.126	0.888	1.322
551	1	Uniprot_cerevisiae_S288C	P40563	Altered inheritance of mitochondria protein 21 OS=Saccharomyces cerevisiae (strain ATCC 204508 / S288c) GN=AIM21 PE=1 SV=1	609	92150	154	16	47	10	0.74	1.923	1.01	0.854	1.074	1	1.036	0.841	1.526
552	1	Uniprot_cerevisiae_S288C	P53550	mRNA-decapping enzyme subunit 2 OS=Saccharomyces cerevisiae (strain ATCC 204508 / S288c) GN=DCP2 PE=1 SV=1	608	132816	201	22	64	19	0.83	1.537	1.127	1.01	0.93	1	1.159	0.947	1.182
553	1	Uniprot_cerevisiae_S288C	P54837	Endoplasmic reticulum vesicle protein 25 OS=Saccharomyces cerevisiae (strain ATCC 204508 / S288c) GN=ERV25 PE=1 SV=1	606	27226	59	26	14	8	2.43	0.977	0.859	0.794	0.872	1	0.784	0.806	0.82
554	1	Uniprot_cerevisiae_S288C	P04911	Histone H2A.1 OS=Saccharomyces cerevisiae (strain ATCC 204508 / S288c) GN=HTA1 PE=1 SV=2	606	17631	108	55	11	5	3.11	1.293	0.696	0.993	0.768	1	0.639	0.77	1.292
554	2	Uniprot_cerevisiae_S288C	Q12692	Histone H2A.Z OS=Saccharomyces cerevisiae (strain ATCC 204508 / S288c) GN=HTZ1 PE=1 SV=3	422	19446	43	25	8	4	1.36	1.231	0.795	1.007	0.999	1	0.684	0.842	1.492
555	1	Uniprot_cerevisiae_S288C	P40016	26S proteasome regulatory subunit RPN3 OS=Saccharomyces cerevisiae (strain ATCC 204508 / S288c) GN=RPN3 PE=1 SV=5	606	73149	102	22	32	12	1.38	1.24	1.223	0.996	0.919	1	1.159	0.976	1.021
556	1	Uniprot_cerevisiae_S288C	P38688	Signal recognition particle subunit SRP72 OS=Saccharomyces cerevisiae (strain ATCC 204508 / S288c) GN=SRP72 PE=1 SV=2	603	97241	166	19	43	14	0.84	1.003	0.968	0.908	0.914	1	0.999	0.903	1.032
557	1	Uniprot_cerevisiae_S288C	P36136	Sedoheptulose 1,7-bisphosphatase OS=Saccharomyces cerevisiae (strain ATCC 204508 / S288c) GN=SHB17 PE=1 SV=1	602	34533	53	23	19	9	2.38	0.933	0.973	0.865	1.071	1	1.041	0.968	0.712
557	2	Uniprot_cerevisiae_S288C	P16658	tRNA-splicing endonuclease subunit SEN2 OS=Saccharomyces cerevisiae (strain ATCC 204508 / S288c) GN=SEN2 PE=1 SV=1	55	53438	47	2	20	2	0.17	0.935	1.038	0.938	0.994	1	0.899	0.937	1.075
558	1	Uniprot_cerevisiae_S288C	P47160	Epsin-3 OS=Saccharomyces cerevisiae (strain ATCC 204508 / S288c) GN=ENT3 PE=1 SV=1	599	53886	76	26	31	15	2.79	1.351	0.88	0.969	0.856	1	0.936	0.877	1.235
559	1	Uniprot_cerevisiae_S288C	P38804	Restriction of telomere capping protein 3 OS=Saccharomyces cerevisiae (strain ATCC 204508 / S288c) GN=RTC3 PE=1 SV=1	597	15957	38	22	11	7	6.98	1.504	1.021	1.203	1.354	1	0.957	0.761	2.666
560	1	Uniprot_cerevisiae_S288C	P32597	Nuclear protein STH1/NPS1 OS=Saccharomyces cerevisiae (strain ATCC 204508 / S288c) GN=STH1 PE=1 SV=1	597	196469	355	25	98	19	0.51	1.212	0.931	0.886	0.856	1	0.883	0.968	0.942
560	2	Uniprot_cerevisiae_S288C	P38144	ISWI chromatin-remodeling complex ATPase ISW1 OS=Saccharomyces cerevisiae (strain ATCC 204508 / S288c) GN=ISW1 PE=1 SV=2	488	167939	256	24	77	19	0.66	1.352	1.014	0.973	0.868	1	0.996	0.968	1.008
560	3	Uniprot_cerevisiae_S288C	P22082	Transcription regulatory protein SNF2 OS=Saccharomyces cerevisiae (strain ATCC 204508 / S288c) GN=SNF2 PE=1 SV=1	340	232933	291	10	95	7	0.18	1.306	0.976	0.921	1.051	1	1.018	1.017	1.03
560	4	Uniprot_cerevisiae_S288C	Q08773	ISWI chromatin-remodeling complex ATPase ISW2 OS=Saccharomyces cerevisiae (strain ATCC 204508 / S288c) GN=ISW2 PE=1 SV=1	256	165202	219	6	73	6	0.17	1.25	1.018	0.927	1.059	1	0.978	0.937	0.985
561	1	Uniprot_cerevisiae_S288C	Q05518	Protein PAL1 OS=Saccharomyces cerevisiae (strain ATCC 204508 / S288c) GN=PAL1 PE=1 SV=1	595	65306	122	17	36	9	0.79	0.827	1.18	1.13	1.009	1	1.081	1.15	0.778
561	2	Uniprot_cerevisiae_S288C	Q08287	60S ribosome subunit biogenesis protein NOP8 OS=Saccharomyces cerevisiae (strain ATCC 204508 / S288c) GN=NOP8 PE=1 SV=1	182	74150	89	8	30	6	0.41	0.733	1.202	1.174	1.033	1	1.096	1.184	0.707
561	3	Uniprot_cerevisiae_S288C	P41909	Peroxisomal long-chain fatty acid import protein 2 OS=Saccharomyces cerevisiae (strain ATCC 204508 / S288c) GN=PXA1 PE=1 SV=2	27	120316	164	4	51	1	0.04	0.647	1.972	1.534	1.085	1	1.354	1.365	0.732
562	1	Uniprot_cerevisiae_S288C	P49334	Mitochondrial import receptor subunit TOM22 OS=Saccharomyces cerevisiae (strain ATCC 204508 / S288c) GN=TOM22 PE=1 SV=3	595	19214	44	22	9	7	4.67	1.207	1.234	1.134	1.268	1	1.302	1.025	1.782
563	1	Uniprot_cerevisiae_S288C	P32340	Rotenone-insensitive NADH-ubiquinone oxidoreductase, mitochondrial OS=Saccharomyces cerevisiae (strain ATCC 204508 / S288c) GN=NDI1 PE=1 SV=1	594	70599	87	16	37	10	1.05	1.31	0.87	0.854	1.01	1	0.739	0.685	1.027
564	1	Uniprot_cerevisiae_S288C	P47068	Myosin tail region-interacting protein MTI1 OS=Saccharomyces cerevisiae (strain ATCC 204508 / S288c) GN=BBC1 PE=1 SV=2	593	153467	166	24	61	15	0.51	1.461	0.874	0.924	0.972	1	0.916	0.927	1.077
565	1	Uniprot_cerevisiae_S288C	Q12314	Protein arginine N-methyltransferase SFM1 OS=Saccharomyces cerevisiae (strain ATCC 204508 / S288c) GN=SFM1 PE=1 SV=1	590	30554	69	29	20	13	8.03	1.346	0.975	0.969	1.16	1	1.279	1.005	1.163
566	1	Uniprot_cerevisiae_S288C	P38737	Proteasome component ECM29 OS=Saccharomyces cerevisiae (strain ATCC 204508 / S288c) GN=ECM29 PE=1 SV=1	589	250295	236	19	87	17	0.36	1.06	1.306	0.804	0.981	1	1.21	0.82	1.075
567	1	Uniprot_cerevisiae_S288C	P13517	F-actin-capping protein subunit beta OS=Saccharomyces cerevisiae (strain ATCC 204508 / S288c) GN=CAP2 PE=1 SV=3	588	36351	52	13	15	7	1.25	1.395	1.086	1.145	1.228	1	1.305	1.079	0.983
568	1	Uniprot_cerevisiae_S288C	P33330	Phosphoserine aminotransferase OS=Saccharomyces cerevisiae (strain ATCC 204508 / S288c) GN=SER1 PE=1 SV=1	588	54478	92	30	28	14	3.03	1.165	1.997	2.192	1.08	1	1.997	1.873	1.334
569	1	Uniprot_cerevisiae_S288C	P38616	Protein YGP1 OS=Saccharomyces cerevisiae (strain ATCC 204508 / S288c) GN=YGP1 PE=1 SV=2	587	42873	34	20	11	6	0.99	1.177	1.282	2.302	4.273	1	0.976	1.698	6.092
570	1	Uniprot_cerevisiae_S288C	P47119	Inosine triphosphate pyrophosphatase OS=Saccharomyces cerevisiae (strain ATCC 204508 / S288c) GN=HAM1 PE=1 SV=1	586	27601	68	21	16	9	2.92	1.028	1.273	1.203	0.997	1	1.348	1.036	1.144
571	1	Uniprot_cerevisiae_S288C	Q12377	26S proteasome regulatory subunit RPN6 OS=Saccharomyces cerevisiae (strain ATCC 204508 / S288c) GN=RPN6 PE=1 SV=3	583	63403	126	27	32	11	1.54	1.16	0.962	0.947	1.031	1	1.079	0.932	1.156
572	1	Uniprot_cerevisiae_S288C	P40513	Mitochondrial acidic protein MAM33 OS=Saccharomyces cerevisiae (strain ATCC 204508 / S288c) GN=MAM33 PE=1 SV=1	580	34419	61	13	15	6	1.66	1.342	1.218	1.736	3.66	1	1.636	1.628	3.233
573	1	Uniprot_cerevisiae_S288C	P53834	Hsp90 co-chaperone HCH1 OS=Saccharomyces cerevisiae (strain ATCC 204508 / S288c) GN=HCH1 PE=1 SV=1	579	21845	53	18	15	8	3.61	0.91	1.087	0.766	1.262	1	1.277	0.863	1.074
574	1	Uniprot_cerevisiae_S288C	P12683	3-hydroxy-3-methylglutaryl-coenzyme A reductase 1 OS=Saccharomyces cerevisiae (strain ATCC 204508 / S288c) GN=HMG1 PE=1 SV=1	579	136411	115	25	46	17	0.7	1.111	0.824	0.946	0.997	1	0.811	0.971	0.96
575	1	Uniprot_cerevisiae_S288C	Q06103	26S proteasome regulatory subunit RPN7 OS=Saccharomyces cerevisiae (strain ATCC 204508 / S288c) GN=RPN7 PE=1 SV=3	578	61022	123	41	33	21	3.92	1.129	1.094	0.919	0.885	1	1.079	0.861	1.081
576	1	Uniprot_cerevisiae_S288C	P40079	U3 small nucleolar ribonucleoprotein protein LCP5 OS=Saccharomyces cerevisiae (strain ATCC 204508 / S288c) GN=LCP5 PE=1 SV=1	578	50854	73	10	23	6	0.65	1.495	1.02	0.762	0.751	1	1.052	0.822	1.008
577	1	Uniprot_cerevisiae_S288C	P53254	U3 small nucleolar RNA-associated protein 22 OS=Saccharomyces cerevisiae (strain ATCC 204508 / S288c) GN=UTP22 PE=1 SV=1	576	174061	183	22	62	15	0.44	0.977	1.091	0.865	0.987	1	1.155	1.019	0.87
578	1	Uniprot_cerevisiae_S288C	P18562	Uracil phosphoribosyltransferase OS=Saccharomyces cerevisiae (strain ATCC 204508 / S288c) GN=FUR1 PE=1 SV=2	575	28763	64	25	19	12	5.67	1.031	0.559	1.297	1.117	1	0.69	1.417	0.808
579	1	Uniprot_cerevisiae_S288C	Q08985	Homocysteine S-methyltransferase 2 OS=Saccharomyces cerevisiae (strain ATCC 204508 / S288c) GN=SAM4 PE=1 SV=1	575	43614	75	16	17	9	1.63	1.122	1.658	1.108	0.682	1	1.868	1.075	0.754
579	2	Uniprot_cerevisiae_S288C	P38811	Transcription-associated protein 1 OS=Saccharomyces cerevisiae (strain ATCC 204508 / S288c) GN=TRA1 PE=1 SV=1	334	508833	398	15	162	12	0.11	1.076	1.336	0.884	0.905	1	1.387	0.897	1.152
580	1	Uniprot_cerevisiae_S288C	Q12466	Tricalbin-1 OS=Saccharomyces cerevisiae (strain ATCC 204508 / S288c) GN=TCB1 PE=1 SV=1	573	169102	143	19	60	16	0.49	0.938	0.788	0.811	0.994	1	0.796	0.819	0.845
580	2	Uniprot_cerevisiae_S288C	P48231	Tricalbin-2 OS=Saccharomyces cerevisiae (strain ATCC 204508 / S288c) GN=TCB2 PE=1 SV=1	276	167778	128	10	63	8	0.26	0.929	0.582	0.957	0.963	1	0.706	0.991	0.969
581	1	Uniprot_cerevisiae_S288C	P23724	Proteasome subunit beta type-6 OS=Saccharomyces cerevisiae (strain ATCC 204508 / S288c) GN=PRE7 PE=1 SV=1	572	32422	51	23	15	9	2.66	0.791	1.29	1.049	1.052	1	1.265	1.07	0.756
582	1	Uniprot_cerevisiae_S288C	Q07896	Nucleolar complex-associated protein 3 OS=Saccharomyces cerevisiae (strain ATCC 204508 / S288c) GN=NOC3 PE=1 SV=1	572	95068	88	15	46	11	0.79	1.148	1.067	0.862	0.909	1	1.063	0.951	1.051
583	1	Uniprot_cerevisiae_S288C	P15565	tRNA (guanine(26)-N(2))-dimethyltransferase, mitochondrial OS=Saccharomyces cerevisiae (strain ATCC 204508 / S288c) GN=TRM1 PE=1 SV=1	572	81249	102	17	36	11	0.77	0.875	1.119	0.802	1.119	1	1.109	0.937	0.943
584	1	Uniprot_cerevisiae_S288C	P18899	Stress protein DDR48 OS=Saccharomyces cerevisiae (strain ATCC 204508 / S288c) GN=DDR48 PE=1 SV=4	571	55637	39	21	13	6	0.84	2.611	0.69	1.471	1.214	1	0.774	1.083	2.191
585	1	Uniprot_cerevisiae_S288C	P31383	Protein phosphatase PP2A regulatory subunit A OS=Saccharomyces cerevisiae (strain ATCC 204508 / S288c) GN=TPD3 PE=1 SV=3	570	82136	143	19	37	14	1.28	1.387	1.183	1.212	1.035	1	1.358	1.165	1.431
585	2	Uniprot_cerevisiae_S288C	P32432	Transcription factor SFP1 OS=Saccharomyces cerevisiae (strain ATCC 204508 / S288c) GN=SFP1 PE=1 SV=1	74	83274	41	2	17	2	0.11	1.674	1.18	1.054	0.801	1	1.034	0.998	1.381
586	1	Uniprot_cerevisiae_S288C	Q03862	Probable metalloprotease ARX1 OS=Saccharomyces cerevisiae (strain ATCC 204508 / S288c) GN=ARX1 PE=1 SV=1	570	78058	80	20	32	14	1.14	0.769	0.929	0.646	0.917	1	0.868	0.846	0.714
587	1	Uniprot_cerevisiae_S288C	Q08208	Nucleolar protein 12 OS=Saccharomyces cerevisiae (strain ATCC 204508 / S288c) GN=NOP12 PE=1 SV=1	567	73693	118	20	39	16	1.51	1.074	0.987	0.699	0.773	1	1.01	0.72	0.802
588	1	Uniprot_cerevisiae_S288C	P38687	Signal recognition particle subunit SRP68 OS=Saccharomyces cerevisiae (strain ATCC 204508 / S288c) GN=SRP68 PE=1 SV=1	567	88008	108	22	40	14	0.96	1.3	0.968	0.807	0.893	1	0.95	0.886	0.873
589	1	Uniprot_cerevisiae_S288C	P22141	Proteasome subunit beta type-4 OS=Saccharomyces cerevisiae (strain ATCC 204508 / S288c) GN=PRE1 PE=1 SV=2	565	27112	51	24	15	7	1.95	0.802	0.903	0.8	1.021	1	0.907	0.706	0.846
590	1	Uniprot_cerevisiae_S288C	P38145	Riboflavin synthase OS=Saccharomyces cerevisiae (strain ATCC 204508 / S288c) GN=RIB5 PE=1 SV=1	565	30926	42	15	13	8	1.96	1.059	1.786	1.513	1.055	1	1.904	1.314	1.169
591	1	Uniprot_cerevisiae_S288C	P40413	T-complex protein 1 subunit epsilon OS=Saccharomyces cerevisiae (strain ATCC 204508 / S288c) GN=CCT5 PE=1 SV=3	564	77803	113	38	41	19	1.97	0.895	1.037	0.68	0.847	1	1.047	0.756	0.784
592	1	Uniprot_cerevisiae_S288C	P39926	Protein SSO2 OS=Saccharomyces cerevisiae (strain ATCC 204508 / S288c) GN=SSO2 PE=1 SV=2	564	40239	61	23	19	10	2.16	1.572	0.757	0.961	1.009	1	0.911	0.865	1.222
592	2	Uniprot_cerevisiae_S288C	P32867	Protein SSO1 OS=Saccharomyces cerevisiae (strain ATCC 204508 / S288c) GN=SSO1 PE=1 SV=2	402	39824	59	20	17	6	1.1	1.651	0.718	0.966	0.944	1	0.835	0.849	1.178
593	1	Uniprot_cerevisiae_S288C	Q12434	Rho GDP-dissociation inhibitor OS=Saccharomyces cerevisiae (strain ATCC 204508 / S288c) GN=RDI1 PE=1 SV=1	562	31338	73	17	19	11	3.38	1.129	1.182	1.255	1.075	1	1.386	1.201	1.089
594	1	Uniprot_cerevisiae_S288C	P40422	DNA-directed RNA polymerases I, II, and III subunit RPABC4 OS=Saccharomyces cerevisiae (strain ATCC 204508 / S288c) GN=RPC10 PE=1 SV=1	561	9720	15	10	5	3	2.51	0.953	0.867	0.621	0.848	1	0.644	0.679	0.825
595	1	Uniprot_cerevisiae_S288C	Q02455	Protein MLP1 OS=Saccharomyces cerevisiae (strain ATCC 204508 / S288c) GN=MLP1 PE=1 SV=2	559	288355	533	24	177	21	0.36	1.931	1.052	0.942	0.903	1	1.238	0.934	1.24
595	2	Uniprot_cerevisiae_S288C	P32912	Vacuolar morphogenesis protein 7 OS=Saccharomyces cerevisiae (strain ATCC 204508 / S288c) GN=VAM7 PE=1 SV=1	80	43732	90	4	25	4	0.47	1.293	0.928	0.906	0.794	1	0.947	0.897	1.045
596	1	Uniprot_cerevisiae_S288C	P00431	Cytochrome c peroxidase, mitochondrial OS=Saccharomyces cerevisiae (strain ATCC 204508 / S288c) GN=CCP1 PE=1 SV=2	558	48587	58	18	22	10	1.38	1.23	1.157	1.079	0.651	1	1.219	0.99	0.843
597	1	Uniprot_cerevisiae_S288C	P12904	5'-AMP-activated protein kinase subunit gamma OS=Saccharomyces cerevisiae (strain ATCC 204508 / S288c) GN=SNF4 PE=1 SV=1	557	42646	68	20	23	12	2.28	1.102	0.967	1.144	1.35	1	1.057	1.076	1.184
598	1	Uniprot_cerevisiae_S288C	P13586	Calcium-transporting ATPase 1 OS=Saccharomyces cerevisiae (strain ATCC 204508 / S288c) GN=PMR1 PE=1 SV=1	554	124617	129	15	47	11	0.45	0.982	0.906	0.757	0.892	1	0.858	0.766	0.806
599	1	Uniprot_cerevisiae_S288C	Q01532	Cysteine proteinase 1, mitochondrial OS=Saccharomyces cerevisiae (strain ATCC 204508 / S288c) GN=LAP3 PE=1 SV=3	552	68058	98	19	32	9	0.75	0.969	1.171	1.667	0.981	1	1.254	1.23	0.98
600	1	Uniprot_cerevisiae_S288C	P53334	Probable family 17 glucosidase SCW4 OS=Saccharomyces cerevisiae (strain ATCC 204508 / S288c) GN=SCW4 PE=1 SV=1	552	46158	39	17	17	9	1.49	1.18	0.842	1.132	0.892	1	0.796	0.902	1.653
601	1	Uniprot_cerevisiae_S288C	P53066	Ankyrin repeat-containing protein YGL242C OS=Saccharomyces cerevisiae (strain ATCC 204508 / S288c) GN=YGL242C PE=1 SV=1	551	22891	35	11	11	5	1.49	1.889	0.709	0.705	1.159	1	0.779	0.65	1.15
602	1	Uniprot_cerevisiae_S288C	P39726	Glycine cleavage system H protein, mitochondrial OS=Saccharomyces cerevisiae (strain ATCC 204508 / S288c) GN=GCV3 PE=1 SV=3	546	21823	36	22	9	5	2.15	1.417	1.259	1.252	1.337	1	1.486	1.111	1.528
603	1	Uniprot_cerevisiae_S288C	Q12305	Thiosulfate sulfurtransferase RDL1, mitochondrial OS=Saccharomyces cerevisiae (strain ATCC 204508 / S288c) GN=RDL1 PE=1 SV=1	546	18796	47	19	9	6	4.9	1.328	1.021	1.078	1.346	1	1.144	0.945	1.468
604	1	Uniprot_cerevisiae_S288C	P25293	Nucleosome assembly protein OS=Saccharomyces cerevisiae (strain ATCC 204508 / S288c) GN=NAP1 PE=1 SV=2	545	56861	52	20	23	9	1.27	1.163	1.05	1.055	0.926	1	1.19	1.019	1.102
605	1	Uniprot_cerevisiae_S288C	P32657	Chromo domain-containing protein 1 OS=Saccharomyces cerevisiae (strain ATCC 204508 / S288c) GN=CHD1 PE=1 SV=1	545	210698	291	19	87	12	0.27	1.145	1.127	0.92	0.903	1	1.053	0.967	0.92
606	1	Uniprot_cerevisiae_S288C	P31384	Glucose-repressible alcohol dehydrogenase transcriptional effector OS=Saccharomyces cerevisiae (strain ATCC 204508 / S288c) GN=CCR4 PE=1 SV=2	545	111147	85	16	40	14	0.71	1.574	0.946	0.92	1.269	1	0.924	0.897	0.924
607	1	Uniprot_cerevisiae_S288C	Q05050	Eisosome protein 1 OS=Saccharomyces cerevisiae (strain ATCC 204508 / S288c) GN=EIS1 PE=1 SV=1	544	124409	296	26	78	19	0.98	1.518	0.767	1	1.027	1	0.743	0.934	1.363
608	1	Uniprot_cerevisiae_S288C	P15873	Proliferating cell nuclear antigen OS=Saccharomyces cerevisiae (strain ATCC 204508 / S288c) GN=POL30 PE=1 SV=1	543	34862	47	19	15	9	2.34	0.829	0.59	0.965	0.971	1	0.811	0.871	0.779
609	1	Uniprot_cerevisiae_S288C	P48510	Ubiquitin domain-containing protein DSK2 OS=Saccharomyces cerevisiae (strain ATCC 204508 / S288c) GN=DSK2 PE=1 SV=2	541	42058	103	34	18	11	3.97	1.864	0.778	0.787	0.881	1	0.91	0.762	1.135
610	1	Uniprot_cerevisiae_S288C	P17695	Glutaredoxin-2, mitochondrial OS=Saccharomyces cerevisiae (strain ATCC 204508 / S288c) GN=GRX2 PE=1 SV=3	540	20506	46	20	13	8	8.34	1.502	0.79	1.237	1.226	1	1.057	0.989	1.542
611	1	Uniprot_cerevisiae_S288C	P40471	NADPH-dependent 1-acyldihydroxyacetone phosphate reductase OS=Saccharomyces cerevisiae (strain ATCC 204508 / S288c) GN=AYR1 PE=1 SV=1	537	41495	92	16	19	7	1.49	1.012	0.606	0.938	0.998	1	0.607	0.827	1.123
612	1	Uniprot_cerevisiae_S288C	P04046	Amidophosphoribosyltransferase OS=Saccharomyces cerevisiae (strain ATCC 204508 / S288c) GN=ADE4 PE=1 SV=2	537	66453	130	23	35	14	1.6	0.865	0.994	0.752	0.974	1	0.805	0.816	0.832
613	1	Uniprot_cerevisiae_S288C	P32366	V-type proton ATPase subunit d OS=Saccharomyces cerevisiae (strain ATCC 204508 / S288c) GN=VMA6 PE=1 SV=2	537	43996	59	19	19	6	1.15	1.062	1.035	1.043	1.021	1	1.139	1.042	1.029
614	1	Uniprot_cerevisiae_S288C	P53081	NGG1-interacting factor 3 OS=Saccharomyces cerevisiae (strain ATCC 204508 / S288c) GN=NIF3 PE=1 SV=1	533	39141	60	14	18	9	1.63	1.008	0.841	0.854	0.877	1	0.879	1.012	0.687
615	1	Uniprot_cerevisiae_S288C	Q06631	Protein BFR2 OS=Saccharomyces cerevisiae (strain ATCC 204508 / S288c) GN=BFR2 PE=1 SV=1	533	77335	109	16	30	12	0.93	1.247	1.071	0.877	0.873	1	1.147	0.865	1.048
616	1	Uniprot_cerevisiae_S288C	P35207	Antiviral helicase SKI2 OS=Saccharomyces cerevisiae (strain ATCC 204508 / S288c) GN=SKI2 PE=1 SV=2	531	179677	250	16	88	13	0.36	0.995	1.077	0.901	1.052	1	1.03	0.961	0.91
617	1	Uniprot_cerevisiae_S288C	P22336	Replication factor A protein 1 OS=Saccharomyces cerevisiae (strain ATCC 204508 / S288c) GN=RFA1 PE=1 SV=1	530	82702	217	22	50	15	1.27	1.124	0.886	0.818	1.054	1	0.822	0.801	0.912
618	1	Uniprot_cerevisiae_S288C	P40518	Actin-related protein 2/3 complex subunit 5 OS=Saccharomyces cerevisiae (strain ATCC 204508 / S288c) GN=ARC15 PE=1 SV=1	529	19253	54	16	13	9	7.75	1.833	0.714	1.056	0.911	1	0.834	0.981	1.272
619	1	Uniprot_cerevisiae_S288C	P05373	Delta-aminolevulinic acid dehydratase OS=Saccharomyces cerevisiae (strain ATCC 204508 / S288c) GN=HEM2 PE=1 SV=2	529	42997	67	20	20	11	2.95	1.058	1.067	0.887	1.374	1	1.019	0.979	0.97
620	1	Uniprot_cerevisiae_S288C	P15496	Isopentenyl-diphosphate Delta-isomerase OS=Saccharomyces cerevisiae (strain ATCC 204508 / S288c) GN=IDI1 PE=1 SV=2	528	39736	51	17	19	8	1.6	0.85	0.954	1.11	1.071	1	1.133	1.231	0.883
621	1	Uniprot_cerevisiae_S288C	P19454	Casein kinase II subunit alpha' OS=Saccharomyces cerevisiae (strain ATCC 204508 / S288c) GN=CKA2 PE=1 SV=2	526	49343	51	21	22	11	1.56	0.994	0.998	0.988	1.143	1	1.04	0.957	1.125
621	2	Uniprot_cerevisiae_S288C	P15790	Casein kinase II subunit alpha OS=Saccharomyces cerevisiae (strain ATCC 204508 / S288c) GN=CKA1 PE=1 SV=1	290	56595	60	12	24	8	0.96	0.973	1.356	1.062	1.084	1	1.29	1.036	1.098
622	1	Uniprot_cerevisiae_S288C	P39938	40S ribosomal protein S26-A OS=Saccharomyces cerevisiae (strain ATCC 204508 / S288c) GN=RPS26A PE=1 SV=1	525	18548	62	24	12	4	2.07	0.956	1.085	0.898	0.845	1	0.942	0.949	0.844
622	2	Uniprot_cerevisiae_S288C	P39939	40S ribosomal protein S26-B OS=Saccharomyces cerevisiae (strain ATCC 204508 / S288c) GN=RPS26B PE=1 SV=1	500	18490	62	24	11	3	1.46	0.946	1.09	0.906	0.915	1	0.949	0.982	0.866
623	1	Uniprot_cerevisiae_S288C	P32892	ATP-dependent RNA helicase DRS1 OS=Saccharomyces cerevisiae (strain ATCC 204508 / S288c) GN=DRS1 PE=1 SV=2	525	109782	206	24	54	13	0.65	1.378	1.094	0.815	0.906	1	1.072	0.819	0.758
624	1	Uniprot_cerevisiae_S288C	Q04439	Myosin-5 OS=Saccharomyces cerevisiae (strain ATCC 204508 / S288c) GN=MYO5 PE=1 SV=1	523	166128	226	18	68	12	0.39	1.084	0.963	0.893	0.921	1	0.854	0.897	0.977
624	2	Uniprot_cerevisiae_S288C	P36006	Myosin-3 OS=Saccharomyces cerevisiae (strain ATCC 204508 / S288c) GN=MYO3 PE=1 SV=4	183	182978	186	5	70	3	0.07	1.094	0.969	0.956	0.973	1	0.854	0.895	1.012
625	1	Uniprot_cerevisiae_S288C	Q04371	Protein-glutamate O-methyltransferase OS=Saccharomyces cerevisiae (strain ATCC 204508 / S288c) GN=YMR027W PE=1 SV=1	523	66281	132	24	40	17	2.15	1.174	1.224	1.24	1.173	1	1.197	1.099	1.123
625	2	Uniprot_cerevisiae_S288C	Q12108	Restriction of telomere capping protein 5 OS=Saccharomyces cerevisiae (strain ATCC 204508 / S288c) GN=RTC5 PE=1 SV=1	60	77306	65	2	27	2	0.12	0.987	0.941	0.825	1.022	1	0.889	0.879	0.816
626	1	Uniprot_cerevisiae_S288C	Q00816	Resistance to glucose repression protein 1 OS=Saccharomyces cerevisiae (strain ATCC 204508 / S288c) GN=REG1 PE=1 SV=1	523	133980	152	25	53	13	0.51	1.931	1.124	0.84	0.913	1	1.046	0.817	1.41
627	1	Uniprot_cerevisiae_S288C	P10869	Aspartokinase OS=Saccharomyces cerevisiae (strain ATCC 204508 / S288c) GN=HOM3 PE=1 SV=2	522	70701	93	19	27	11	0.93	0.759	3.134	1.551	1.064	1	3.261	1.376	1.013
628	1	Uniprot_cerevisiae_S288C	P25369	LAS seventeen-binding protein 5 OS=Saccharomyces cerevisiae (strain ATCC 204508 / S288c) GN=LSB5 PE=1 SV=3	522	45370	54	15	20	7	0.92	1.212	0.952	0.996	0.845	1	0.93	0.875	1.06
629	1	Uniprot_cerevisiae_S288C	P38333	Essential nuclear protein 1 OS=Saccharomyces cerevisiae (strain ATCC 204508 / S288c) GN=ENP1 PE=1 SV=1	521	67059	118	24	35	15	1.74	1.101	0.954	0.758	0.944	1	0.985	0.816	0.98
630	1	Uniprot_cerevisiae_S288C	P27810	Alpha-1,2 mannosyltransferase KTR1 OS=Saccharomyces cerevisiae (strain ATCC 204508 / S288c) GN=KTR1 PE=1 SV=1	520	55745	63	17	19	9	0.98	0.993	0.73	0.742	0.731	1	0.773	0.678	0.816
631	1	Uniprot_cerevisiae_S288C	P40037	Protein HMF1 OS=Saccharomyces cerevisiae (strain ATCC 204508 / S288c) GN=HMF1 PE=1 SV=1	516	16423	29	15	8	4	2.54	0.716	1.052	1.447	1.662	1	1.298	1.22	1.26
632	1	Uniprot_cerevisiae_S288C	P32602	Alpha-soluble NSF attachment protein OS=Saccharomyces cerevisiae (strain ATCC 204508 / S288c) GN=SEC17 PE=1 SV=4	516	41622	49	12	20	10	1.75	1.157	1.533	1.147	1.202	1	1.606	1.078	1.358
633	1	Uniprot_cerevisiae_S288C	Q04500	U3 small nucleolar RNA-associated protein 14 OS=Saccharomyces cerevisiae (strain ATCC 204508 / S288c) GN=UTP14 PE=1 SV=1	514	133381	171	18	63	14	0.61	1.645	1.018	0.747	0.693	1	1.022	0.786	1.021
634	1	Uniprot_cerevisiae_S288C	P43588	Ubiquitin carboxyl-terminal hydrolase RPN11 OS=Saccharomyces cerevisiae (strain ATCC 204508 / S288c) GN=RPN11 PE=1 SV=1	511	42027	179	24	26	8	1.72	1.111	0.905	0.9	0.852	1	0.935	0.818	0.913
635	1	Uniprot_cerevisiae_S288C	Q04013	Citrate/oxoglutarate carrier protein OS=Saccharomyces cerevisiae (strain ATCC 204508 / S288c) GN=YHM2 PE=1 SV=1	510	42210	84	17	23	10	2	0.893	0.847	1.093	0.354	1	0.78	1.178	0.416
636	1	Uniprot_cerevisiae_S288C	P51601	GTP cyclohydrolase 1 OS=Saccharomyces cerevisiae (strain ATCC 204508 / S288c) GN=FOL2 PE=1 SV=1	510	32148	93	19	18	9	3.2	0.999	1.125	1.044	1.019	1	1.006	0.985	0.757
637	1	Uniprot_cerevisiae_S288C	P53199	Sterol-4-alpha-carboxylate 3-dehydrogenase, decarboxylating OS=Saccharomyces cerevisiae (strain ATCC 204508 / S288c) GN=ERG26 PE=1 SV=1	509	47125	53	19	16	8	1.45	0.784	0.717	1.05	1.157	1	0.727	1.122	0.892
638	1	Uniprot_cerevisiae_S288C	P48363	Prefoldin subunit 3 OS=Saccharomyces cerevisiae (strain ATCC 204508 / S288c) GN=PAC10 PE=1 SV=1	508	28714	69	14	21	7	1.78	1.876	1.071	1.285	1.098	1	1.274	1.341	1.167
639	1	Uniprot_cerevisiae_S288C	P53301	Probable glycosidase CRH1 OS=Saccharomyces cerevisiae (strain ATCC 204508 / S288c) GN=CRH1 PE=1 SV=1	507	60119	51	17	20	9	1.02	1.021	0.574	0.768	0.582	1	0.53	0.616	1.027
640	1	Uniprot_cerevisiae_S288C	P38836	Putative metallocarboxypeptidase ECM14 OS=Saccharomyces cerevisiae (strain ATCC 204508 / S288c) GN=ECM14 PE=1 SV=1	506	56812	23	10	9	4	0.45	0.993	1.235	1.125	1.182	1	1.357	0.973	1.004
641	1	Uniprot_cerevisiae_S288C	P07275	Delta-1-pyrroline-5-carboxylate dehydrogenase, mitochondrial OS=Saccharomyces cerevisiae (strain ATCC 204508 / S288c) GN=PUT2 PE=1 SV=2	505	77705	109	26	32	15	1.26	1.253	0.744	1.409	1.058	1	0.746	1.183	1.158
641	2	Uniprot_cerevisiae_S288C	P40541	Cohesin subunit SCC3 OS=Saccharomyces cerevisiae (strain ATCC 204508 / S288c) GN=IRR1 PE=1 SV=1	53	163548	156	6	43	4	0.11	1.429	0.79	1.566	1.2	1	0.745	1.318	1.301
642	1	Uniprot_cerevisiae_S288C	P53742	Nucleolar GTP-binding protein 2 OS=Saccharomyces cerevisiae (strain ATCC 204508 / S288c) GN=NOG2 PE=1 SV=1	504	72111	115	15	44	9	0.7	1.225	1.009	0.8	0.853	1	1.047	0.975	0.691
643	1	Uniprot_cerevisiae_S288C	P32478	Cell wall mannoprotein HSP150 OS=Saccharomyces cerevisiae (strain ATCC 204508 / S288c) GN=HSP150 PE=1 SV=2	504	46998	56	22	13	7	1.05	0.557	0.568	0.489	0.476	1	0.308	0.495	1.131
643	2	Uniprot_cerevisiae_S288C	Q03178	Cell wall mannoprotein PIR1 OS=Saccharomyces cerevisiae (strain ATCC 204508 / S288c) GN=PIR1 PE=1 SV=1	314	40564	47	14	11	4	0.68	0.604	0.582	0.503	0.469	1	0.313	0.482	1.137
643	3	Uniprot_cerevisiae_S288C	P47001	Cell wall mannoprotein CIS3 OS=Saccharomyces cerevisiae (strain ATCC 204508 / S288c) GN=CIS3 PE=1 SV=1	193	26545	33	9	8	3	0.88	0.649	0.644	0.637	0.588	1	0.382	0.562	1.314
643	4	Uniprot_cerevisiae_S288C	Q03180	Cell wall mannoprotein PIR3 OS=Saccharomyces cerevisiae (strain ATCC 204508 / S288c) GN=PIR3 PE=1 SV=3	70	38948	27	3	7	2	0.24	0.675	0.549	0.493	0.5	1	0.288	0.458	1.191
644	1	Uniprot_cerevisiae_S288C	P40312	Cytochrome b5 OS=Saccharomyces cerevisiae (strain ATCC 204508 / S288c) GN=CYB5 PE=1 SV=2	504	15722	28	20	8	6	5.31	0.892	0.594	0.898	1.125	1	0.806	0.894	1.011
645	1	Uniprot_cerevisiae_S288C	Q02753	60S ribosomal protein L21-A OS=Saccharomyces cerevisiae (strain ATCC 204508 / S288c) GN=RPL21A PE=1 SV=1	504	23752	87	26	19	8	3.09	0.757	0.932	0.76	0.701	1	0.732	0.938	0.686
646	1	Uniprot_cerevisiae_S288C	P54838	Dihydroxyacetone kinase 1 OS=Saccharomyces cerevisiae (strain ATCC 204508 / S288c) GN=DAK1 PE=1 SV=1	504	77304	95	18	40	14	1.15	1.054	2.007	3.361	0.968	1	2.045	2.532	1.1
647	1	Uniprot_cerevisiae_S288C	P38439	RNA polymerase-associated protein LEO1 OS=Saccharomyces cerevisiae (strain ATCC 204508 / S288c) GN=LEO1 PE=1 SV=1	503	63106	74	12	24	6	0.49	1.32	1.035	0.944	0.962	1	1.041	0.989	1.074
648	1	Uniprot_cerevisiae_S288C	Q12176	Ribosome biogenesis protein MAK21 OS=Saccharomyces cerevisiae (strain ATCC 204508 / S288c) GN=MAK21 PE=1 SV=1	503	149856	202	19	66	13	0.49	1.107	1.01	0.769	0.801	1	1.064	0.785	0.951
649	1	Uniprot_cerevisiae_S288C	P49167	60S ribosomal protein L38 OS=Saccharomyces cerevisiae (strain ATCC 204508 / S288c) GN=RPL38 PE=1 SV=1	501	13080	63	25	9	3	2.53	0.902	1.145	1.009	0.89	1	0.911	0.879	0.895
650	1	Uniprot_cerevisiae_S288C	P20485	Choline kinase OS=Saccharomyces cerevisiae (strain ATCC 204508 / S288c) GN=CKI1 PE=1 SV=1	501	78111	103	19	37	10	0.72	1.331	1.14	0.996	0.969	1	1.054	0.954	1.262
651	1	Uniprot_cerevisiae_S288C	P32528	Urea amidolyase OS=Saccharomyces cerevisiae (strain ATCC 204508 / S288c) GN=DUR1,2 PE=1 SV=2	500	239027	215	13	86	10	0.19	0.894	0.806	3.684	1.612	1	0.913	4.164	1.276
652	1	Uniprot_cerevisiae_S288C	P36151	Uncharacterized protein YKR070W OS=Saccharomyces cerevisiae (strain ATCC 204508 / S288c) GN=YKR070W PE=1 SV=1	499	47991	44	8	10	5	0.55	1.305	0.948	0.872	0.976	1	0.987	0.86	1.067
653	1	Uniprot_cerevisiae_S288C	P48415	COPII coat assembly protein SEC16 OS=Saccharomyces cerevisiae (strain ATCC 204508 / S288c) GN=SEC16 PE=1 SV=2	499	291272	269	19	83	15	0.24	1.538	0.943	0.739	0.75	1	0.965	0.771	0.959
654	1	Uniprot_cerevisiae_S288C	P17423	Homoserine kinase OS=Saccharomyces cerevisiae (strain ATCC 204508 / S288c) GN=THR1 PE=1 SV=4	496	43315	71	17	17	8	1.18	0.809	1.284	0.847	1.028	1	1.305	1.01	0.626
655	1	Uniprot_cerevisiae_S288C	P53303	Zinc finger protein ZPR1 OS=Saccharomyces cerevisiae (strain ATCC 204508 / S288c) GN=ZPR1 PE=1 SV=1	494	66070	129	22	33	13	1.3	1.336	1.591	0.978	0.878	1	1.599	1.097	0.979
656	1	Uniprot_cerevisiae_S288C	Q12250	26S proteasome regulatory subunit RPN5 OS=Saccharomyces cerevisiae (strain ATCC 204508 / S288c) GN=RPN5 PE=1 SV=3	492	66126	109	25	33	13	1.3	1.282	1.036	1.001	0.984	1	1.133	0.927	1.21
657	1	Uniprot_cerevisiae_S288C	P25644	DNA topoisomerase 2-associated protein PAT1 OS=Saccharomyces cerevisiae (strain ATCC 204508 / S288c) GN=PAT1 PE=1 SV=4	491	103058	150	23	48	13	0.78	1.321	0.869	0.79	0.856	1	0.886	0.73	1.12
658	1	Uniprot_cerevisiae_S288C	P17536	Tropomyosin-1 OS=Saccharomyces cerevisiae (strain ATCC 204508 / S288c) GN=TPM1 PE=1 SV=1	491	32045	61	24	25	10	3.22	1.868	0.92	0.94	0.919	1	0.852	0.7	0.883
659	1	Uniprot_cerevisiae_S288C	P32891	D-lactate dehydrogenase [cytochrome] 1, mitochondrial OS=Saccharomyces cerevisiae (strain ATCC 204508 / S288c) GN=DLD1 PE=1 SV=2	491	81317	98	22	29	13	1.18	0.889	1.093	2.343	2.959	1	1.015	2.789	1.818
660	1	Uniprot_cerevisiae_S288C	P33317	Deoxyuridine 5'-triphosphate nucleotidohydrolase OS=Saccharomyces cerevisiae (strain ATCC 204508 / S288c) GN=DUT1 PE=1 SV=2	491	18036	45	19	14	9	9.11	1.299	0.931	1.077	0.909	1	1.053	1.036	1.2
661	1	Uniprot_cerevisiae_S288C	P47035	Nucleolar protein NET1 OS=Saccharomyces cerevisiae (strain ATCC 204508 / S288c) GN=NET1 PE=1 SV=1	491	165963	258	20	81	14	0.47	2.051	0.958	0.831	1.021	1	1.019	0.812	1.179
662	1	Uniprot_cerevisiae_S288C	P43321	Small nuclear ribonucleoprotein Sm D3 OS=Saccharomyces cerevisiae (strain ATCC 204508 / S288c) GN=SMD3 PE=1 SV=1	491	13651	36	9	8	3	3.54	1.03	1.036	0.877	1.054	1	1.123	0.835	1.156
663	1	Uniprot_cerevisiae_S288C	P00427	Cytochrome c oxidase subunit 6, mitochondrial OS=Saccharomyces cerevisiae (strain ATCC 204508 / S288c) GN=COX6 PE=1 SV=1	491	20419	67	20	21	9	6.71	1.731	0.646	0.592	0.271	1	0.679	0.485	0.359
664	1	Uniprot_cerevisiae_S288C	Q03390	Vacuolar protein-sorting-associated protein 60 OS=Saccharomyces cerevisiae (strain ATCC 204508 / S288c) GN=VPS60 PE=1 SV=2	490	30713	56	6	12	1	0.31	1.462	0.792	0.782	0.752	1	0.853	0.878	0.935
665	1	Uniprot_cerevisiae_S288C	P38260	Hsp70 nucleotide exchange factor FES1 OS=Saccharomyces cerevisiae (strain ATCC 204508 / S288c) GN=FES1 PE=1 SV=1	490	40281	63	17	21	9	2.16	1.485	1.304	1.086	1.084	1	1.564	1.249	1.563
666	1	Uniprot_cerevisiae_S288C	P36018	GTP-binding protein YPT52 OS=Saccharomyces cerevisiae (strain ATCC 204508 / S288c) GN=YPT52 PE=1 SV=1	489	32034	87	25	18	11	3.81	0.923	0.99	0.991	1.086	1	0.971	0.893	0.937
666	2	Uniprot_cerevisiae_S288C	P36017	Vacuolar protein sorting-associated protein 21 OS=Saccharomyces cerevisiae (strain ATCC 204508 / S288c) GN=VPS21 PE=1 SV=1	434	28026	80	19	19	10	6.02	0.836	0.958	0.923	1.051	1	0.99	0.891	0.897
667	1	Uniprot_cerevisiae_S288C	Q04869	Uncharacterized protein YMR315W OS=Saccharomyces cerevisiae (strain ATCC 204508 / S288c) GN=YMR315W PE=1 SV=1	489	48627	52	20	15	11	1.6	1.237	0.675	0.878	1.032	1	0.61	0.804	1.116
668	1	Uniprot_cerevisiae_S288C	Q03655	Probable 1,3-beta-glucanosyltransferase GAS3 OS=Saccharomyces cerevisiae (strain ATCC 204508 / S288c) GN=GAS3 PE=1 SV=1	488	65856	80	13	21	7	0.57	1.099	0.763	0.984	0.736	1	0.883	0.916	1.172
669	1	Uniprot_cerevisiae_S288C	P17106	Centromere-binding protein 1 OS=Saccharomyces cerevisiae (strain ATCC 204508 / S288c) GN=CBF1 PE=1 SV=2	486	48536	68	16	24	9	1.39	1.753	0.973	1.006	0.821	1	1.046	0.947	1.24
670	1	Uniprot_cerevisiae_S288C	P07172	Histidinol-phosphate aminotransferase OS=Saccharomyces cerevisiae (strain ATCC 204508 / S288c) GN=HIS5 PE=3 SV=2	486	51855	63	17	22	8	0.92	0.91	2.755	2.558	1.083	1	2.543	2.135	1.119
671	1	Uniprot_cerevisiae_S288C	P38821	Aspartyl aminopeptidase 4 OS=Saccharomyces cerevisiae (strain ATCC 204508 / S288c) GN=APE4 PE=1 SV=1	485	64971	86	11	25	6	0.48	1.007	1.156	1.146	1.115	1	0.997	1.062	0.981
672	1	Uniprot_cerevisiae_S288C	P17891	Clathrin light chain OS=Saccharomyces cerevisiae (strain ATCC 204508 / S288c) GN=CLC1 PE=1 SV=1	483	33817	34	14	17	10	2.46	2.285	0.81	1.03	0.941	1	1.001	1.054	1.316
673	1	Uniprot_cerevisiae_S288C	P43123	UDP-N-acetylglucosamine pyrophosphorylase OS=Saccharomyces cerevisiae (strain ATCC 204508 / S288c) GN=QRI1 PE=1 SV=1	482	68670	114	15	35	12	1.09	0.824	0.892	1.034	1.067	1	1.082	1.035	0.925
674	1	Uniprot_cerevisiae_S288C	P42846	Protein KRI1 OS=Saccharomyces cerevisiae (strain ATCC 204508 / S288c) GN=KRI1 PE=1 SV=1	482	95078	108	18	34	12	0.71	1.356	0.998	0.809	0.763	1	1.066	0.804	1.123
675	1	Uniprot_cerevisiae_S288C	P35997	40S ribosomal protein S27-A OS=Saccharomyces cerevisiae (strain ATCC 204508 / S288c) GN=RPS27A PE=1 SV=1	479	11537	44	21	4	4	3.15	1.021	0.975	0.979	0.812	1	0.95	0.996	0.805
676	1	Uniprot_cerevisiae_S288C	P39968	Vacuolar protein 8 OS=Saccharomyces cerevisiae (strain ATCC 204508 / S288c) GN=VAC8 PE=1 SV=3	478	72892	95	24	31	15	1.84	1.291	1.068	1.014	1.051	1	1.072	0.949	1.107
677	1	Uniprot_cerevisiae_S288C	P23615	Transcription elongation factor SPT6 OS=Saccharomyces cerevisiae (strain ATCC 204508 / S288c) GN=SPT6 PE=1 SV=1	477	204102	188	27	80	22	0.58	0.9	1.022	0.826	0.905	1	0.919	0.851	0.782
678	1	Uniprot_cerevisiae_S288C	P04051	DNA-directed RNA polymerase III subunit RPC1 OS=Saccharomyces cerevisiae (strain ATCC 204508 / S288c) GN=RPO31 PE=1 SV=1	477	194940	265	15	90	11	0.27	0.999	1.011	0.635	0.843	1	0.871	0.766	0.746
679	1	Uniprot_cerevisiae_S288C	Q04279	Eisosome protein SEG1 OS=Saccharomyces cerevisiae (strain ATCC 204508 / S288c) GN=SEG1 PE=1 SV=1	477	137235	252	22	72	14	0.59	2.081	0.888	0.858	0.82	1	0.89	0.809	1.267
680	1	Uniprot_cerevisiae_S288C	P38779	Proteasome-interacting protein CIC1 OS=Saccharomyces cerevisiae (strain ATCC 204508 / S288c) GN=CIC1 PE=1 SV=1	476	58977	96	32	31	14	2.38	0.905	0.863	0.837	0.762	1	0.959	0.838	0.845
681	1	Uniprot_cerevisiae_S288C	P39106	Alpha-1,3-mannosyltransferase MNN1 OS=Saccharomyces cerevisiae (strain ATCC 204508 / S288c) GN=MNN1 PE=1 SV=1	476	109011	152	15	52	9	0.42	1.334	0.792	1.037	0.911	1	0.847	1.005	1.016
682	1	Uniprot_cerevisiae_S288C	Q06506	Ribosomal RNA-processing protein 9 OS=Saccharomyces cerevisiae (strain ATCC 204508 / S288c) GN=RRP9 PE=1 SV=1	473	81109	126	12	39	8	0.52	1.118	0.956	0.752	0.933	1	0.926	0.845	0.837
683	1	Uniprot_cerevisiae_S288C	P52553	Prefoldin subunit 6 OS=Saccharomyces cerevisiae (strain ATCC 204508 / S288c) GN=YKE2 PE=1 SV=1	472	16364	59	11	14	5	3.6	1.788	1.19	1.381	0.681	1	0.971	1.063	0.678
684	1	Uniprot_cerevisiae_S288C	P37838	Nucleolar protein 4 OS=Saccharomyces cerevisiae (strain ATCC 204508 / S288c) GN=NOP4 PE=1 SV=1	472	105127	156	21	53	14	0.83	1.027	1.026	0.681	0.832	1	0.997	0.753	0.77
685	1	Uniprot_cerevisiae_S288C	Q08235	Ribosome biogenesis protein BRX1 OS=Saccharomyces cerevisiae (strain ATCC 204508 / S288c) GN=BRX1 PE=1 SV=2	471	42729	69	15	18	7	0.99	0.947	0.913	0.737	0.967	1	0.89	0.874	0.686
686	1	Uniprot_cerevisiae_S288C	P11914	Mitochondrial-processing peptidase subunit alpha OS=Saccharomyces cerevisiae (strain ATCC 204508 / S288c) GN=MAS2 PE=1 SV=1	471	62402	111	27	32	15	2.62	1.362	1.431	1.099	1.386	1	1.426	1.062	1.434
687	1	Uniprot_cerevisiae_S288C	P32319	Vacuolar protein sorting/targeting protein VPS10 OS=Saccharomyces cerevisiae (strain ATCC 204508 / S288c) GN=PEP1 PE=1 SV=1	470	212829	142	14	62	11	0.25	1.042	1.057	0.889	0.945	1	1.078	0.808	0.899
687	2	Uniprot_cerevisiae_S288C	P53751	Uncharacterized membrane glycoprotein YNR065C OS=Saccharomyces cerevisiae (strain ATCC 204508 / S288c) GN=YNR065C PE=4 SV=1	147	150487	84	6	46	5	0.15	1.14	1.014	0.877	0.922	1	1.02	0.77	0.859
688	1	Uniprot_cerevisiae_S288C	Q03559	Uncharacterized protein YMR295C OS=Saccharomyces cerevisiae (strain ATCC 204508 / S288c) GN=YMR295C PE=1 SV=1	470	26774	30	8	8	2	0.6	1.386	0.39	0.556	0.636	1	0.374	0.513	0.803
689	1	Uniprot_cerevisiae_S288C	P39101	Protein CAJ1 OS=Saccharomyces cerevisiae (strain ATCC 204508 / S288c) GN=CAJ1 PE=1 SV=1	467	60691	81	13	31	6	0.52	1.408	1.392	1.766	0.934	1	1.557	1.628	1.29
690	1	Uniprot_cerevisiae_S288C	P32458	Cell division control protein 11 OS=Saccharomyces cerevisiae (strain ATCC 204508 / S288c) GN=CDC11 PE=1 SV=1	467	54146	79	19	23	9	1.02	1.128	1.008	0.955	0.996	1	1.004	0.956	1.031
691	1	Uniprot_cerevisiae_S288C	P53312	Succinyl-CoA ligase [ADP-forming] subunit beta, mitochondrial OS=Saccharomyces cerevisiae (strain ATCC 204508 / S288c) GN=LSC2 PE=1 SV=1	466	58965	143	21	40	12	1.54	1.166	0.928	1.469	1.087	1	0.903	1.328	1.009
692	1	Uniprot_cerevisiae_S288C	Q06053	tRNA-dihydrouridine(47) synthase [NAD(P)(+)] OS=Saccharomyces cerevisiae (strain ATCC 204508 / S288c) GN=DUS3 PE=1 SV=2	465	93618	133	12	43	11	0.65	1.266	1.009	0.745	0.778	1	0.98	0.851	0.674
693	1	Uniprot_cerevisiae_S288C	Q06252	Uncharacterized protein YLR179C OS=Saccharomyces cerevisiae (strain ATCC 204508 / S288c) GN=YLR179C PE=1 SV=1	465	27096	54	19	12	8	3.7	1.015	0.826	0.802	1.052	1	1.079	0.862	0.992
694	1	Uniprot_cerevisiae_S288C	P47017	Sm-like protein LSm1 OS=Saccharomyces cerevisiae (strain ATCC 204508 / S288c) GN=LSM1 PE=1 SV=1	464	25512	70	17	21	8	4.16	0.989	0.893	1.019	1.198	1	0.913	0.944	0.983
695	1	Uniprot_cerevisiae_S288C	P89886	Translation machinery-associated protein 20 OS=Saccharomyces cerevisiae (strain ATCC 204508 / S288c) GN=TMA20 PE=1 SV=1	464	26745	31	12	12	6	1.99	1.04	1.056	1.106	0.921	1	1.229	1.045	0.897
696	1	Uniprot_cerevisiae_S288C	P39007	Dolichyl-diphosphooligosaccharide--protein glycosyltransferase subunit STT3 OS=Saccharomyces cerevisiae (strain ATCC 204508 / S288c) GN=STT3 PE=1 SV=2	463	91745	72	20	28	11	0.66	1.029	1.026	0.806	0.96	1	0.914	0.777	0.972
697	1	Uniprot_cerevisiae_S288C	P20436	DNA-directed RNA polymerases I, II, and III subunit RPABC3 OS=Saccharomyces cerevisiae (strain ATCC 204508 / S288c) GN=RPB8 PE=1 SV=1	463	18418	51	12	11	4	2.09	0.755	0.866	0.787	1.017	1	0.885	0.856	0.9
698	1	Uniprot_cerevisiae_S288C	P21242	Probable proteasome subunit alpha type-7 OS=Saccharomyces cerevisiae (strain ATCC 204508 / S288c) GN=PRE10 PE=1 SV=2	462	38347	91	17	19	10	2	0.973	0.916	0.678	0.882	1	0.861	0.666	0.857
699	1	Uniprot_cerevisiae_S288C	P33775	Dolichyl-phosphate-mannose--protein mannosyltransferase 1 OS=Saccharomyces cerevisiae (strain ATCC 204508 / S288c) GN=PMT1 PE=1 SV=1	460	106719	80	23	30	13	0.74	0.853	0.859	0.759	0.898	1	0.901	0.772	0.771
700	1	Uniprot_cerevisiae_S288C	Q01477	Ubiquitin carboxyl-terminal hydrolase 3 OS=Saccharomyces cerevisiae (strain ATCC 204508 / S288c) GN=UBP3 PE=1 SV=1	458	128900	100	13	41	10	0.44	1.143	1.113	0.815	1.009	1	1.075	0.865	1.099
701	1	Uniprot_cerevisiae_S288C	P38861	60S ribosomal export protein NMD3 OS=Saccharomyces cerevisiae (strain ATCC 204508 / S288c) GN=NMD3 PE=1 SV=3	457	69390	69	18	27	13	1.35	0.866	1.093	0.687	0.883	1	0.972	0.897	0.591
702	1	Uniprot_cerevisiae_S288C	P32832	Chromatin structure-remodeling complex subunit RSC7 OS=Saccharomyces cerevisiae (strain ATCC 204508 / S288c) GN=NPL6 PE=1 SV=1	456	58230	46	16	23	10	1.06	1.343	1.075	1.079	1.012	1	1.122	1.084	1.156
703	1	Uniprot_cerevisiae_S288C	P32623	Probable glycosidase CRH2 OS=Saccharomyces cerevisiae (strain ATCC 204508 / S288c) GN=UTR2 PE=1 SV=3	456	57424	39	15	13	3	0.56	1.206	0.457	0.993	0.9	1	0.445	0.921	1.088
704	1	Uniprot_cerevisiae_S288C	P25582	27S pre-rRNA (guanosine(2922)-2'-O)-methyltransferase OS=Saccharomyces cerevisiae (strain ATCC 204508 / S288c) GN=SPB1 PE=1 SV=2	454	131076	140	17	45	9	0.38	0.947	0.899	0.732	0.826	1	0.992	0.756	0.91
705	1	Uniprot_cerevisiae_S288C	P32875	Lipoyl synthase, mitochondrial OS=Saccharomyces cerevisiae (strain ATCC 204508 / S288c) GN=LIP5 PE=1 SV=1	452	57933	52	10	25	6	0.55	1.01	1.114	0.673	0.706	1	1.011	0.688	0.785
706	1	Uniprot_cerevisiae_S288C	Q08601	Metacaspase-1 OS=Saccharomyces cerevisiae (strain ATCC 204508 / S288c) GN=MCA1 PE=1 SV=2	452	53262	49	12	17	6	1.04	0.921	0.833	0.733	0.965	1	0.918	0.819	0.718
707	1	Uniprot_cerevisiae_S288C	P11938	DNA-binding protein RAP1 OS=Saccharomyces cerevisiae (strain ATCC 204508 / S288c) GN=RAP1 PE=1 SV=2	452	105926	113	17	34	12	0.68	1.586	0.743	0.879	0.926	1	0.885	0.91	1.158
708	1	Uniprot_cerevisiae_S288C	Q08951	AP-3 complex subunit delta OS=Saccharomyces cerevisiae (strain ATCC 204508 / S288c) GN=APL5 PE=1 SV=1	450	133571	106	9	43	8	0.29	1.304	1.167	0.943	0.894	1	1.13	1.026	1.077
709	1	Uniprot_cerevisiae_S288C	Q03148	Pyridoxal 5'-phosphate synthase subunit SNZ1 OS=Saccharomyces cerevisiae (strain ATCC 204508 / S288c) GN=SNZ1 PE=1 SV=1	448	39631	121	24	30	12	3.92	1.177	6.028	3.782	1.855	1	3.527	2.105	1.557
710	1	Uniprot_cerevisiae_S288C	P43603	LAS seventeen-binding protein 3 OS=Saccharomyces cerevisiae (strain ATCC 204508 / S288c) GN=LSB3 PE=1 SV=3	448	56053	65	17	30	12	1.47	1.215	1.056	0.974	1.076	1	1.066	0.927	1.356
710	2	Uniprot_cerevisiae_S288C	P32793	Protein YSC84 OS=Saccharomyces cerevisiae (strain ATCC 204508 / S288c) GN=YSC84 PE=1 SV=2	234	57914	65	11	22	7	0.67	1.211	1.009	1.078	1.129	1	1.04	0.991	1.423
711	1	Uniprot_cerevisiae_S288C	Q05580	E3 ubiquitin-protein ligase HEL2 OS=Saccharomyces cerevisiae (strain ATCC 204508 / S288c) GN=HEL2 PE=1 SV=1	447	92141	131	17	38	10	0.66	1.518	0.973	0.951	0.829	1	0.955	0.957	1.118
712	1	Uniprot_cerevisiae_S288C	P11633	Non-histone chromosomal protein 6B OS=Saccharomyces cerevisiae (strain ATCC 204508 / S288c) GN=NHP6B PE=1 SV=3	447	16032	81	20	13	6	5.15	2.053	0.573	0.844	0.865	1	0.59	0.76	1.202
712	2	Uniprot_cerevisiae_S288C	P11632	Non-histone chromosomal protein 6A OS=Saccharomyces cerevisiae (strain ATCC 204508 / S288c) GN=NHP6A PE=1 SV=1	400	15663	68	23	12	6	5.39	1.694	0.75	0.769	0.938	1	0.692	0.731	1.237
712	3	Uniprot_cerevisiae_S288C	Q03973	High mobility group protein 1 OS=Saccharomyces cerevisiae (strain ATCC 204508 / S288c) GN=HMO1 PE=1 SV=1	262	38175	58	15	13	4	0.55	2.134	0.803	0.984	0.788	1	0.919	0.946	1.252
713	1	Uniprot_cerevisiae_S288C	Q07688	Phosphorelay intermediate protein YPD1 OS=Saccharomyces cerevisiae (strain ATCC 204508 / S288c) GN=YPD1 PE=1 SV=1	446	22853	56	10	16	5	1.99	1.091	0.647	0.931	0.898	1	0.75	0.856	1.017
714	1	Uniprot_cerevisiae_S288C	Q12189	Ribose-5-phosphate isomerase OS=Saccharomyces cerevisiae (strain ATCC 204508 / S288c) GN=RKI1 PE=1 SV=1	446	35025	88	15	25	10	2.32	0.902	0.806	0.906	0.712	1	0.859	0.909	0.624
715	1	Uniprot_cerevisiae_S288C	P06786	DNA topoisomerase 2 OS=Saccharomyces cerevisiae (strain ATCC 204508 / S288c) GN=TOP2 PE=1 SV=2	445	213199	267	13	86	8	0.17	1.024	1.101	0.905	0.855	1	1.036	0.985	0.835
716	1	Uniprot_cerevisiae_S288C	P38071	Enoyl-[acyl-carrier protein] reductase [NADPH, B-specific], mitochondrial OS=Saccharomyces cerevisiae (strain ATCC 204508 / S288c) GN=ETR1 PE=1 SV=3	445	53693	71	19	24	12	1.78	1.044	0.798	0.943	1.121	1	0.772	0.804	1.129
717	1	Uniprot_cerevisiae_S288C	Q05359	Protein ERP1 OS=Saccharomyces cerevisiae (strain ATCC 204508 / S288c) GN=ERP1 PE=1 SV=1	445	31022	31	12	10	5	0.97	0.857	1.043	0.761	0.775	1	0.967	0.764	0.892
718	1	Uniprot_cerevisiae_S288C	Q12068	NADPH-dependent methylglyoxal reductase GRE2 OS=Saccharomyces cerevisiae (strain ATCC 204508 / S288c) GN=GRE2 PE=1 SV=1	444	48368	82	24	23	14	2.7	0.985	0.486	0.461	0.814	1	0.517	0.382	0.774
719	1	Uniprot_cerevisiae_S288C	Q07878	Vacuolar protein sorting-associated protein 13 OS=Saccharomyces cerevisiae (strain ATCC 204508 / S288c) GN=VPS13 PE=1 SV=1	444	429470	503	17	170	14	0.15	1.085	1.031	1.034	0.853	1	0.965	0.942	1.009
720	1	Uniprot_cerevisiae_S288C	Q12513	Translation machinery-associated protein 17 OS=Saccharomyces cerevisiae (strain ATCC 204508 / S288c) GN=TMA17 PE=1 SV=1	443	20153	39	11	14	4	1.81	1.512	0.642	1.591	1.243	1	0.605	1.005	1.447
721	1	Uniprot_cerevisiae_S288C	P48234	Ribosome biogenesis protein ENP2 OS=Saccharomyces cerevisiae (strain ATCC 204508 / S288c) GN=ENP2 PE=1 SV=2	442	101383	102	15	41	10	0.58	1.104	1.066	0.743	0.836	1	1.054	0.851	0.818
721	2	Uniprot_cerevisiae_S288C	P39722	Mitochondrial Rho GTPase 1 OS=Saccharomyces cerevisiae (strain ATCC 204508 / S288c) GN=GEM1 PE=1 SV=1	50	91399	57	2	21	2	0.1	1.111	1.266	0.908	0.794	1	1.132	0.954	0.987
722	1	Uniprot_cerevisiae_S288C	P36135	Probable secreted beta-glucosidase UTH1 OS=Saccharomyces cerevisiae (strain ATCC 204508 / S288c) GN=UTH1 PE=1 SV=2	441	41347	20	12	5	4	0.67	1.258	0.692	1.102	0.828	1	0.826	0.82	1.928
723	1	Uniprot_cerevisiae_S288C	Q02821	Importin subunit alpha OS=Saccharomyces cerevisiae (strain ATCC 204508 / S288c) GN=SRP1 PE=1 SV=1	441	69898	122	21	30	12	1.07	1.453	1.066	0.79	0.727	1	0.917	0.776	0.886
724	1	Uniprot_cerevisiae_S288C	P22696	Peptidyl-prolyl cis-trans isomerase ESS1 OS=Saccharomyces cerevisiae (strain ATCC 204508 / S288c) GN=ESS1 PE=1 SV=3	440	24352	36	13	18	8	2.96	1.298	1.14	0.966	1.234	1	1.257	0.93	1.494
725	1	Uniprot_cerevisiae_S288C	P05626	ATP synthase subunit 4, mitochondrial OS=Saccharomyces cerevisiae (strain ATCC 204508 / S288c) GN=ATP4 PE=1 SV=2	440	33647	94	26	26	13	4.08	1.681	0.796	0.656	0.294	1	0.771	0.581	0.359
726	1	Uniprot_cerevisiae_S288C	P38066	GTP cyclohydrolase-2 OS=Saccharomyces cerevisiae (strain ATCC 204508 / S288c) GN=RIB1 PE=1 SV=2	440	43802	59	12	23	8	1.16	1.068	1.136	0.848	1.239	1	1.175	0.947	0.967
727	1	Uniprot_cerevisiae_S288C	P18544	Acetylornithine aminotransferase, mitochondrial OS=Saccharomyces cerevisiae (strain ATCC 204508 / S288c) GN=ARG8 PE=1 SV=1	439	58488	57	13	26	8	0.92	0.672	0.867	1.479	0.917	1	0.872	1.354	0.712
728	1	Uniprot_cerevisiae_S288C	P46683	Ankyrin repeat-containing protein YAR1 OS=Saccharomyces cerevisiae (strain ATCC 204508 / S288c) GN=YAR1 PE=1 SV=1	438	27301	43	11	15	7	1.93	1.787	1.239	0.893	0.967	1	1.498	0.846	0.95
729	1	Uniprot_cerevisiae_S288C	P42941	Phosphoserine phosphatase OS=Saccharomyces cerevisiae (strain ATCC 204508 / S288c) GN=SER2 PE=1 SV=1	438	43984	38	12	14	6	0.78	0.913	1.149	0.974	1.167	1	1.19	1.161	1.167
730	1	Uniprot_cerevisiae_S288C	P15700	Uridylate kinase OS=Saccharomyces cerevisiae (strain ATCC 204508 / S288c) GN=URA6 PE=1 SV=1	438	28578	79	17	26	8	3.35	0.907	1.04	0.928	1.005	1	1.17	1.027	0.762
731	1	Uniprot_cerevisiae_S288C	P40525	60S ribosomal protein L34-B OS=Saccharomyces cerevisiae (strain ATCC 204508 / S288c) GN=RPL34B PE=1 SV=1	437	19901	128	44	17	8	5.61	1.057	1.003	0.795	0.737	1	0.822	0.816	0.823
732	1	Uniprot_cerevisiae_S288C	P36041	Protein EAP1 OS=Saccharomyces cerevisiae (strain ATCC 204508 / S288c) GN=EAP1 PE=1 SV=1	437	86450	98	14	27	7	0.48	1.597	0.862	0.835	1.02	1	0.975	0.83	1.368
733	1	Uniprot_cerevisiae_S288C	P30656	Proteasome subunit beta type-5 OS=Saccharomyces cerevisiae (strain ATCC 204508 / S288c) GN=PRE2 PE=1 SV=3	437	36410	51	11	17	5	0.78	0.765	1.15	0.884	1.011	1	0.875	0.931	0.54
734	1	Uniprot_cerevisiae_S288C	P09457	ATP synthase subunit 5, mitochondrial OS=Saccharomyces cerevisiae (strain ATCC 204508 / S288c) GN=ATP5 PE=1 SV=1	437	30147	76	22	19	11	4.3	1.463	0.84	0.663	0.376	1	0.834	0.553	0.552
735	1	Uniprot_cerevisiae_S288C	P38079	Protein YRO2 OS=Saccharomyces cerevisiae (strain ATCC 204508 / S288c) GN=YRO2 PE=1 SV=1	435	48659	85	26	12	5	0.68	1.16	0.783	1.189	1.47	1	0.855	1.06	1.691
735	2	Uniprot_cerevisiae_S288C	Q12117	Protein MRH1 OS=Saccharomyces cerevisiae (strain ATCC 204508 / S288c) GN=MRH1 PE=1 SV=1	393	43927	78	24	12	5	0.78	1.09	0.745	1.172	1.302	1	0.802	1.013	1.472
736	1	Uniprot_cerevisiae_S288C	P07273	Transcription elongation factor S-II OS=Saccharomyces cerevisiae (strain ATCC 204508 / S288c) GN=DST1 PE=1 SV=4	434	47312	91	23	21	11	1.92	1.344	1.508	1.082	1.017	1	1.765	1.136	1.502
737	1	Uniprot_cerevisiae_S288C	P19145	General amino-acid permease GAP1 OS=Saccharomyces cerevisiae (strain ATCC 204508 / S288c) GN=GAP1 PE=1 SV=2	433	76232	61	24	22	13	1.43	0.9	0.875	4.348	0.728	1	0.449	5.081	0.842
738	1	Uniprot_cerevisiae_S288C	P53839	Glyoxylate reductase 1 OS=Saccharomyces cerevisiae (strain ATCC 204508 / S288c) GN=GOR1 PE=1 SV=1	432	46292	59	13	16	7	1.07	1.472	1.096	0.961	1.335	1	1.149	0.792	1.319
739	1	Uniprot_cerevisiae_S288C	Q06385	Vacuolar protein sorting-associated protein 74 OS=Saccharomyces cerevisiae (strain ATCC 204508 / S288c) GN=VPS74 PE=1 SV=1	431	46397	63	19	24	10	1.72	1.18	1.004	1.042	0.985	1	1.001	1.026	1.073
740	1	Uniprot_cerevisiae_S288C	P36148	Glycerol-3-phosphate O-acyltransferase 2 OS=Saccharomyces cerevisiae (strain ATCC 204508 / S288c) GN=GPT2 PE=1 SV=1	431	102821	136	11	40	7	0.33	1.5	1.066	0.931	1.325	1	1.003	0.839	1.323
741	1	Uniprot_cerevisiae_S288C	P25342	Cell division control protein 10 OS=Saccharomyces cerevisiae (strain ATCC 204508 / S288c) GN=CDC10 PE=1 SV=1	431	42220	97	13	27	9	1.46	0.939	1.047	0.97	1.078	1	1.052	0.961	0.908
742	1	Uniprot_cerevisiae_S288C	P21734	Ubiquitin-conjugating enzyme E2 1 OS=Saccharomyces cerevisiae (strain ATCC 204508 / S288c) GN=UBC1 PE=1 SV=1	429	29381	63	19	18	9	2.61	1.58	0.914	0.948	1.197	1	1.146	0.931	1.433
742	2	Uniprot_cerevisiae_S288C	P38261	Exocyst complex component EXO84 OS=Saccharomyces cerevisiae (strain ATCC 204508 / S288c) GN=EXO84 PE=1 SV=1	92	103709	207	3	54	3	0.13	1.877	1.039	1.357	1.322	1	1.298	1.039	1.657
743	1	Uniprot_cerevisiae_S288C	P30771	ATP-dependent helicase NAM7 OS=Saccharomyces cerevisiae (strain ATCC 204508 / S288c) GN=NAM7 PE=1 SV=1	428	128792	110	15	48	13	0.53	0.928	1.333	0.754	1.063	1	1.17	0.843	0.7
744	1	Uniprot_cerevisiae_S288C	P53075	Outer spore wall assembly protein SHE10 OS=Saccharomyces cerevisiae (strain ATCC 204508 / S288c) GN=SHE10 PE=1 SV=1	427	84878	149	28	34	19	1.71	1.325	1.219	1.05	1.052	1	1.246	0.979	1.297
745	1	Uniprot_cerevisiae_S288C	P46988	Prefoldin subunit 1 OS=Saccharomyces cerevisiae (strain ATCC 204508 / S288c) GN=PFD1 PE=1 SV=2	427	17383	62	10	17	4	3.18	1.494	0.857	1.055	0.916	1	0.971	0.979	1.123
746	1	Uniprot_cerevisiae_S288C	Q06704	Golgin IMH1 OS=Saccharomyces cerevisiae (strain ATCC 204508 / S288c) GN=IMH1 PE=1 SV=1	427	145759	264	17	82	11	0.42	1.746	1.016	1.017	0.932	1	1.146	0.971	1.311
747	1	Uniprot_cerevisiae_S288C	P40348	Replication factor C subunit 2 OS=Saccharomyces cerevisiae (strain ATCC 204508 / S288c) GN=RFC2 PE=1 SV=1	427	49073	86	17	29	10	1.58	1.043	0.947	0.829	0.904	1	0.982	0.825	0.885
748	1	Uniprot_cerevisiae_S288C	P33307	Importin alpha re-exporter OS=Saccharomyces cerevisiae (strain ATCC 204508 / S288c) GN=CSE1 PE=1 SV=2	427	125502	90	21	36	10	0.45	1.459	1.151	1.019	0.872	1	1.224	0.963	1.114
749	1	Uniprot_cerevisiae_S288C	P32895	Ribose-phosphate pyrophosphokinase 1 OS=Saccharomyces cerevisiae (strain ATCC 204508 / S288c) GN=PRS1 PE=1 SV=1	426	54687	64	16	24	7	0.85	0.785	0.947	0.784	0.78	1	0.744	0.905	0.731
750	1	Uniprot_cerevisiae_S288C	P53111	NADPH-dependent aldehyde reductase ARI1 OS=Saccharomyces cerevisiae (strain ATCC 204508 / S288c) GN=ARI1 PE=1 SV=1	425	49074	62	18	16	10	1.36	1.129	0.639	0.924	1.191	1	0.606	0.874	1.021
751	1	Uniprot_cerevisiae_S288C	P38996	Nuclear polyadenylated RNA-binding protein 3 OS=Saccharomyces cerevisiae (strain ATCC 204508 / S288c) GN=NAB3 PE=1 SV=1	425	102035	77	18	28	13	0.94	1.071	1.082	0.861	0.863	1	1.138	0.807	1.08
752	1	Uniprot_cerevisiae_S288C	Q12044	Regulator of calcineurin 2 OS=Saccharomyces cerevisiae (strain ATCC 204508 / S288c) GN=RCN2 PE=1 SV=1	425	35414	42	9	18	6	1.04	1.532	0.833	1.031	0.806	1	0.786	0.827	1.191
753	1	Uniprot_cerevisiae_S288C	Q06142	Importin subunit beta-1 OS=Saccharomyces cerevisiae (strain ATCC 204508 / S288c) GN=KAP95 PE=1 SV=1	424	106173	64	17	29	12	0.68	1.407	1.114	0.955	0.968	1	1.145	1.014	1.058
754	1	Uniprot_cerevisiae_S288C	P25043	Proteasome subunit beta type-2 OS=Saccharomyces cerevisiae (strain ATCC 204508 / S288c) GN=PUP1 PE=1 SV=1	423	33302	53	16	14	7	1.42	0.924	0.762	0.603	0.788	1	0.662	0.651	0.888
755	1	Uniprot_cerevisiae_S288C	P25631	Ankyrin repeat-containing protein YCR051W OS=Saccharomyces cerevisiae (strain ATCC 204508 / S288c) GN=YCR051W PE=1 SV=1	423	27767	47	11	17	6	1.88	2.105	0.762	0.875	1.028	1	0.978	0.983	1.121
756	1	Uniprot_cerevisiae_S288C	P31382	Dolichyl-phosphate-mannose--protein mannosyltransferase 2 OS=Saccharomyces cerevisiae (strain ATCC 204508 / S288c) GN=PMT2 PE=1 SV=2	421	97966	70	23	31	16	1.09	1.02	0.815	0.723	0.842	1	0.794	0.711	0.788
757	1	Uniprot_cerevisiae_S288C	P32178	Chorismate mutase OS=Saccharomyces cerevisiae (strain ATCC 204508 / S288c) GN=ARO7 PE=1 SV=1	420	37122	55	19	19	9	2.11	1.25	1.055	1.059	0.831	1	1.245	1.037	1.04
758	1	Uniprot_cerevisiae_S288C	Q96VH5	MICOS complex subunit MIC10 OS=Saccharomyces cerevisiae (strain ATCC 204508 / S288c) GN=MIC10 PE=1 SV=1	418	12835	43	17	10	5	3.96	1.092	0.934	0.776	0.402	1	0.789	0.638	0.513
759	1	Uniprot_cerevisiae_S288C	Q08965	Ribosome biogenesis protein BMS1 OS=Saccharomyces cerevisiae (strain ATCC 204508 / S288c) GN=BMS1 PE=1 SV=1	418	173484	217	19	78	14	0.44	1.097	1.194	0.9	0.797	1	1.122	0.987	0.803
760	1	Uniprot_cerevisiae_S288C	P12687	54S ribosomal protein L2, mitochondrial OS=Saccharomyces cerevisiae (strain ATCC 204508 / S288c) GN=MRP7 PE=1 SV=1	416	56981	93	14	31	7	0.81	1.257	1.101	0.899	1.002	1	0.979	0.785	1.054
761	1	Uniprot_cerevisiae_S288C	Q05785	Epsin-2 OS=Saccharomyces cerevisiae (strain ATCC 204508 / S288c) GN=ENT2 PE=1 SV=1	416	78853	148	13	36	9	0.62	1.524	0.875	0.897	0.77	1	0.881	0.776	1.231
761	2	Uniprot_cerevisiae_S288C	Q12518	Epsin-1 OS=Saccharomyces cerevisiae (strain ATCC 204508 / S288c) GN=ENT1 PE=1 SV=1	378	60017	125	17	27	8	0.76	1.446	0.817	0.806	0.716	1	0.764	0.698	1.062
762	1	Uniprot_cerevisiae_S288C	P21304	Periodic tryptophan protein 1 OS=Saccharomyces cerevisiae (strain ATCC 204508 / S288c) GN=PWP1 PE=1 SV=1	415	75812	74	20	26	12	0.95	1.015	0.96	0.687	0.984	1	0.971	0.787	0.775
763	1	Uniprot_cerevisiae_S288C	P40477	Nucleoporin NUP159 OS=Saccharomyces cerevisiae (strain ATCC 204508 / S288c) GN=NUP159 PE=1 SV=1	414	193766	189	15	69	13	0.33	1.124	0.848	0.761	0.784	1	0.856	0.781	0.878
764	1	Uniprot_cerevisiae_S288C	Q03774	tRNA (guanine-N(7)-)-methyltransferase non-catalytic subunit TRM82 OS=Saccharomyces cerevisiae (strain ATCC 204508 / S288c) GN=TRM82 PE=1 SV=1	414	63859	57	13	22	8	0.7	1.202	1.141	0.831	0.836	1	1.035	0.91	0.663
765	1	Uniprot_cerevisiae_S288C	P10507	Mitochondrial-processing peptidase subunit beta OS=Saccharomyces cerevisiae (strain ATCC 204508 / S288c) GN=MAS1 PE=1 SV=1	414	60225	58	17	23	13	1.49	1.177	1.374	1.073	1.341	1	1.29	1.01	1.366
766	1	Uniprot_cerevisiae_S288C	P53849	Zinc finger protein GIS2 OS=Saccharomyces cerevisiae (strain ATCC 204508 / S288c) GN=GIS2 PE=1 SV=1	413	22316	21	12	9	4	1.12	1.006	1.989	0.529	0.469	1	0.913	0.489	0.692
767	1	Uniprot_cerevisiae_S288C	Q12496	Uncharacterized protein YOL098C OS=Saccharomyces cerevisiae (strain ATCC 204508 / S288c) GN=YOL098C PE=1 SV=1	413	141002	151	15	50	10	0.35	1.002	1.112	0.78	0.969	1	1.055	0.819	0.935
768	1	Uniprot_cerevisiae_S288C	Q04951	Probable family 17 glucosidase SCW10 OS=Saccharomyces cerevisiae (strain ATCC 204508 / S288c) GN=SCW10 PE=1 SV=1	413	45846	31	17	11	9	1.29	1.209	0.731	0.83	0.67	1	0.804	0.572	1.209
769	1	Uniprot_cerevisiae_S288C	P35176	Peptidyl-prolyl cis-trans isomerase D OS=Saccharomyces cerevisiae (strain ATCC 204508 / S288c) GN=CPR5 PE=2 SV=1	412	30574	59	16	16	5	2.01	1.277	2.381	2.56	0.72	1	2.859	2.29	0.757
770	1	Uniprot_cerevisiae_S288C	P42940	Probable electron transfer flavoprotein subunit beta OS=Saccharomyces cerevisiae (strain ATCC 204508 / S288c) GN=CIR1 PE=1 SV=1	412	38613	46	15	18	9	1.67	1.33	1.188	0.985	1.073	1	1.216	0.975	1.016
771	1	Uniprot_cerevisiae_S288C	Q12246	Sphingoid long chain base kinase 4 OS=Saccharomyces cerevisiae (strain ATCC 204508 / S288c) GN=LCB4 PE=1 SV=1	412	86270	79	12	29	8	0.48	1.048	1.297	0.88	0.907	1	1.213	0.955	0.89
771	2	Uniprot_cerevisiae_S288C	Q06147	Sphingoid long chain base kinase 5 OS=Saccharomyces cerevisiae (strain ATCC 204508 / S288c) GN=LCB5 PE=1 SV=1	137	94846	64	6	28	3	0.14	1.135	1.129	0.758	0.849	1	1.331	0.861	0.981
772	1	Uniprot_cerevisiae_S288C	P48836	V-type proton ATPase subunit G OS=Saccharomyces cerevisiae (strain ATCC 204508 / S288c) GN=VMA10 PE=1 SV=1	410	19702	40	22	10	7	3.42	1.493	1.107	1.091	0.667	1	1.138	1.014	1.204
773	1	Uniprot_cerevisiae_S288C	P06704	Cell division control protein 31 OS=Saccharomyces cerevisiae (strain ATCC 204508 / S288c) GN=CDC31 PE=1 SV=2	409	22740	18	9	10	5	1.51	1.54	1.143	1.064	1.189	1	1.173	1.238	1.401
774	1	Uniprot_cerevisiae_S288C	P40303	Proteasome subunit alpha type-4 OS=Saccharomyces cerevisiae (strain ATCC 204508 / S288c) GN=PRE6 PE=1 SV=1	408	34690	38	14	13	7	1.33	1.046	0.925	0.805	0.916	1	0.814	0.764	0.723
775	1	Uniprot_cerevisiae_S288C	Q01896	Sodium transport ATPase 2 OS=Saccharomyces cerevisiae (strain ATCC 204508 / S288c) GN=ENA2 PE=1 SV=1	408	140446	168	14	50	11	0.39	0.586	1.068	2.322	0.506	1	0.786	2.081	0.47
776	1	Uniprot_cerevisiae_S288C	P34221	Protein phosphatase 2C homolog 3 OS=Saccharomyces cerevisiae (strain ATCC 204508 / S288c) GN=PTC3 PE=1 SV=4	407	60157	54	17	19	6	0.64	0.992	1.273	0.991	1.128	1	1.238	1.017	1.001
776	2	Uniprot_cerevisiae_S288C	P39966	Protein phosphatase 2C homolog 2 OS=Saccharomyces cerevisiae (strain ATCC 204508 / S288c) GN=PTC2 PE=1 SV=1	373	59730	54	19	19	8	0.89	1.019	1.275	1.015	1.157	1	1.271	1.034	1.019
777	1	Uniprot_cerevisiae_S288C	Q02784	Monothiol glutaredoxin-5, mitochondrial OS=Saccharomyces cerevisiae (strain ATCC 204508 / S288c) GN=GRX5 PE=1 SV=1	407	20055	24	9	10	3	0.86	1.195	1.208	1.182	1.162	1	1.282	1.092	1.261
778	1	Uniprot_cerevisiae_S288C	Q12000	Translation machinery-associated protein 46 OS=Saccharomyces cerevisiae (strain ATCC 204508 / S288c) GN=TMA46 PE=1 SV=2	406	56801	110	23	28	7	0.81	1.67	0.98	0.79	0.818	1	1.167	0.883	1.128
779	1	Uniprot_cerevisiae_S288C	P53723	UPF0674 endoplasmic reticulum membrane protein YNR021W OS=Saccharomyces cerevisiae (strain ATCC 204508 / S288c) GN=YNR021W PE=1 SV=3	406	58153	124	20	25	12	1.76	1.154	1.294	1.39	1.056	1	1.428	1.249	1.364
780	1	Uniprot_cerevisiae_S288C	P35844	Protein KES1 OS=Saccharomyces cerevisiae (strain ATCC 204508 / S288c) GN=KES1 PE=1 SV=1	405	62680	104	25	31	13	1.57	1.178	1.093	0.903	1.087	1	1.082	0.925	0.977
781	1	Uniprot_cerevisiae_S288C	P38682	ADP-ribosylation factor GTPase-activating protein GLO3 OS=Saccharomyces cerevisiae (strain ATCC 204508 / S288c) GN=GLO3 PE=1 SV=1	404	70150	144	23	33	12	1.33	1.529	1.066	0.853	0.781	1	1.03	0.814	1.138
782	1	Uniprot_cerevisiae_S288C	P38787	2-dehydropantoate 2-reductase OS=Saccharomyces cerevisiae (strain ATCC 204508 / S288c) GN=PAN5 PE=1 SV=1	404	50813	127	17	23	8	1.49	1.393	0.965	1.036	0.947	1	0.914	0.998	0.899
783	1	Uniprot_cerevisiae_S288C	P43586	60S ribosomal subunit assembly/export protein LOC1 OS=Saccharomyces cerevisiae (strain ATCC 204508 / S288c) GN=LOC1 PE=1 SV=1	404	36353	41	14	17	6	1.25	1.427	0.898	0.689	0.634	1	0.913	0.664	0.889
784	1	Uniprot_cerevisiae_S288C	P53295	Ribosome-interacting GTPase 2 OS=Saccharomyces cerevisiae (strain ATCC 204508 / S288c) GN=RBG2 PE=1 SV=1	404	51553	75	16	25	10	1.27	1.003	1.182	0.923	0.944	1	1.134	1.012	0.844
785	1	Uniprot_cerevisiae_S288C	P08067	Cytochrome b-c1 complex subunit Rieske, mitochondrial OS=Saccharomyces cerevisiae (strain ATCC 204508 / S288c) GN=RIP1 PE=1 SV=1	403	28447	32	14	13	5	1.81	1.186	0.97	0.879	0.335	1	0.956	0.751	0.368
786	1	Uniprot_cerevisiae_S288C	Q08421	Enhancer of translation termination 1 OS=Saccharomyces cerevisiae (strain ATCC 204508 / S288c) GN=ETT1 PE=1 SV=1	402	60146	68	13	24	8	0.88	0.859	0.584	0.899	0.847	1	0.766	0.849	1.027
787	1	Uniprot_cerevisiae_S288C	P36037	Protein DOA1 OS=Saccharomyces cerevisiae (strain ATCC 204508 / S288c) GN=DOA1 PE=1 SV=1	402	95034	115	14	41	10	0.56	1.461	0.964	0.851	0.976	1	0.957	0.884	1.106
788	1	Uniprot_cerevisiae_S288C	P26793	Flap endonuclease 1 OS=Saccharomyces cerevisiae (strain ATCC 204508 / S288c) GN=RAD27 PE=1 SV=1	401	57263	49	8	23	4	0.34	0.917	0.881	0.807	0.933	1	0.973	0.815	0.815
789	1	Uniprot_cerevisiae_S288C	P10662	37S ribosomal protein MRP1, mitochondrial OS=Saccharomyces cerevisiae (strain ATCC 204508 / S288c) GN=MRP1 PE=1 SV=2	401	44449	61	12	19	8	1.35	1.149	1.3	1.188	1.96	1	1.265	1.245	1.862
790	1	Uniprot_cerevisiae_S288C	Q02875	SMY2 homolog 2 OS=Saccharomyces cerevisiae (strain ATCC 204508 / S288c) GN=SYH1 PE=1 SV=1	401	119686	95	14	39	11	0.48	1.608	1.092	0.756	0.931	1	1.124	0.722	1.214
791	1	Uniprot_cerevisiae_S288C	P33753	tRNA (uracil(54)-C(5))-methyltransferase OS=Saccharomyces cerevisiae (strain ATCC 204508 / S288c) GN=TRM2 PE=1 SV=2	401	92782	100	21	39	13	0.89	0.986	1.067	0.734	0.876	1	1.088	0.784	0.911
792	1	Uniprot_cerevisiae_S288C	Q12040	Broad-specificity phosphatase YOR283W OS=Saccharomyces cerevisiae (strain ATCC 204508 / S288c) GN=YOR283W PE=1 SV=1	400	31774	81	15	22	9	2.29	1.108	0.971	0.952	1.156	1	0.964	0.97	0.993
793	1	Uniprot_cerevisiae_S288C	Q07527	tRNA (guanosine(18)-2'-O)-methyltransferase OS=Saccharomyces cerevisiae (strain ATCC 204508 / S288c) GN=TRM3 PE=1 SV=1	400	201289	181	16	61	10	0.23	1.077	1.203	0.809	0.916	1	1.028	0.895	1.047
794	1	Uniprot_cerevisiae_S288C	P36060	NADH-cytochrome b5 reductase 2 OS=Saccharomyces cerevisiae (strain ATCC 204508 / S288c) GN=MCR1 PE=1 SV=1	399	43897	53	18	21	12	2.49	0.862	1.139	1.76	1.977	1	1.128	1.636	1.375
795	1	Uniprot_cerevisiae_S288C	P32598	Serine/threonine-protein phosphatase PP1-2 OS=Saccharomyces cerevisiae (strain ATCC 204508 / S288c) GN=GLC7 PE=1 SV=1	398	42520	52	15	17	8	1.21	0.735	0.852	0.817	0.999	1	1.016	0.86	0.816
795	2	Uniprot_cerevisiae_S288C	P26570	Serine/threonine-protein phosphatase PP-Z1 OS=Saccharomyces cerevisiae (strain ATCC 204508 / S288c) GN=PPZ1 PE=1 SV=5	155	92901	50	6	27	5	0.31	0.594	0.799	0.807	1.017	1	0.895	0.831	0.765
796	1	Uniprot_cerevisiae_S288C	P35197	ADP-ribosylation factor GTPase-activating protein GCS1 OS=Saccharomyces cerevisiae (strain ATCC 204508 / S288c) GN=GCS1 PE=1 SV=1	397	48370	77	22	27	11	2.11	1.295	1.074	0.863	0.931	1	1.222	0.95	1.023
797	1	Uniprot_cerevisiae_S288C	P39013	Actin cytoskeleton-regulatory complex protein END3 OS=Saccharomyces cerevisiae (strain ATCC 204508 / S288c) GN=END3 PE=1 SV=1	395	51104	51	12	18	5	0.78	1.494	0.977	0.989	1.004	1	1.066	0.949	1.158
798	1	Uniprot_cerevisiae_S288C	P39931	Protein SSP120 OS=Saccharomyces cerevisiae (strain ATCC 204508 / S288c) GN=SSP120 PE=1 SV=1	395	33357	38	12	11	7	1.41	1.629	0.992	1.047	1.078	1	1.275	0.961	1.312
799	1	Uniprot_cerevisiae_S288C	P40032	Prolyl 3,4-dihydroxylase TPA1 OS=Saccharomyces cerevisiae (strain ATCC 204508 / S288c) GN=TPA1 PE=1 SV=1	395	92828	117	20	42	13	0.81	0.977	0.9	0.849	0.895	1	0.985	0.88	0.833
800	1	Uniprot_cerevisiae_S288C	P53128	Methylenetetrahydrofolate reductase 2 OS=Saccharomyces cerevisiae (strain ATCC 204508 / S288c) GN=MET13 PE=1 SV=2	395	79928	53	15	20	11	0.79	1.275	1.219	1.356	0.884	1	1.246	1.101	0.856
801	1	Uniprot_cerevisiae_S288C	P40157	Vacuolar import and degradation protein 27 OS=Saccharomyces cerevisiae (strain ATCC 204508 / S288c) GN=VID27 PE=1 SV=1	394	111928	123	11	44	9	0.41	1.082	1.094	0.823	0.845	1	0.952	0.803	0.938
802	1	Uniprot_cerevisiae_S288C	P11075	Protein transport protein SEC7 OS=Saccharomyces cerevisiae (strain ATCC 204508 / S288c) GN=SEC7 PE=1 SV=2	393	263532	244	18	92	13	0.23	1.169	0.968	0.916	0.882	1	0.889	0.926	1.086
803	1	Uniprot_cerevisiae_S288C	P53235	Eukaryotic translation initiation factor 2A OS=Saccharomyces cerevisiae (strain ATCC 204508 / S288c) GN=YGR054W PE=1 SV=1	393	89622	163	21	39	15	1.13	1.122	1.083	0.857	1.142	1	1.001	0.87	0.85
804	1	Uniprot_cerevisiae_S288C	P38344	Cytoplasmic 60S subunit biogenesis factor REI1 OS=Saccharomyces cerevisiae (strain ATCC 204508 / S288c) GN=REI1 PE=1 SV=3	391	58020	116	14	30	7	0.66	1.632	0.982	0.643	0.845	1	0.935	0.751	1.157
805	1	Uniprot_cerevisiae_S288C	P42842	Essential for maintenance of the cell wall protein 1 OS=Saccharomyces cerevisiae (strain ATCC 204508 / S288c) GN=EMW1 PE=1 SV=1	390	123177	170	18	54	14	0.68	0.979	0.955	0.771	0.918	1	0.951	0.843	0.839
806	1	Uniprot_cerevisiae_S288C	P20448	ATP-dependent RNA helicase HCA4 OS=Saccharomyces cerevisiae (strain ATCC 204508 / S288c) GN=HCA4 PE=1 SV=2	390	113226	113	11	40	7	0.3	0.978	0.847	0.714	0.729	1	0.933	0.773	0.824
807	1	Uniprot_cerevisiae_S288C	P28272	Dihydroorotate dehydrogenase (fumarate) OS=Saccharomyces cerevisiae (strain ATCC 204508 / S288c) GN=URA1 PE=1 SV=1	389	42826	69	25	16	8	1.2	1.097	1.112	2.13	1.02	1	1.144	1.895	1.353
808	1	Uniprot_cerevisiae_S288C	Q04344	Hit family protein 1 OS=Saccharomyces cerevisiae (strain ATCC 204508 / S288c) GN=HNT1 PE=1 SV=2	389	23236	28	13	11	5	1.95	1.187	1.41	1.339	1.082	1	1.572	1.383	0.985
809	1	Uniprot_cerevisiae_S288C	P32803	Endosomal protein P24B OS=Saccharomyces cerevisiae (strain ATCC 204508 / S288c) GN=EMP24 PE=1 SV=1	388	26498	23	13	10	7	2.02	0.752	1.024	0.735	0.838	1	0.796	0.762	0.687
810	1	Uniprot_cerevisiae_S288C	P53163	54S ribosomal protein L12, mitochondrial OS=Saccharomyces cerevisiae (strain ATCC 204508 / S288c) GN=MNP1 PE=1 SV=1	387	27938	51	16	15	8	2.32	1.508	1.122	1.25	1.809	1	1.148	1.125	2.606
811	1	Uniprot_cerevisiae_S288C	P38755	Oxysterol-binding protein homolog 7 OS=Saccharomyces cerevisiae (strain ATCC 204508 / S288c) GN=OSH7 PE=1 SV=1	386	62292	81	17	31	9	0.84	1.092	0.871	0.955	0.972	1	0.918	0.96	0.973
811	2	Uniprot_cerevisiae_S288C	Q02201	Oxysterol-binding protein homolog 6 OS=Saccharomyces cerevisiae (strain ATCC 204508 / S288c) GN=OSH6 PE=1 SV=1	373	65991	134	17	32	9	0.78	1.008	0.673	0.783	0.87	1	0.75	0.795	0.89
812	1	Uniprot_cerevisiae_S288C	P07277	Mevalonate kinase OS=Saccharomyces cerevisiae (strain ATCC 204508 / S288c) GN=ERG12 PE=1 SV=1	386	58273	69	13	13	6	0.66	0.969	0.899	1.022	1.279	1	1.031	1.032	1.059
813	1	Uniprot_cerevisiae_S288C	P33331	Nuclear transport factor 2 OS=Saccharomyces cerevisiae (strain ATCC 204508 / S288c) GN=NTF2 PE=1 SV=2	386	15661	40	16	7	5	3.9	1.218	0.773	0.896	0.876	1	0.873	0.848	0.815
814	1	Uniprot_cerevisiae_S288C	P53008	Mannosyl-oligosaccharide glucosidase OS=Saccharomyces cerevisiae (strain ATCC 204508 / S288c) GN=CWH41 PE=1 SV=1	385	112632	96	10	34	7	0.3	1.008	1.075	0.967	1.065	1	1.167	0.866	1.026
815	1	Uniprot_cerevisiae_S288C	P34227	Mitochondrial peroxiredoxin PRX1 OS=Saccharomyces cerevisiae (strain ATCC 204508 / S288c) GN=PRX1 PE=1 SV=1	384	37525	49	14	19	9	2.07	1.241	0.815	0.933	1.146	1	0.778	0.646	1.494
816	1	Uniprot_cerevisiae_S288C	Q08641	tRNA(Thr) (cytosine(32)-N(3))-methyltransferase OS=Saccharomyces cerevisiae (strain ATCC 204508 / S288c) GN=ABP140 PE=1 SV=3	384	88920	64	11	25	8	0.46	1.068	1.048	0.922	0.817	1	1.047	0.96	0.825
817	1	Uniprot_cerevisiae_S288C	P39990	13 kDa ribonucleoprotein-associated protein OS=Saccharomyces cerevisiae (strain ATCC 204508 / S288c) GN=SNU13 PE=1 SV=1	384	16436	60	12	12	5	2.54	0.695	0.905	0.818	0.744	1	0.961	0.806	0.862
818	1	Uniprot_cerevisiae_S288C	Q04338	t-SNARE VTI1 OS=Saccharomyces cerevisiae (strain ATCC 204508 / S288c) GN=VTI1 PE=1 SV=3	382	29824	45	9	16	7	1.68	1.435	0.961	0.969	0.885	1	1.015	0.875	1.12
819	1	Uniprot_cerevisiae_S288C	P30902	ATP synthase subunit d, mitochondrial OS=Saccharomyces cerevisiae (strain ATCC 204508 / S288c) GN=ATP7 PE=1 SV=2	381	26794	48	15	13	7	1.99	1.507	0.791	0.678	0.477	1	0.829	0.687	0.448
820	1	Uniprot_cerevisiae_S288C	P36010	Nucleoside diphosphate kinase OS=Saccharomyces cerevisiae (strain ATCC 204508 / S288c) GN=YNK1 PE=1 SV=1	380	21765	33	10	15	6	2.16	0.906	0.895	1.104	1.705	1	0.879	0.934	1.579
821	1	Uniprot_cerevisiae_S288C	P34077	Nucleoporin NIC96 OS=Saccharomyces cerevisiae (strain ATCC 204508 / S288c) GN=NIC96 PE=1 SV=2	380	116421	148	23	50	13	0.66	1.026	1.05	0.838	0.939	1	1.007	0.861	0.865
822	1	Uniprot_cerevisiae_S288C	P38629	Replication factor C subunit 3 OS=Saccharomyces cerevisiae (strain ATCC 204508 / S288c) GN=RFC3 PE=1 SV=1	379	46319	95	15	27	9	1.49	1.092	1.073	0.961	0.95	1	1.084	0.96	1.101
822	2	Uniprot_cerevisiae_S288C	P40339	Replication factor C subunit 4 OS=Saccharomyces cerevisiae (strain ATCC 204508 / S288c) GN=RFC4 PE=1 SV=1	267	44478	56	9	22	7	1.13	0.961	1.058	0.888	0.96	1	1.041	0.927	1.062
823	1	Uniprot_cerevisiae_S288C	P38736	Golgi SNAP receptor complex member 1 OS=Saccharomyces cerevisiae (strain ATCC 204508 / S288c) GN=GOS1 PE=1 SV=1	378	29730	94	14	23	7	1.68	1.286	1.059	0.921	1.049	1	0.955	0.951	1.165
824	1	Uniprot_cerevisiae_S288C	Q04373	Pumilio homology domain family member 6 OS=Saccharomyces cerevisiae (strain ATCC 204508 / S288c) GN=PUF6 PE=1 SV=1	377	97192	109	14	38	8	0.48	0.965	1.127	0.997	0.858	1	1.249	0.996	0.866
825	1	Uniprot_cerevisiae_S288C	P53741	UBP3-associated protein BRE5 OS=Saccharomyces cerevisiae (strain ATCC 204508 / S288c) GN=BRE5 PE=1 SV=1	377	77246	88	19	31	11	0.83	1.476	1.204	0.773	0.88	1	1.231	0.796	1.258
826	1	Uniprot_cerevisiae_S288C	Q12163	NAP1-binding protein 2 OS=Saccharomyces cerevisiae (strain ATCC 204508 / S288c) GN=NBP2 PE=1 SV=1	376	30509	44	7	12	4	0.73	1.29	1.055	0.984	0.981	1	1.125	0.975	1.113
827	1	Uniprot_cerevisiae_S288C	P38886	26S proteasome regulatory subunit RPN10 OS=Saccharomyces cerevisiae (strain ATCC 204508 / S288c) GN=RPN10 PE=1 SV=3	376	32817	41	13	12	4	0.9	1.094	0.855	0.692	1.029	1	0.88	0.778	0.787
828	1	Uniprot_cerevisiae_S288C	P38112	ATP-dependent RNA helicase MAK5 OS=Saccharomyces cerevisiae (strain ATCC 204508 / S288c) GN=MAK5 PE=1 SV=1	376	112169	115	13	32	9	0.4	1.003	1.065	0.792	0.856	1	1.01	0.815	0.853
829	1	Uniprot_cerevisiae_S288C	O43137	Uncharacterized protein YBR085C-A OS=Saccharomyces cerevisiae (strain ATCC 204508 / S288c) GN=YBR085C-A PE=1 SV=1	376	12137	33	17	7	6	6.7	1.328	2.924	1.705	0.864	1	2.333	0.993	1.392
830	1	Uniprot_cerevisiae_S288C	Q06685	Inositol hexakisphosphate and diphosphoinositol-pentakisphosphate kinase OS=Saccharomyces cerevisiae (strain ATCC 204508 / S288c) GN=VIP1 PE=1 SV=1	374	164859	231	20	76	14	0.51	1.224	1.099	1.027	0.875	1	1.127	0.988	0.93
831	1	Uniprot_cerevisiae_S288C	P25655	General negative regulator of transcription subunit 1 OS=Saccharomyces cerevisiae (strain ATCC 204508 / S288c) GN=CDC39 PE=1 SV=3	374	281794	371	20	119	17	0.31	1.002	0.951	0.835	0.866	1	0.961	0.867	0.961
832	1	Uniprot_cerevisiae_S288C	P40053	Altered inheritance of mitochondria protein 9, mitochondrial OS=Saccharomyces cerevisiae (strain ATCC 204508 / S288c) GN=AIM9 PE=1 SV=1	373	93285	133	21	50	15	1.07	1.216	1.316	1.565	0.911	1	1.343	1.459	0.959
833	1	Uniprot_cerevisiae_S288C	P53044	Ubiquitin fusion degradation protein 1 OS=Saccharomyces cerevisiae (strain ATCC 204508 / S288c) GN=UFD1 PE=1 SV=1	373	50524	63	14	25	11	1.51	1.354	0.945	0.852	0.905	1	0.971	0.733	1.28
834	1	Uniprot_cerevisiae_S288C	P32379	Proteasome subunit alpha type-5 OS=Saccharomyces cerevisiae (strain ATCC 204508 / S288c) GN=PUP2 PE=1 SV=2	373	33605	66	17	16	8	1.72	0.842	0.944	0.739	0.927	1	0.886	0.727	0.742
835	1	Uniprot_cerevisiae_S288C	P45976	Pre-mRNA polyadenylation factor FIP1 OS=Saccharomyces cerevisiae (strain ATCC 204508 / S288c) GN=FIP1 PE=1 SV=1	372	40622	26	10	12	6	0.86	1.776	1.1	1.059	0.833	1	1.218	0.977	1.303
836	1	Uniprot_cerevisiae_S288C	P14904	Vacuolar aminopeptidase 1 OS=Saccharomyces cerevisiae (strain ATCC 204508 / S288c) GN=APE1 PE=1 SV=2	370	69151	129	12	36	9	0.73	0.671	0.971	2.201	1.681	1	1.128	1.494	1.73
837	1	Uniprot_cerevisiae_S288C	P38624	Proteasome subunit beta type-1 OS=Saccharomyces cerevisiae (strain ATCC 204508 / S288c) GN=PRE3 PE=1 SV=2	370	28280	74	19	17	7	2.27	1.035	1.03	0.949	1.069	1	0.941	0.926	0.97
838	1	Uniprot_cerevisiae_S288C	Q07623	Nucleolar protein 6 OS=Saccharomyces cerevisiae (strain ATCC 204508 / S288c) GN=NOP6 PE=1 SV=1	369	37065	66	15	25	8	1.48	1.217	0.872	0.728	0.759	1	0.919	0.686	1.033
839	1	Uniprot_cerevisiae_S288C	P34160	Nuclear cap-binding protein complex subunit 1 OS=Saccharomyces cerevisiae (strain ATCC 204508 / S288c) GN=STO1 PE=1 SV=2	369	116262	135	16	48	12	0.61	1.193	0.817	1.053	1.018	1	0.918	0.961	1.159
839	2	Uniprot_cerevisiae_S288C	P50108	Probable alpha-1,6-mannosyltransferase MNN10 OS=Saccharomyces cerevisiae (strain ATCC 204508 / S288c) GN=MNN10 PE=1 SV=1	281	54857	73	13	24	10	1.16	1.168	1.181	1.114	1.003	1	1.122	1.058	0.912
840	1	Uniprot_cerevisiae_S288C	Q01662	Methionine aminopeptidase 1 OS=Saccharomyces cerevisiae (strain ATCC 204508 / S288c) GN=MAP1 PE=1 SV=2	368	54332	59	20	15	8	1.01	1.009	1.126	0.826	0.893	1	1.133	1.042	0.741
841	1	Uniprot_cerevisiae_S288C	P16547	Mitochondrial outer membrane protein OM45 OS=Saccharomyces cerevisiae (strain ATCC 204508 / S288c) GN=OM45 PE=1 SV=2	367	59764	105	12	32	7	0.76	1.664	0.648	1.227	1.641	1	0.708	0.924	2.306
842	1	Uniprot_cerevisiae_S288C	P40414	Tropomyosin-2 OS=Saccharomyces cerevisiae (strain ATCC 204508 / S288c) GN=TPM2 PE=1 SV=1	367	25820	56	14	23	7	2.11	2.137	0.779	1.034	0.981	1	0.946	0.806	0.999
843	1	Uniprot_cerevisiae_S288C	P32771	S-(hydroxymethyl)glutathione dehydrogenase OS=Saccharomyces cerevisiae (strain ATCC 204508 / S288c) GN=SFA1 PE=1 SV=1	365	52049	61	15	23	9	1.25	0.892	1.186	0.756	0.798	1	1.047	0.799	0.705
844	1	Uniprot_cerevisiae_S288C	Q12271	Polyphosphatidylinositol phosphatase INP53 OS=Saccharomyces cerevisiae (strain ATCC 204508 / S288c) GN=INP53 PE=1 SV=1	364	150467	142	17	51	11	0.36	1.333	0.973	0.83	0.86	1	0.948	0.814	0.994
845	1	Uniprot_cerevisiae_S288C	P19812	E3 ubiquitin-protein ligase UBR1 OS=Saccharomyces cerevisiae (strain ATCC 204508 / S288c) GN=UBR1 PE=1 SV=1	363	264395	203	10	83	9	0.16	1.226	1.311	0.973	1.053	1	1.081	0.885	1.065
846	1	Uniprot_cerevisiae_S288C	P32588	Nuclear and cytoplasmic polyadenylated RNA-binding protein PUB1 OS=Saccharomyces cerevisiae (strain ATCC 204508 / S288c) GN=PUB1 PE=1 SV=4	363	55128	89	23	17	8	1.32	0.946	1.073	1.051	1.024	1	1.323	0.966	1.067
847	1	Uniprot_cerevisiae_S288C	P25045	Serine palmitoyltransferase 1 OS=Saccharomyces cerevisiae (strain ATCC 204508 / S288c) GN=LCB1 PE=1 SV=2	363	73367	41	11	17	7	0.68	0.821	0.805	0.729	0.976	1	0.73	0.78	0.754
848	1	Uniprot_cerevisiae_S288C	P20433	DNA-directed RNA polymerase II subunit RPB4 OS=Saccharomyces cerevisiae (strain ATCC 204508 / S288c) GN=RPB4 PE=1 SV=1	363	31225	38	11	13	6	1.57	1.289	0.894	1.035	0.964	1	1.048	1.008	1.053
849	1	Uniprot_cerevisiae_S288C	P53043	Serine/threonine-protein phosphatase T OS=Saccharomyces cerevisiae (strain ATCC 204508 / S288c) GN=PPT1 PE=1 SV=1	362	71453	94	10	29	7	0.51	1.059	1.006	0.767	0.876	1	1.035	0.837	0.749
850	1	Uniprot_cerevisiae_S288C	P32496	26S proteasome regulatory subunit RPN12 OS=Saccharomyces cerevisiae (strain ATCC 204508 / S288c) GN=RPN12 PE=1 SV=3	362	39855	54	15	16	9	1.59	1.283	1.012	1.2	0.959	1	1.495	1.111	1.362
851	1	Uniprot_cerevisiae_S288C	P49435	Adenine phosphoribosyltransferase 1 OS=Saccharomyces cerevisiae (strain ATCC 204508 / S288c) GN=APT1 PE=1 SV=3	362	25183	29	12	9	5	1.71	1.137	1.133	0.928	0.969	1	1.345	0.945	1.01
852	1	Uniprot_cerevisiae_S288C	P00447	Superoxide dismutase [Mn], mitochondrial OS=Saccharomyces cerevisiae (strain ATCC 204508 / S288c) GN=SOD2 PE=1 SV=1	362	31888	59	11	15	4	0.69	0.967	0.787	1.026	1.222	1	0.946	0.898	1.253
853	1	Uniprot_cerevisiae_S288C	P25349	Flavoprotein-like protein YCP4 OS=Saccharomyces cerevisiae (strain ATCC 204508 / S288c) GN=YCP4 PE=1 SV=1	360	34077	73	20	18	13	4.63	0.948	0.747	1.099	1.149	1	0.839	0.98	1.181
853	2	Uniprot_cerevisiae_S288C	Q12335	Protoplast secreted protein 2 OS=Saccharomyces cerevisiae (strain ATCC 204508 / S288c) GN=PST2 PE=1 SV=1	260	24345	41	11	8	7	2.34	0.589	0.647	1.003	1.134	1	0.655	0.753	0.939
854	1	Uniprot_cerevisiae_S288C	Q99258	3,4-dihydroxy-2-butanone 4-phosphate synthase OS=Saccharomyces cerevisiae (strain ATCC 204508 / S288c) GN=RIB3 PE=1 SV=1	360	26480	38	13	12	6	2.02	0.918	1.686	1.459	1.105	1	1.897	1.496	0.946
855	1	Uniprot_cerevisiae_S288C	P10961	Heat shock factor protein OS=Saccharomyces cerevisiae (strain ATCC 204508 / S288c) GN=HSF1 PE=1 SV=1	360	106307	166	9	48	7	0.32	1.564	1.01	0.77	0.781	1	1.071	0.709	1.098
855	2	Uniprot_cerevisiae_S288C	P38889	Transcription factor SKN7 OS=Saccharomyces cerevisiae (strain ATCC 204508 / S288c) GN=SKN7 PE=1 SV=1	116	78820	58	4	24	3	0.24	1.44	1.094	0.82	1	1	1.096	0.775	1.003
856	1	Uniprot_cerevisiae_S288C	P14747	Serine/threonine-protein phosphatase 2B catalytic subunit A2 OS=Saccharomyces cerevisiae (strain ATCC 204508 / S288c) GN=CMP2 PE=1 SV=2	359	81417	99	10	32	8	0.52	1.631	0.745	0.862	0.836	1	0.779	0.794	1.257
857	1	Uniprot_cerevisiae_S288C	P54730	UBX domain-containing protein 4 OS=Saccharomyces cerevisiae (strain ATCC 204508 / S288c) GN=UBX4 PE=1 SV=1	359	59196	102	10	33	6	0.54	1.371	0.986	0.857	0.954	1	1.074	0.797	1.086
858	1	Uniprot_cerevisiae_S288C	P17649	4-aminobutyrate aminotransferase OS=Saccharomyces cerevisiae (strain ATCC 204508 / S288c) GN=UGA1 PE=1 SV=2	358	65753	79	16	18	8	0.78	0.869	1.018	1.627	2.259	1	1.111	1.421	1.522
859	1	Uniprot_cerevisiae_S288C	P24276	Protein SSD1 OS=Saccharomyces cerevisiae (strain ATCC 204508 / S288c) GN=SSD1 PE=1 SV=1	357	164481	169	12	62	9	0.26	1.346	1.069	0.918	0.801	1	0.977	0.758	1.086
860	1	Uniprot_cerevisiae_S288C	Q06523	Uncharacterized protein YPR148C OS=Saccharomyces cerevisiae (strain ATCC 204508 / S288c) GN=YPR148C PE=1 SV=1	357	64994	80	19	30	12	1.33	1.119	0.88	0.867	0.931	1	0.914	0.765	1.134
861	1	Uniprot_cerevisiae_S288C	P07991	Ornithine aminotransferase OS=Saccharomyces cerevisiae (strain ATCC 204508 / S288c) GN=CAR2 PE=1 SV=2	356	54942	37	9	14	6	0.59	0.858	1.151	2.644	0.984	1	1.093	1.898	0.892
862	1	Uniprot_cerevisiae_S288C	P38694	Putative aldehyde dehydrogenase-like protein YHR039C OS=Saccharomyces cerevisiae (strain ATCC 204508 / S288c) GN=MSC7 PE=1 SV=1	355	84788	114	17	35	12	0.91	1.062	0.884	1.003	1.143	1	0.84	1.03	1.088
863	1	Uniprot_cerevisiae_S288C	P43590	Uncharacterized peptidase YFR006W OS=Saccharomyces cerevisiae (strain ATCC 204508 / S288c) GN=YFR006W PE=1 SV=1	354	74951	77	10	28	8	0.57	0.891	1.055	0.94	1.254	1	1.094	0.948	1.085
864	1	Uniprot_cerevisiae_S288C	P32352	C-8 sterol isomerase OS=Saccharomyces cerevisiae (strain ATCC 204508 / S288c) GN=ERG2 PE=1 SV=1	354	28318	27	5	7	2	0.34	1.077	1.291	1.482	0.99	1	1.169	1.377	1.101
865	1	Uniprot_cerevisiae_S288C	P38793	tRNA (guanine(37)-N1)-methyltransferase OS=Saccharomyces cerevisiae (strain ATCC 204508 / S288c) GN=TRM5 PE=1 SV=1	353	70536	104	18	25	10	0.94	1.1	1.197	0.931	0.887	1	1.116	0.973	0.863
866	1	Uniprot_cerevisiae_S288C	P0CX29	40S ribosomal protein S23-A OS=Saccharomyces cerevisiae (strain ATCC 204508 / S288c) GN=RPS23A PE=1 SV=1	353	23117	73	33	14	7	3.26	0.669	1.081	0.842	0.844	1	0.844	0.935	0.655
867	1	Uniprot_cerevisiae_S288C	P32608	Retrograde regulation protein 2 OS=Saccharomyces cerevisiae (strain ATCC 204508 / S288c) GN=RTG2 PE=1 SV=2	352	77551	79	14	30	9	0.63	1.138	1.213	0.912	1.079	1	1.018	0.948	0.89
868	1	Uniprot_cerevisiae_S288C	P29469	DNA replication licensing factor MCM2 OS=Saccharomyces cerevisiae (strain ATCC 204508 / S288c) GN=MCM2 PE=1 SV=2	351	110996	168	12	61	9	0.36	0.852	1.007	0.865	0.953	1	0.92	0.912	0.885
868	2	Uniprot_cerevisiae_S288C	P29496	Minichromosome maintenance protein 5 OS=Saccharomyces cerevisiae (strain ATCC 204508 / S288c) GN=MCM5 PE=1 SV=1	198	98331	147	9	52	6	0.3	1.289	0.877	0.698	0.675	1	0.7	0.634	0.644
869	1	Uniprot_cerevisiae_S288C	P13856	Ras-related protein RSR1 OS=Saccharomyces cerevisiae (strain ATCC 204508 / S288c) GN=RSR1 PE=3 SV=1	351	38373	96	14	22	8	1.4	1.158	0.846	0.877	0.786	1	0.858	0.876	0.947
870	1	Uniprot_cerevisiae_S288C	P48015	Aminomethyltransferase, mitochondrial OS=Saccharomyces cerevisiae (strain ATCC 204508 / S288c) GN=GCV1 PE=1 SV=2	346	55226	105	17	26	8	0.99	1.417	1.158	1.28	1.397	1	1.319	1.145	1.345
871	1	Uniprot_cerevisiae_S288C	P32621	Guanosine-diphosphatase OS=Saccharomyces cerevisiae (strain ATCC 204508 / S288c) GN=GDA1 PE=1 SV=1	346	68243	120	12	24	8	0.75	1.079	0.963	0.954	0.957	1	1.046	0.922	0.975
872	1	Uniprot_cerevisiae_S288C	P23642	Mannan polymerase I complex VAN1 subunit OS=Saccharomyces cerevisiae (strain ATCC 204508 / S288c) GN=VAN1 PE=1 SV=3	345	70926	84	8	29	4	0.27	0.922	0.934	0.965	0.988	1	1.034	0.994	1.027
873	1	Uniprot_cerevisiae_S288C	P53049	Oligomycin resistance ATP-dependent permease YOR1 OS=Saccharomyces cerevisiae (strain ATCC 204508 / S288c) GN=YOR1 PE=1 SV=1	345	200257	217	10	76	7	0.18	1.181	0.836	0.889	0.991	1	0.936	0.894	1.053
874	1	Uniprot_cerevisiae_S288C	P32472	Peptidyl-prolyl cis-trans isomerase FPR2 OS=Saccharomyces cerevisiae (strain ATCC 204508 / S288c) GN=FPR2 PE=1 SV=1	344	17307	44	13	10	7	4.37	1.012	0.927	0.688	0.678	1	0.92	0.632	0.981
875	1	Uniprot_cerevisiae_S288C	P08466	Mitochondrial nuclease OS=Saccharomyces cerevisiae (strain ATCC 204508 / S288c) GN=NUC1 PE=1 SV=1	344	45676	47	15	17	9	1.3	1.126	0.849	0.82	1.035	1	0.877	0.897	1.023
876	1	Uniprot_cerevisiae_S288C	P22211	Nitrogen permease reactivator protein OS=Saccharomyces cerevisiae (strain ATCC 204508 / S288c) GN=NPR1 PE=1 SV=2	344	100482	93	11	35	7	0.34	1.748	0.84	0.855	0.914	1	0.704	0.811	1.011
877	1	Uniprot_cerevisiae_S288C	Q08954	Smr domain-containing protein YPL199C OS=Saccharomyces cerevisiae (strain ATCC 204508 / S288c) GN=YPL199C PE=1 SV=1	343	32659	31	13	15	7	1.46	1.347	1.138	0.991	0.91	1	1.201	0.939	1.176
878	1	Uniprot_cerevisiae_S288C	P45978	Protein SCD6 OS=Saccharomyces cerevisiae (strain ATCC 204508 / S288c) GN=SCD6 PE=1 SV=1	343	45600	92	16	29	9	1.76	1.268	0.94	0.793	0.9	1	1.02	0.759	1.18
879	1	Uniprot_cerevisiae_S288C	P21965	Protein kinase MCK1 OS=Saccharomyces cerevisiae (strain ATCC 204508 / S288c) GN=MCK1 PE=1 SV=1	343	51598	65	18	21	11	1.46	0.903	0.958	0.757	1.009	1	0.944	0.747	0.94
880	1	Uniprot_cerevisiae_S288C	P39104	Phosphatidylinositol 4-kinase PIK1 OS=Saccharomyces cerevisiae (strain ATCC 204508 / S288c) GN=PIK1 PE=1 SV=1	342	144249	154	6	59	4	0.12	1.257	1.34	0.888	0.862	1	1.25	0.922	1.231
881	1	Uniprot_cerevisiae_S288C	P48813	High-affinity glutamine permease OS=Saccharomyces cerevisiae (strain ATCC 204508 / S288c) GN=GNP1 PE=1 SV=2	342	85404	70	11	30	6	0.42	1.268	1.054	0.918	0.821	1	1.028	1.095	0.974
882	1	Uniprot_cerevisiae_S288C	P36036	RNA annealing protein YRA2 OS=Saccharomyces cerevisiae (strain ATCC 204508 / S288c) GN=YRA2 PE=1 SV=1	341	29589	44	15	19	6	1.34	1.272	0.997	0.833	0.704	1	0.946	0.777	0.937
883	1	Uniprot_cerevisiae_S288C	P38756	tRNA threonylcarbamoyladenosine dehydratase 1 OS=Saccharomyces cerevisiae (strain ATCC 204508 / S288c) GN=TCD1 PE=1 SV=1	341	60217	56	9	26	6	0.52	1.111	2.602	1.797	0.895	1	2.119	1.629	0.863
884	1	Uniprot_cerevisiae_S288C	P40160	Serine/threonine-protein kinase RIO2 OS=Saccharomyces cerevisiae (strain ATCC 204508 / S288c) GN=RIO2 PE=1 SV=1	341	59058	62	20	29	13	1.72	1.1	0.955	0.753	0.84	1	0.94	0.805	0.967
885	1	Uniprot_cerevisiae_S288C	Q12447	Polyamine N-acetyltransferase 1 OS=Saccharomyces cerevisiae (strain ATCC 204508 / S288c) GN=PAA1 PE=1 SV=1	340	27197	88	15	16	8	2.43	0.971	0.961	0.907	1.302	1	1.023	0.92	0.746
886	1	Uniprot_cerevisiae_S288C	P32179	3'(2'),5'-bisphosphate nucleotidase OS=Saccharomyces cerevisiae (strain ATCC 204508 / S288c) GN=MET22 PE=1 SV=1	340	47310	72	24	23	12	2.19	0.949	1.595	1.357	0.97	1	1.708	1.201	1.002
887	1	Uniprot_cerevisiae_S288C	Q06132	Suppressor of glycerol defect protein 1 OS=Saccharomyces cerevisiae (strain ATCC 204508 / S288c) GN=SGD1 PE=1 SV=1	340	130702	177	10	57	9	0.34	1.231	0.971	0.773	0.762	1	0.981	0.792	1.071
888	1	Uniprot_cerevisiae_S288C	P25343	Reduced viability upon starvation protein 161 OS=Saccharomyces cerevisiae (strain ATCC 204508 / S288c) GN=RVS161 PE=1 SV=1	339	38887	107	12	22	7	1.14	1.167	1.059	1.381	0.852	1	0.998	1.214	1.19
889	1	Uniprot_cerevisiae_S288C	P47096	3-hydroxyanthranilate 3,4-dioxygenase OS=Saccharomyces cerevisiae (strain ATCC 204508 / S288c) GN=BNA1 PE=1 SV=1	338	24407	31	10	15	6	1.8	1.078	1.913	2.086	1.241	1	1.987	1.484	1.006
890	1	Uniprot_cerevisiae_S288C	P26755	Replication factor A protein 3 OS=Saccharomyces cerevisiae (strain ATCC 204508 / S288c) GN=RFA3 PE=1 SV=1	338	16379	45	9	12	6	3.55	1.166	0.887	1.112	1.057	1	0.895	1.016	1.027
891	1	Uniprot_cerevisiae_S288C	P00546	Cyclin-dependent kinase 1 OS=Saccharomyces cerevisiae (strain ATCC 204508 / S288c) GN=CDC28 PE=1 SV=1	337	41221	72	12	23	9	1.51	1.183	0.905	0.929	0.849	1	0.848	0.858	1.086
892	1	Uniprot_cerevisiae_S288C	P47083	U3 small nucleolar RNA-associated protein MPP10 OS=Saccharomyces cerevisiae (strain ATCC 204508 / S288c) GN=MPP10 PE=1 SV=1	337	84602	97	13	35	10	0.65	1.608	0.951	0.824	0.758	1	1.089	0.817	1.026
893	1	Uniprot_cerevisiae_S288C	Q12511	[Pyruvate dehydrogenase [acetyl-transferring]]-phosphatase 1, mitochondrial OS=Saccharomyces cerevisiae (strain ATCC 204508 / S288c) GN=PTC5 PE=1 SV=1	337	76848	92	10	35	8	0.55	1.28	1.003	0.986	0.792	1	0.977	0.887	0.944
894	1	Uniprot_cerevisiae_S288C	P30665	DNA replication licensing factor MCM4 OS=Saccharomyces cerevisiae (strain ATCC 204508 / S288c) GN=MCM4 PE=1 SV=2	337	121659	184	10	68	8	0.32	1.429	0.921	0.815	0.88	1	0.839	0.835	0.963
894	2	Uniprot_cerevisiae_S288C	P53112	Peroxisomal membrane protein PEX14 OS=Saccharomyces cerevisiae (strain ATCC 204508 / S288c) GN=PEX14 PE=1 SV=1	69	49652	94	2	25	2	0.19	1.881	1.145	1.163	1.161	1	1.325	1.254	1.297
895	1	Uniprot_cerevisiae_S288C	Q02776	Mitochondrial import inner membrane translocase subunit TIM50 OS=Saccharomyces cerevisiae (strain ATCC 204508 / S288c) GN=TIM50 PE=1 SV=1	335	70929	99	13	31	7	0.52	1.191	1.333	1.912	1.121	1	1.322	1.457	1.176
896	1	Uniprot_cerevisiae_S288C	P47077	Nucleolar protein 9 OS=Saccharomyces cerevisiae (strain ATCC 204508 / S288c) GN=NOP9 PE=1 SV=1	335	97677	103	16	38	10	0.54	1.228	0.993	0.892	0.826	1	1.006	0.909	0.976
897	1	Uniprot_cerevisiae_S288C	P47133	ER membrane protein complex subunit 2 OS=Saccharomyces cerevisiae (strain ATCC 204508 / S288c) GN=EMC2 PE=1 SV=1	335	43144	83	9	18	5	0.63	1.309	1.183	1.133	0.989	1	1.163	1.041	1.234
898	1	Uniprot_cerevisiae_S288C	P53903	Processing of GAS1 and ALP protein 2 OS=Saccharomyces cerevisiae (strain ATCC 204508 / S288c) GN=PGA2 PE=1 SV=3	334	19607	33	10	9	5	1.34	1.252	0.829	0.605	0.642	1	0.913	0.545	0.923
899	1	Uniprot_cerevisiae_S288C	Q06489	Methylthioribose-1-phosphate isomerase OS=Saccharomyces cerevisiae (strain ATCC 204508 / S288c) GN=MRI1 PE=1 SV=1	334	53390	74	11	24	7	0.88	1.029	1.357	1.079	1.248	1	1.386	1.113	1.076
900	1	Uniprot_cerevisiae_S288C	P52891	Nucleoporin NUP84 OS=Saccharomyces cerevisiae (strain ATCC 204508 / S288c) GN=NUP84 PE=1 SV=1	334	96986	151	8	39	6	0.42	1.25	1.1	1.027	1.019	1	1.082	1.1	1.042
901	1	Uniprot_cerevisiae_S288C	P22213	Protein SLY1 OS=Saccharomyces cerevisiae (strain ATCC 204508 / S288c) GN=SLY1 PE=1 SV=1	333	90543	104	12	32	9	0.52	1.059	0.822	0.969	0.77	1	0.837	0.926	0.867
902	1	Uniprot_cerevisiae_S288C	Q08179	Mitochondrial distribution and morphology protein 38 OS=Saccharomyces cerevisiae (strain ATCC 204508 / S288c) GN=MDM38 PE=1 SV=1	333	85180	146	24	48	11	0.82	1.335	1.848	1.287	1.449	1	1.836	1.149	1.723
903	1	Uniprot_cerevisiae_S288C	P25454	DNA repair protein RAD51 OS=Saccharomyces cerevisiae (strain ATCC 204508 / S288c) GN=RAD51 PE=1 SV=1	333	48780	98	10	29	7	0.83	1.077	1.142	0.743	0.804	1	1.075	0.7	0.781
904	1	Uniprot_cerevisiae_S288C	P80967	Mitochondrial import receptor subunit TOM5 OS=Saccharomyces cerevisiae (strain ATCC 204508 / S288c) GN=TOM5 PE=1 SV=1	333	8111	27	17	5	4	11.17	0.9	0.967	1.634	1.13	1	0.858	1.612	1.641
905	1	Uniprot_cerevisiae_S288C	P14164	ARS-binding factor 1 OS=Saccharomyces cerevisiae (strain ATCC 204508 / S288c) GN=ABF1 PE=1 SV=4	333	96747	84	10	32	8	0.42	1.338	0.983	1.159	1.054	1	1.016	1.059	1.242
906	1	Uniprot_cerevisiae_S288C	P28321	Monoglyceride lipase OS=Saccharomyces cerevisiae (strain ATCC 204508 / S288c) GN=YJU3 PE=1 SV=2	332	43937	56	17	18	6	0.96	1.083	1.085	1.055	1.128	1	1.09	0.993	1.16
907	1	Uniprot_cerevisiae_S288C	P41543	Dolichyl-diphosphooligosaccharide--protein glycosyltransferase subunit 1 OS=Saccharomyces cerevisiae (strain ATCC 204508 / S288c) GN=OST1 PE=1 SV=1	331	60822	64	15	16	9	1	0.941	0.971	0.929	0.961	1	1.083	0.8	0.921
908	1	Uniprot_cerevisiae_S288C	P32643	Trans-aconitate 3-methyltransferase OS=Saccharomyces cerevisiae (strain ATCC 204508 / S288c) GN=TMT1 PE=1 SV=1	331	43402	42	12	17	8	1.17	0.783	3.204	4.118	1.206	1	2.868	2.363	1.354
909	1	Uniprot_cerevisiae_S288C	P36121	DNA-directed RNA polymerase III subunit RPC5 OS=Saccharomyces cerevisiae (strain ATCC 204508 / S288c) GN=RPC37 PE=1 SV=1	331	38511	68	10	21	5	0.73	1.52	0.986	0.897	0.801	1	1.127	0.878	1.086
910	1	Uniprot_cerevisiae_S288C	Q07541	Uncharacterized protein YDL121C OS=Saccharomyces cerevisiae (strain ATCC 204508 / S288c) GN=YDL121C PE=1 SV=1	331	23325	26	10	8	3	0.71	0.955	0.882	0.656	0.624	1	0.945	0.617	0.908
911	1	Uniprot_cerevisiae_S288C	P48837	Nucleoporin NUP57 OS=Saccharomyces cerevisiae (strain ATCC 204508 / S288c) GN=NUP57 PE=1 SV=1	330	68157	87	12	24	8	0.64	1.237	1.026	1.07	0.981	1	1.138	0.989	1.17
912	1	Uniprot_cerevisiae_S288C	P53337	ER-derived vesicles protein ERV29 OS=Saccharomyces cerevisiae (strain ATCC 204508 / S288c) GN=ERV29 PE=1 SV=1	330	41517	25	8	10	4	0.66	1.05	1.427	0.767	0.717	1	1.253	0.67	1.033
913	1	Uniprot_cerevisiae_S288C	P23202	Transcriptional regulator URE2 OS=Saccharomyces cerevisiae (strain ATCC 204508 / S288c) GN=URE2 PE=1 SV=1	329	43896	74	14	19	7	1.16	0.953	1.075	0.888	0.97	1	1.086	0.775	1.136
914	1	Uniprot_cerevisiae_S288C	P38203	U6 snRNA-associated Sm-like protein LSm2 OS=Saccharomyces cerevisiae (strain ATCC 204508 / S288c) GN=LSM2 PE=1 SV=1	329	13940	53	9	13	3	2.26	0.908	0.84	1.072	1.002	1	0.839	0.994	0.764
915	1	Uniprot_cerevisiae_S288C	Q06078	U3 small nucleolar RNA-associated protein 21 OS=Saccharomyces cerevisiae (strain ATCC 204508 / S288c) GN=UTP21 PE=1 SV=1	328	124563	140	12	55	10	0.41	1.006	1.079	0.736	0.858	1	1.004	0.813	0.677
916	1	Uniprot_cerevisiae_S288C	O74700	Mitochondrial import inner membrane translocase subunit TIM9 OS=Saccharomyces cerevisiae (strain ATCC 204508 / S288c) GN=TIM9 PE=1 SV=1	328	13421	60	15	11	4	7.6	1.997	1.104	1.097	1.322	1	1.036	0.975	1.992
917	1	Uniprot_cerevisiae_S288C	P35189	Transcription initiation factor TFIID subunit 14 OS=Saccharomyces cerevisiae (strain ATCC 204508 / S288c) GN=TAF14 PE=1 SV=1	327	33507	48	15	13	7	2.09	1.244	0.956	0.913	0.819	1	0.826	0.891	1.063
918	1	Uniprot_cerevisiae_S288C	P53885	Signal transduction protein MDG1 OS=Saccharomyces cerevisiae (strain ATCC 204508 / S288c) GN=MDG1 PE=1 SV=1	326	55768	57	12	24	11	1.3	1.483	0.839	1.25	1.032	1	0.886	1.143	1.4
919	1	Uniprot_cerevisiae_S288C	P38427	Trehalose synthase complex regulatory subunit TSL1 OS=Saccharomyces cerevisiae (strain ATCC 204508 / S288c) GN=TSL1 PE=1 SV=1	325	143341	149	11	56	9	0.31	1.068	0.687	1.239	1.791	1	0.618	1.099	1.914
920	1	Uniprot_cerevisiae_S288C	P49095	Glycine dehydrogenase (decarboxylating), mitochondrial OS=Saccharomyces cerevisiae (strain ATCC 204508 / S288c) GN=GCV2 PE=1 SV=1	324	134630	165	14	51	11	0.41	1.44	1.341	1.385	1.433	1	1.372	1.261	1.562
921	1	Uniprot_cerevisiae_S288C	Q12263	Serine/threonine-protein kinase GIN4 OS=Saccharomyces cerevisiae (strain ATCC 204508 / S288c) GN=GIN4 PE=1 SV=1	324	166163	249	10	92	9	0.29	1.376	0.788	0.747	0.822	1	0.742	0.829	1
922	1	Uniprot_cerevisiae_S288C	P16451	Pyruvate dehydrogenase complex protein X component, mitochondrial OS=Saccharomyces cerevisiae (strain ATCC 204508 / S288c) GN=PDX1 PE=1 SV=1	324	59419	73	13	22	7	0.65	1.454	1.125	1.296	1.126	1	1.277	1.099	1.305
923	1	Uniprot_cerevisiae_S288C	P40086	Cytochrome c oxidase assembly protein COX15 OS=Saccharomyces cerevisiae (strain ATCC 204508 / S288c) GN=COX15 PE=3 SV=1	323	65713	65	7	26	5	0.38	1.156	1.131	1.177	0.828	1	1.015	0.965	0.991
924	1	Uniprot_cerevisiae_S288C	P40064	Nucleoporin NUP157 OS=Saccharomyces cerevisiae (strain ATCC 204508 / S288c) GN=NUP157 PE=1 SV=1	323	185808	154	13	72	12	0.32	1.066	1.147	0.902	0.949	1	0.968	0.932	1.013
925	1	Uniprot_cerevisiae_S288C	P12688	Serine/threonine-protein kinase YPK1 OS=Saccharomyces cerevisiae (strain ATCC 204508 / S288c) GN=YPK1 PE=1 SV=2	322	93089	57	11	33	9	0.51	0.928	0.717	0.814	0.889	1	0.746	0.808	0.859
925	2	Uniprot_cerevisiae_S288C	P18961	Serine/threonine-protein kinase YPK2/YKR2 OS=Saccharomyces cerevisiae (strain ATCC 204508 / S288c) GN=YPK2 PE=1 SV=1	79	94536	76	4	34	4	0.2	0.822	0.745	0.848	0.967	1	0.769	0.868	0.9
926	1	Uniprot_cerevisiae_S288C	P00729	Carboxypeptidase Y OS=Saccharomyces cerevisiae (strain ATCC 204508 / S288c) GN=PRC1 PE=1 SV=1	322	69442	33	12	15	7	0.53	1.174	1.032	1.316	1.257	1	1.236	0.975	1.464
927	1	Uniprot_cerevisiae_S288C	P25374	Cysteine desulfurase, mitochondrial OS=Saccharomyces cerevisiae (strain ATCC 204508 / S288c) GN=NFS1 PE=1 SV=2	322	63835	80	13	23	8	0.7	0.909	1.116	0.934	0.904	1	1.064	0.913	0.78
928	1	Uniprot_cerevisiae_S288C	P32629	Mannan polymerase II complex ANP1 subunit OS=Saccharomyces cerevisiae (strain ATCC 204508 / S288c) GN=ANP1 PE=1 SV=3	321	67014	64	15	22	10	0.88	1.198	1	0.934	0.857	1	1.059	0.906	1.03
929	1	Uniprot_cerevisiae_S288C	P50087	MICOS subunit MIC26 OS=Saccharomyces cerevisiae (strain ATCC 204508 / S288c) GN=MIC26 PE=1 SV=1	321	33071	74	6	19	4	0.66	1.566	0.889	0.886	0.646	1	0.931	0.842	0.89
930	1	Uniprot_cerevisiae_S288C	P38765	Uncharacterized isomerase YHI9 OS=Saccharomyces cerevisiae (strain ATCC 204508 / S288c) GN=YHI9 PE=1 SV=1	321	40332	40	14	17	6	1.31	1.06	1.3	2.343	0.934	1	1.538	1.514	0.76
931	1	Uniprot_cerevisiae_S288C	P39105	Lysophospholipase 1 OS=Saccharomyces cerevisiae (strain ATCC 204508 / S288c) GN=PLB1 PE=1 SV=2	320	79033	57	17	19	6	0.53	1.889	0.804	1.008	0.984	1	0.998	0.741	1.437
932	1	Uniprot_cerevisiae_S288C	P38523	GrpE protein homolog, mitochondrial OS=Saccharomyces cerevisiae (strain ATCC 204508 / S288c) GN=MGE1 PE=1 SV=1	320	33656	113	22	29	9	2.95	1.646	0.95	1.106	1.359	1	1.124	1.065	1.874
933	1	Uniprot_cerevisiae_S288C	P52917	Vacuolar protein sorting-associated protein 4 OS=Saccharomyces cerevisiae (strain ATCC 204508 / S288c) GN=VPS4 PE=1 SV=1	320	60403	51	10	25	7	0.63	1.315	0.824	1.094	1.063	1	0.834	1.079	1.179
934	1	Uniprot_cerevisiae_S288C	P32356	Neutral trehalase OS=Saccharomyces cerevisiae (strain ATCC 204508 / S288c) GN=NTH1 PE=1 SV=3	319	101616	155	20	49	13	0.72	1.063	0.7	0.967	1.045	1	0.73	0.833	1.096
935	1	Uniprot_cerevisiae_S288C	P40185	Protein MMF1, mitochondrial OS=Saccharomyces cerevisiae (strain ATCC 204508 / S288c) GN=MMF1 PE=1 SV=1	319	19291	27	11	9	5	3.53	0.822	0.747	1.247	0.874	1	0.78	0.931	0.738
936	1	Uniprot_cerevisiae_S288C	P36101	tRNA threonylcarbamoyladenosine dehydratase 2 OS=Saccharomyces cerevisiae (strain ATCC 204508 / S288c) GN=TCD2 PE=1 SV=1	318	62633	68	9	20	7	0.6	1.124	0.744	0.83	0.846	1	0.789	0.876	0.915
937	1	Uniprot_cerevisiae_S288C	P25586	KRR1 small subunit processome component OS=Saccharomyces cerevisiae (strain ATCC 204508 / S288c) GN=KRR1 PE=1 SV=1	318	49792	99	14	33	9	1.14	1.083	0.953	0.876	0.929	1	1.082	0.872	1.002
938	1	Uniprot_cerevisiae_S288C	P53299	Mitochondrial import inner membrane translocase subunit TIM13 OS=Saccharomyces cerevisiae (strain ATCC 204508 / S288c) GN=TIM13 PE=1 SV=1	318	14200	32	8	13	4	3.29	1.062	1.23	0.81	0.783	1	1.043	0.696	1.16
939	1	Uniprot_cerevisiae_S288C	P48362	Protein HGH1 OS=Saccharomyces cerevisiae (strain ATCC 204508 / S288c) GN=HGH1 PE=1 SV=2	318	54675	103	8	25	5	0.47	1.234	0.877	0.717	1.068	1	0.835	0.787	0.752
940	1	Uniprot_cerevisiae_S288C	Q06169	Peroxisomal membrane protein PEX30 OS=Saccharomyces cerevisiae (strain ATCC 204508 / S288c) GN=PEX30 PE=1 SV=1	317	70726	64	6	24	5	0.35	1.453	1.059	0.921	1.158	1	1.184	0.874	1.389
941	1	Uniprot_cerevisiae_S288C	P40022	Uncharacterized protein YER034W OS=Saccharomyces cerevisiae (strain ATCC 204508 / S288c) GN=YER034W PE=1 SV=1	316	28175	38	8	16	6	1.83	2.205	0.792	0.88	1.037	1	0.944	0.85	1.371
942	1	Uniprot_cerevisiae_S288C	P40319	Elongation of fatty acids protein 3 OS=Saccharomyces cerevisiae (strain ATCC 204508 / S288c) GN=ELO3 PE=1 SV=1	316	46667	26	6	7	3	0.31	0.855	0.715	0.833	0.676	1	0.684	0.731	0.986
943	1	Uniprot_cerevisiae_S288C	Q12374	Nuclear control of ATPase protein 2 OS=Saccharomyces cerevisiae (strain ATCC 204508 / S288c) GN=NCA2 PE=1 SV=1	316	83353	85	7	33	4	0.23	2.832	1.117	1.032	1.47	1	0.885	0.909	1.15
944	1	Uniprot_cerevisiae_S288C	P00175	Cytochrome b2, mitochondrial OS=Saccharomyces cerevisiae (strain ATCC 204508 / S288c) GN=CYB2 PE=1 SV=1	315	82902	91	15	37	8	0.5	2.033	1.131	1.913	2.334	1	1.287	1.932	2.406
944	2	Uniprot_cerevisiae_S288C	Q08742	Thiosulfate sulfurtransferase RDL2, mitochondrial OS=Saccharomyces cerevisiae (strain ATCC 204508 / S288c) GN=RDL2 PE=1 SV=1	89	22513	36	10	12	5	1.53	2.423	1.295	1.33	1.474	1	1.465	1.348	1.927
945	1	Uniprot_cerevisiae_S288C	P24279	DNA replication licensing factor MCM3 OS=Saccharomyces cerevisiae (strain ATCC 204508 / S288c) GN=MCM3 PE=1 SV=1	315	122146	110	11	47	11	0.47	0.972	0.983	0.825	0.713	1	0.863	0.828	0.733
946	1	Uniprot_cerevisiae_S288C	P40564	DnaJ-like protein 1 OS=Saccharomyces cerevisiae (strain ATCC 204508 / S288c) GN=DJP1 PE=1 SV=1	315	64759	61	11	31	10	0.92	1.386	0.955	0.83	1.187	1	0.962	0.787	1.421
947	1	Uniprot_cerevisiae_S288C	P53860	Phosphatidylinositol transfer protein PDR16 OS=Saccharomyces cerevisiae (strain ATCC 204508 / S288c) GN=PDR16 PE=1 SV=1	314	52340	79	17	29	14	2.09	1.309	0.572	0.832	0.897	1	0.659	0.794	1.096
948	1	Uniprot_cerevisiae_S288C	P38986	L-asparaginase 1 OS=Saccharomyces cerevisiae (strain ATCC 204508 / S288c) GN=ASP1 PE=1 SV=1	314	49130	33	10	14	7	0.82	0.844	0.895	0.865	0.923	1	0.885	1.007	0.712
949	1	Uniprot_cerevisiae_S288C	P15274	AMP deaminase OS=Saccharomyces cerevisiae (strain ATCC 204508 / S288c) GN=AMD1 PE=1 SV=2	314	110343	154	11	44	9	0.41	0.952	1.008	0.97	1.388	1	0.989	1.012	1.122
950	1	Uniprot_cerevisiae_S288C	Q08220	Glutathione synthetase OS=Saccharomyces cerevisiae (strain ATCC 204508 / S288c) GN=GSH2 PE=1 SV=1	313	68999	70	11	35	8	0.74	0.962	1.016	1.067	1.035	1	1.184	1.017	0.783
951	1	Uniprot_cerevisiae_S288C	P38840	Aromatic amino acid aminotransferase 2 OS=Saccharomyces cerevisiae (strain ATCC 204508 / S288c) GN=ARO9 PE=1 SV=3	313	68925	112	24	38	14	1.51	1.183	2.402	8.181	0.918	1	2.334	5.132	1.035
952	1	Uniprot_cerevisiae_S288C	P05744	60S ribosomal protein L33-A OS=Saccharomyces cerevisiae (strain ATCC 204508 / S288c) GN=RPL33A PE=1 SV=3	313	15189	74	22	17	6	4.13	0.602	0.906	0.783	1.372	1	0.795	1.253	0.426
952	2	Uniprot_cerevisiae_S288C	P41056	60S ribosomal protein L33-B OS=Saccharomyces cerevisiae (strain ATCC 204508 / S288c) GN=RPL33B PE=1 SV=2	262	15203	70	19	17	6	4.13	0.602	0.903	0.78	1.379	1	0.792	1.25	0.422
953	1	Uniprot_cerevisiae_S288C	P53040	Transcription initiation factor TFIID subunit 6 OS=Saccharomyces cerevisiae (strain ATCC 204508 / S288c) GN=TAF6 PE=1 SV=1	312	68605	84	9	27	8	0.64	1.305	1.027	1.038	1.052	1	1.152	0.991	1.209
954	1	Uniprot_cerevisiae_S288C	P42935	Elongator complex protein 2 OS=Saccharomyces cerevisiae (strain ATCC 204508 / S288c) GN=ELP2 PE=1 SV=1	312	105863	93	12	29	9	0.43	0.859	1.043	0.799	0.837	1	0.99	0.894	0.756
955	1	Uniprot_cerevisiae_S288C	Q08962	60S ribosome subunit biogenesis protein NIP7 OS=Saccharomyces cerevisiae (strain ATCC 204508 / S288c) GN=NIP7 PE=1 SV=1	311	25281	49	17	12	6	2.18	0.801	0.844	0.766	0.909	1	0.901	0.79	0.749
956	1	Uniprot_cerevisiae_S288C	P07274	Profilin OS=Saccharomyces cerevisiae (strain ATCC 204508 / S288c) GN=PFY1 PE=1 SV=2	311	15540	27	14	8	4	2.8	0.905	1.386	1.317	0.981	1	1.239	1.086	0.911
957	1	Uniprot_cerevisiae_S288C	P40579	Uncharacterized oxidoreductase YIR035C OS=Saccharomyces cerevisiae (strain ATCC 204508 / S288c) GN=YIR035C PE=1 SV=1	311	33593	36	7	14	5	1.12	1.077	0.843	0.572	0.866	1	0.838	0.536	0.772
958	1	Uniprot_cerevisiae_S288C	P04161	Phosphoribosylglycinamide formyltransferase OS=Saccharomyces cerevisiae (strain ATCC 204508 / S288c) GN=ADE8 PE=1 SV=1	310	29231	20	7	7	3	0.54	0.829	1.306	0.953	1.352	1	1.449	1.163	0.968
959	1	Uniprot_cerevisiae_S288C	Q08977	UPF0662 protein YPL260W OS=Saccharomyces cerevisiae (strain ATCC 204508 / S288c) GN=YPL260W PE=1 SV=1	310	75794	135	23	36	12	0.95	1.323	1.016	1.062	1.271	1	1.068	0.943	1.647
960	1	Uniprot_cerevisiae_S288C	P00812	Arginase OS=Saccharomyces cerevisiae (strain ATCC 204508 / S288c) GN=CAR1 PE=1 SV=1	309	42912	67	15	14	7	1.42	0.866	1.296	2.776	1.538	1	1.319	2.613	1.14
961	1	Uniprot_cerevisiae_S288C	P23201	Protein SPA2 OS=Saccharomyces cerevisiae (strain ATCC 204508 / S288c) GN=SPA2 PE=1 SV=1	308	205862	235	18	83	16	0.39	1.379	0.922	0.927	0.87	1	0.96	0.963	1.06
962	1	Uniprot_cerevisiae_S288C	P38153	AP-3 complex subunit mu OS=Saccharomyces cerevisiae (strain ATCC 204508 / S288c) GN=APM3 PE=1 SV=2	308	66076	70	9	24	5	0.38	0.905	1.121	0.83	0.905	1	0.942	0.95	0.754
963	1	Uniprot_cerevisiae_S288C	Q12746	Plasma membrane-associated coenzyme Q6 reductase PGA3 OS=Saccharomyces cerevisiae (strain ATCC 204508 / S288c) GN=PGA3 PE=1 SV=1	307	41395	48	12	20	8	1.26	0.888	1.073	0.748	1.141	1	1.157	0.814	0.787
964	1	Uniprot_cerevisiae_S288C	P38199	Heterogeneous nuclear rnp K-like protein 2 OS=Saccharomyces cerevisiae (strain ATCC 204508 / S288c) GN=HEK2 PE=1 SV=1	307	51180	124	12	22	7	0.78	1.244	0.82	0.941	0.914	1	0.865	0.942	1.195
965	1	Uniprot_cerevisiae_S288C	Q05515	Survival factor 1 OS=Saccharomyces cerevisiae (strain ATCC 204508 / S288c) GN=SVF1 PE=1 SV=1	307	64815	37	11	17	7	0.69	0.796	0.766	0.594	0.854	1	0.734	0.61	0.625
966	1	Uniprot_cerevisiae_S288C	P53261	Pescadillo homolog OS=Saccharomyces cerevisiae (strain ATCC 204508 / S288c) GN=NOP7 PE=1 SV=1	307	93137	148	19	37	11	0.65	0.941	1.083	0.883	0.814	1	1.143	0.852	1.021
967	1	Uniprot_cerevisiae_S288C	P33313	Hsp70/Hsp90 co-chaperone CNS1 OS=Saccharomyces cerevisiae (strain ATCC 204508 / S288c) GN=CNS1 PE=1 SV=1	305	58612	145	13	37	9	0.91	1.405	1.193	0.873	0.925	1	1.37	0.875	1.137
968	1	Uniprot_cerevisiae_S288C	Q04305	U3 small nucleolar RNA-associated protein 15 OS=Saccharomyces cerevisiae (strain ATCC 204508 / S288c) GN=UTP15 PE=1 SV=1	305	67615	72	8	28	7	0.55	0.893	0.931	0.806	0.721	1	0.87	0.785	0.749
969	1	Uniprot_cerevisiae_S288C	P36047	Protein phosphatase 1 regulatory subunit SDS22 OS=Saccharomyces cerevisiae (strain ATCC 204508 / S288c) GN=SDS22 PE=1 SV=1	304	49557	80	12	19	8	0.98	1.099	0.96	1.275	1.203	1	1.091	1.091	1.436
970	1	Uniprot_cerevisiae_S288C	P39685	Nucleoporin POM152 OS=Saccharomyces cerevisiae (strain ATCC 204508 / S288c) GN=POM152 PE=1 SV=1	304	184797	171	13	60	12	0.32	1.412	1.192	0.892	0.907	1	1.155	0.885	0.994
971	1	Uniprot_cerevisiae_S288C	Q06679	U3 small nucleolar RNA-associated protein 4 OS=Saccharomyces cerevisiae (strain ATCC 204508 / S288c) GN=UTP4 PE=1 SV=1	303	106597	126	12	43	11	0.55	0.757	0.948	0.679	0.856	1	0.866	0.767	0.589
972	1	Uniprot_cerevisiae_S288C	Q08925	RNA-binding protein MRN1 OS=Saccharomyces cerevisiae (strain ATCC 204508 / S288c) GN=MRN1 PE=1 SV=1	303	77552	83	10	30	6	0.39	1.064	0.705	0.793	0.9	1	0.622	0.855	0.825
973	1	Uniprot_cerevisiae_S288C	P32790	Actin cytoskeleton-regulatory complex protein SLA1 OS=Saccharomyces cerevisiae (strain ATCC 204508 / S288c) GN=SLA1 PE=1 SV=1	303	159721	140	14	51	9	0.27	1.367	0.959	0.904	0.899	1	1.02	0.85	1.127
974	1	Uniprot_cerevisiae_S288C	P36152	Fe-S cluster assembly protein DRE2 OS=Saccharomyces cerevisiae (strain ATCC 204508 / S288c) GN=DRE2 PE=1 SV=1	302	52317	75	9	20	5	0.5	1.234	0.834	0.745	0.711	1	0.859	0.77	0.767
975	1	Uniprot_cerevisiae_S288C	Q01590	Integral membrane protein SED5 OS=Saccharomyces cerevisiae (strain ATCC 204508 / S288c) GN=SED5 PE=1 SV=1	302	46693	71	7	21	4	0.43	1.492	0.962	0.99	0.936	1	0.978	1.003	1.236
976	1	Uniprot_cerevisiae_S288C	P35817	Bromodomain-containing factor 1 OS=Saccharomyces cerevisiae (strain ATCC 204508 / S288c) GN=BDF1 PE=1 SV=3	302	95579	150	13	42	9	0.56	1.504	0.892	0.957	0.795	1	0.89	0.937	1.3
977	1	Uniprot_cerevisiae_S288C	Q12091	Damage response protein 1 OS=Saccharomyces cerevisiae (strain ATCC 204508 / S288c) GN=DAP1 PE=1 SV=1	302	19881	18	9	9	6	3.34	1.241	0.56	0.655	1.087	1	0.594	0.569	1.025
977	2	Uniprot_cerevisiae_S288C	P47104	Regulator of V-ATPase in vacuolar membrane protein 1 OS=Saccharomyces cerevisiae (strain ATCC 204508 / S288c) GN=RAV1 PE=1 SV=1	79	188535	172	3	55	2	0.05	1.305	0.683	0.703	1.171	1	0.641	0.625	1.077
978	1	Uniprot_cerevisiae_S288C	Q10740	Leukotriene A-4 hydrolase homolog OS=Saccharomyces cerevisiae (strain ATCC 204508 / S288c) GN=LAP2 PE=1 SV=1	302	91878	95	14	33	11	0.66	1.091	1.058	1.007	0.955	1	0.996	0.972	0.972
979	1	Uniprot_cerevisiae_S288C	P40008	Protein FMP52, mitochondrial OS=Saccharomyces cerevisiae (strain ATCC 204508 / S288c) GN=FMP52 PE=1 SV=1	301	30334	28	12	15	8	2.03	0.813	0.987	0.876	1.241	1	0.868	0.789	0.939
980	1	Uniprot_cerevisiae_S288C	P40087	DNA damage-inducible protein 1 OS=Saccharomyces cerevisiae (strain ATCC 204508 / S288c) GN=DDI1 PE=1 SV=1	301	54155	148	15	27	8	1.02	1.532	0.912	0.814	1.056	1	0.959	0.791	1.143
981	1	Uniprot_cerevisiae_S288C	P32337	Importin subunit beta-3 OS=Saccharomyces cerevisiae (strain ATCC 204508 / S288c) GN=PSE1 PE=1 SV=2	300	138375	86	15	39	11	0.4	1.145	1.196	0.959	0.902	1	1.222	1.067	1.019
982	1	Uniprot_cerevisiae_S288C	P22579	Transcriptional regulatory protein SIN3 OS=Saccharomyces cerevisiae (strain ATCC 204508 / S288c) GN=SIN3 PE=1 SV=2	300	207391	128	9	54	7	0.15	1.451	1.074	1.136	0.922	1	1.031	1.22	1.202
983	1	Uniprot_cerevisiae_S288C	P47075	Vacuolar transporter chaperone 4 OS=Saccharomyces cerevisiae (strain ATCC 204508 / S288c) GN=VTC4 PE=1 SV=2	299	100931	84	18	37	13	0.8	1.078	1.005	0.931	0.921	1	0.984	0.91	0.902
984	1	Uniprot_cerevisiae_S288C	Q12029	Probable mitochondrial transport protein FSF1 OS=Saccharomyces cerevisiae (strain ATCC 204508 / S288c) GN=FSF1 PE=1 SV=1	298	41872	48	11	19	9	1.74	1.498	0.698	0.695	0.465	1	0.751	0.737	0.512
985	1	Uniprot_cerevisiae_S288C	Q04767	Golgi apparatus membrane protein TVP18 OS=Saccharomyces cerevisiae (strain ATCC 204508 / S288c) GN=TVP18 PE=1 SV=1	298	20948	18	6	6	3	0.82	1.165	0.985	1.16	0.957	1	1.065	1.016	1.215
986	1	Uniprot_cerevisiae_S288C	P32495	H/ACA ribonucleoprotein complex subunit 2 OS=Saccharomyces cerevisiae (strain ATCC 204508 / S288c) GN=NHP2 PE=1 SV=2	298	26284	36	17	7	4	0.89	1.349	0.821	0.722	0.72	1	0.873	0.789	0.983
987	1	Uniprot_cerevisiae_S288C	Q12743	DER1-like family member protein 1 OS=Saccharomyces cerevisiae (strain ATCC 204508 / S288c) GN=DFM1 PE=1 SV=1	298	40466	56	5	21	2	0.23	1.494	0.963	1.257	0.572	1	1.009	1.117	0.861
988	1	Uniprot_cerevisiae_S288C	P54000	RNA polymerase II transcriptional coactivator SUB1 OS=Saccharomyces cerevisiae (strain ATCC 204508 / S288c) GN=SUB1 PE=1 SV=1	298	44338	68	15	19	6	0.95	0.923	1.186	0.937	0.923	1	1.255	0.925	1.026
989	1	Uniprot_cerevisiae_S288C	Q05123	Actin-like protein ARP9 OS=Saccharomyces cerevisiae (strain ATCC 204508 / S288c) GN=ARP9 PE=1 SV=1	297	64481	48	11	16	6	0.48	1.123	1.093	1.041	1.082	1	1.12	1.051	1.034
990	1	Uniprot_cerevisiae_S288C	Q08199	Nucleotide exchange factor SIL1 OS=Saccharomyces cerevisiae (strain ATCC 204508 / S288c) GN=SIL1 PE=1 SV=1	297	57250	111	7	37	5	0.45	1.397	0.821	0.658	0.558	1	1.055	0.649	0.846
991	1	Uniprot_cerevisiae_S288C	P16370	DNA-directed RNA polymerase II subunit RPB3 OS=Saccharomyces cerevisiae (strain ATCC 204508 / S288c) GN=RPB3 PE=1 SV=2	297	41985	55	10	20	8	1.47	1.574	0.822	0.874	1.437	1	0.935	1.088	0.794
992	1	Uniprot_cerevisiae_S288C	P53909	Adenine deaminase OS=Saccharomyces cerevisiae (strain ATCC 204508 / S288c) GN=AAH1 PE=1 SV=1	297	48146	63	12	22	9	1.2	0.894	0.662	1.118	1.044	1	0.708	1.281	0.958
993	1	Uniprot_cerevisiae_S288C	P32794	ATPase family gene 2 protein OS=Saccharomyces cerevisiae (strain ATCC 204508 / S288c) GN=AFG2 PE=1 SV=1	297	100835	89	9	36	7	0.34	1.123	0.82	0.684	0.829	1	0.822	0.821	0.666
993	2	Uniprot_cerevisiae_S288C	Q07844	Ribosome biogenesis ATPase RIX7 OS=Saccharomyces cerevisiae (strain ATCC 204508 / S288c) GN=RIX7 PE=1 SV=1	203	114719	131	8	48	7	0.3	1.18	1.144	0.862	0.906	1	1.087	0.883	0.955
994	1	Uniprot_cerevisiae_S288C	P38087	Carrier protein YMC2, mitochondrial OS=Saccharomyces cerevisiae (strain ATCC 204508 / S288c) GN=YMC2 PE=1 SV=1	296	43104	68	10	21	8	1.41	1.178	1.674	1.362	1.122	1	1.574	1.361	0.893
995	1	Uniprot_cerevisiae_S288C	P36046	Mitochondrial intermembrane space import and assembly protein 40 OS=Saccharomyces cerevisiae (strain ATCC 204508 / S288c) GN=MIA40 PE=1 SV=2	295	56437	65	11	25	7	0.69	1.503	1.284	0.865	1.227	1	1.206	0.826	1.793
996	1	Uniprot_cerevisiae_S288C	P23180	Probable oxidoreductase AIM17 OS=Saccharomyces cerevisiae (strain ATCC 204508 / S288c) GN=AIM17 PE=1 SV=2	295	62550	28	8	15	5	0.4	0.86	1.143	2.683	1.327	1	1.053	1.793	1.386
997	1	Uniprot_cerevisiae_S288C	P52488	Ubiquitin-activating enzyme E1-like OS=Saccharomyces cerevisiae (strain ATCC 204508 / S288c) GN=UBA2 PE=1 SV=1	295	86322	95	15	37	8	0.48	1.344	1.085	0.956	0.956	1	1.135	0.921	1.096
998	1	Uniprot_cerevisiae_S288C	P53091	DNA replication licensing factor MCM6 OS=Saccharomyces cerevisiae (strain ATCC 204508 / S288c) GN=MCM6 PE=1 SV=2	294	128670	160	7	56	6	0.22	0.916	1.003	0.939	0.978	1	0.866	1.016	0.837
999	1	Uniprot_cerevisiae_S288C	P32469	Diphthine methyl ester synthase OS=Saccharomyces cerevisiae (strain ATCC 204508 / S288c) GN=DPH5 PE=1 SV=1	294	39836	49	14	14	7	1.1	0.966	0.969	0.73	0.816	1	0.927	0.812	0.722
1000	1	Uniprot_cerevisiae_S288C	P40509	Coatomer subunit epsilon OS=Saccharomyces cerevisiae (strain ATCC 204508 / S288c) GN=SEC28 PE=1 SV=2	294	40288	33	13	12	8	1.31	1.118	0.991	1.039	0.975	1	1.16	0.954	1.038
1000	2	Uniprot_cerevisiae_S288C	P40006	Increased recombination centers protein 22 OS=Saccharomyces cerevisiae (strain ATCC 204508 / S288c) GN=IRC22 PE=1 SV=1	71	28673	19	5	5	3	0.55	1.376	1.166	1.002	0.965	1	1.258	0.97	1.138
1001	1	Uniprot_cerevisiae_S288C	P32566	Cell wall assembly regulator SMI1 OS=Saccharomyces cerevisiae (strain ATCC 204508 / S288c) GN=SMI1 PE=1 SV=1	294	68346	62	16	28	7	0.54	1.527	0.926	0.987	1.034	1	0.975	0.888	1.243
1002	1	Uniprot_cerevisiae_S288C	Q04080	GPI transamidase component GPI17 OS=Saccharomyces cerevisiae (strain ATCC 204508 / S288c) GN=GPI17 PE=1 SV=1	294	68869	53	6	19	3	0.2	0.993	0.851	0.964	0.976	1	0.89	0.905	1.002
1003	1	Uniprot_cerevisiae_S288C	Q02931	NET1-associated nuclear protein 1 OS=Saccharomyces cerevisiae (strain ATCC 204508 / S288c) GN=NAN1 PE=1 SV=1	293	120007	99	14	39	11	0.48	0.814	1.164	0.716	0.852	1	1.038	0.83	0.625
1004	1	Uniprot_cerevisiae_S288C	P50277	Adenosylmethionine-8-amino-7-oxononanoate aminotransferase OS=Saccharomyces cerevisiae (strain ATCC 204508 / S288c) GN=BIO3 PE=3 SV=1	293	64569	54	15	20	8	0.8	1.341	1.964	1.354	0.696	1	1.409	1.473	0.819
1005	1	Uniprot_cerevisiae_S288C	P53879	GTP-binding protein RHO5 OS=Saccharomyces cerevisiae (strain ATCC 204508 / S288c) GN=RHO5 PE=1 SV=2	292	47719	54	10	18	6	0.7	1.289	1.321	1.242	1.027	1	1.025	1.167	1.126
1006	1	Uniprot_cerevisiae_S288C	P25574	ER membrane protein complex subunit 1 OS=Saccharomyces cerevisiae (strain ATCC 204508 / S288c) GN=EMC1 PE=1 SV=1	291	103525	87	13	36	12	0.63	1.315	0.998	0.988	0.869	1	1.002	0.863	0.92
1007	1	Uniprot_cerevisiae_S288C	P53941	U3 small nucleolar ribonucleoprotein protein IMP4 OS=Saccharomyces cerevisiae (strain ATCC 204508 / S288c) GN=IMP4 PE=1 SV=1	291	39333	50	11	27	8	1.36	0.934	0.925	0.777	0.808	1	0.954	0.82	0.8
1008	1	Uniprot_cerevisiae_S288C	Q12125	Golgi to ER traffic protein 4 OS=Saccharomyces cerevisiae (strain ATCC 204508 / S288c) GN=GET4 PE=1 SV=1	290	43954	61	9	18	4	0.62	1.339	1.043	1.042	0.914	1	1.095	0.929	1.139
1009	1	Uniprot_cerevisiae_S288C	P25376	General amino acid permease AGP1 OS=Saccharomyces cerevisiae (strain ATCC 204508 / S288c) GN=AGP1 PE=1 SV=3	290	78650	64	11	20	7	0.46	1.013	1.187	1.739	0.744	1	0.895	1.739	0.801
1010	1	Uniprot_cerevisiae_S288C	P23595	Serine/threonine-protein phosphatase PP2A-2 catalytic subunit OS=Saccharomyces cerevisiae (strain ATCC 204508 / S288c) GN=PPH22 PE=1 SV=1	290	48301	13	7	10	6	0.69	1.115	1.09	0.892	1.03	1	1.096	0.95	0.91
1010	2	Uniprot_cerevisiae_S288C	P23594	Serine/threonine-protein phosphatase PP2A-1 catalytic subunit OS=Saccharomyces cerevisiae (strain ATCC 204508 / S288c) GN=PPH21 PE=1 SV=1	199	46280	12	6	10	5	0.58	1.14	1.046	0.881	1.022	1	1.032	0.918	0.883
1011	1	Uniprot_cerevisiae_S288C	P40548	HSP70 co-chaperone SNL1 OS=Saccharomyces cerevisiae (strain ATCC 204508 / S288c) GN=SNL1 PE=1 SV=1	290	25338	26	5	10	2	0.39	1.312	1.376	1.123	1.016	1	1.317	1.202	1.282
1012	1	Uniprot_cerevisiae_S288C	Q07451	Endoplasmic reticulum transmembrane protein 3 OS=Saccharomyces cerevisiae (strain ATCC 204508 / S288c) GN=YET3 PE=1 SV=1	289	27543	39	10	16	7	1.9	1.534	0.883	0.945	0.962	1	0.966	0.917	1.212
1013	1	Uniprot_cerevisiae_S288C	P33332	Exocyst complex component SEC3 OS=Saccharomyces cerevisiae (strain ATCC 204508 / S288c) GN=SEC3 PE=1 SV=1	289	183913	216	8	74	5	0.12	1.494	1.039	0.982	0.875	1	1.025	0.933	1.081
1014	1	Uniprot_cerevisiae_S288C	P20434	DNA-directed RNA polymerases I, II, and III subunit RPABC1 OS=Saccharomyces cerevisiae (strain ATCC 204508 / S288c) GN=RPB5 PE=1 SV=1	289	30677	86	13	21	5	1.28	0.705	0.78	0.682	0.81	1	0.688	0.734	0.684
1015	1	Uniprot_cerevisiae_S288C	P11792	Serine/threonine-protein kinase SCH9 OS=Saccharomyces cerevisiae (strain ATCC 204508 / S288c) GN=SCH9 PE=1 SV=3	289	107378	42	11	22	6	0.27	1.053	1.017	0.848	0.885	1	0.895	0.866	0.955
1016	1	Uniprot_cerevisiae_S288C	Q12178	Cytosine deaminase OS=Saccharomyces cerevisiae (strain ATCC 204508 / S288c) GN=FCY1 PE=1 SV=1	288	22030	37	11	13	5	1.59	1.26	0.881	0.842	1.01	1	0.906	0.924	0.942
1017	1	Uniprot_cerevisiae_S288C	Q12522	Eukaryotic translation initiation factor 6 OS=Saccharomyces cerevisiae (strain ATCC 204508 / S288c) GN=TIF6 PE=1 SV=1	288	27538	49	8	12	5	1.14	1.096	0.985	0.837	0.742	1	1.018	0.879	0.677
1018	1	Uniprot_cerevisiae_S288C	P41895	Transcription initiation factor IIF subunit alpha OS=Saccharomyces cerevisiae (strain ATCC 204508 / S288c) GN=TFG1 PE=1 SV=2	288	105356	162	15	54	13	0.69	1.986	1.236	1.076	1.783	1	1.793	1.451	2.23
1019	1	Uniprot_cerevisiae_S288C	P38825	Protein TOM71 OS=Saccharomyces cerevisiae (strain ATCC 204508 / S288c) GN=TOM71 PE=1 SV=1	287	88423	121	7	43	5	0.27	1.347	1.171	1.115	0.995	1	1.275	1.098	1.287
1020	1	Uniprot_cerevisiae_S288C	Q12532	Ribosome quality control complex subunit 2 OS=Saccharomyces cerevisiae (strain ATCC 204508 / S288c) GN=RQC2 PE=1 SV=1	287	158256	176	8	55	7	0.21	1.094	1.24	1.045	0.839	1	1.144	0.977	0.94
1021	1	Uniprot_cerevisiae_S288C	P38712	ATP-dependent rRNA helicase RRP3 OS=Saccharomyces cerevisiae (strain ATCC 204508 / S288c) GN=RRP3 PE=1 SV=2	287	70157	136	12	37	8	0.72	0.999	0.989	0.772	0.897	1	1.024	0.91	0.785
1022	1	Uniprot_cerevisiae_S288C	P32769	Elongation factor 1 alpha-like protein OS=Saccharomyces cerevisiae (strain ATCC 204508 / S288c) GN=HBS1 PE=1 SV=2	287	83214	60	12	27	7	0.5	1.127	1.107	0.867	0.983	1	1.052	0.969	0.97
1023	1	Uniprot_cerevisiae_S288C	Q00772	Mitogen-activated protein kinase SLT2/MPK1 OS=Saccharomyces cerevisiae (strain ATCC 204508 / S288c) GN=SLT2 PE=1 SV=2	286	64228	63	12	21	9	0.93	0.999	0.77	0.651	0.79	1	0.674	0.588	0.794
1023	2	Uniprot_cerevisiae_S288C	P32485	Mitogen-activated protein kinase HOG1 OS=Saccharomyces cerevisiae (strain ATCC 204508 / S288c) GN=HOG1 PE=1 SV=2	225	56100	30	7	18	6	0.57	1.021	0.957	0.868	0.972	1	0.871	0.826	0.687
1024	1	Uniprot_cerevisiae_S288C	Q12034	Protein SLF1 OS=Saccharomyces cerevisiae (strain ATCC 204508 / S288c) GN=SLF1 PE=1 SV=1	286	63689	108	8	37	5	0.39	1.386	1.215	0.691	1.438	1	1.253	0.689	1.774
1025	1	Uniprot_cerevisiae_S288C	P38137	Peroxisomal-coenzyme A synthetase OS=Saccharomyces cerevisiae (strain ATCC 204508 / S288c) GN=PCS60 PE=1 SV=1	285	73153	80	9	23	7	0.5	1.209	0.906	1.124	1.164	1	0.895	1.035	1.117
1026	1	Uniprot_cerevisiae_S288C	P34237	Protein CASP OS=Saccharomyces cerevisiae (strain ATCC 204508 / S288c) GN=COY1 PE=1 SV=2	285	99720	195	8	63	7	0.35	2.254	1.068	1.04	0.896	1	1.164	1.063	1.266
1027	1	Uniprot_cerevisiae_S288C	P13259	Choline-phosphate cytidylyltransferase OS=Saccharomyces cerevisiae (strain ATCC 204508 / S288c) GN=PCT1 PE=1 SV=2	285	64162	129	13	32	5	0.39	1.356	1.061	1.172	0.977	1	1.029	1.06	1.375
1028	1	Uniprot_cerevisiae_S288C	Q12018	Cell division control protein 53 OS=Saccharomyces cerevisiae (strain ATCC 204508 / S288c) GN=CDC53 PE=1 SV=1	285	117889	122	11	54	9	0.38	1.601	1.305	0.971	1.058	1	1.178	0.978	1.111
1029	1	Uniprot_cerevisiae_S288C	P04037	Cytochrome c oxidase subunit 4, mitochondrial OS=Saccharomyces cerevisiae (strain ATCC 204508 / S288c) GN=COX4 PE=1 SV=1	285	20662	16	7	8	5	1.75	1.521	0.66	0.565	0.306	1	0.651	0.508	0.383
1030	1	Uniprot_cerevisiae_S288C	P38129	Transcription initiation factor TFIID subunit 5 OS=Saccharomyces cerevisiae (strain ATCC 204508 / S288c) GN=TAF5 PE=1 SV=1	283	108796	135	11	49	7	0.31	0.811	0.557	0.438	0.453	1	0.494	0.46	0.527
1031	1	Uniprot_cerevisiae_S288C	P25635	Periodic tryptophan protein 2 OS=Saccharomyces cerevisiae (strain ATCC 204508 / S288c) GN=PWP2 PE=1 SV=2	283	120410	134	14	41	10	0.42	0.898	1.043	0.717	0.89	1	0.83	0.824	0.603
1032	1	Uniprot_cerevisiae_S288C	P06738	Glycogen phosphorylase OS=Saccharomyces cerevisiae (strain ATCC 204508 / S288c) GN=GPH1 PE=1 SV=4	283	122910	127	10	52	9	0.36	0.813	0.538	1.878	2.608	1	0.439	1.262	2.011
1033	1	Uniprot_cerevisiae_S288C	Q99216	Pre-rRNA-processing protein PNO1 OS=Saccharomyces cerevisiae (strain ATCC 204508 / S288c) GN=PNO1 PE=1 SV=1	282	38222	90	10	21	6	0.94	1.076	1.144	0.869	0.808	1	1.141	0.952	0.942
1034	1	Uniprot_cerevisiae_S288C	P38698	Exopolyphosphatase OS=Saccharomyces cerevisiae (strain ATCC 204508 / S288c) GN=PPX1 PE=1 SV=1	282	55292	77	10	30	7	0.71	0.981	0.845	0.943	0.86	1	0.86	0.91	0.883
1035	1	Uniprot_cerevisiae_S288C	P46682	AP-3 complex subunit beta OS=Saccharomyces cerevisiae (strain ATCC 204508 / S288c) GN=APL6 PE=1 SV=2	282	109137	110	11	48	8	0.36	1.075	1.27	0.91	0.88	1	0.992	0.919	0.935
1036	1	Uniprot_cerevisiae_S288C	P47123	Nuclear import protein MOG1 OS=Saccharomyces cerevisiae (strain ATCC 204508 / S288c) GN=MOG1 PE=1 SV=1	282	28339	28	7	8	3	0.81	1.204	1.094	1.042	1.151	1	1.223	1.035	1.109
1037	1	Uniprot_cerevisiae_S288C	P38255	Transcriptional regulatory protein RXT2 OS=Saccharomyces cerevisiae (strain ATCC 204508 / S288c) GN=RXT2 PE=1 SV=2	282	55901	77	5	22	4	0.35	1.173	1.121	1.031	0.86	1	1.026	0.869	1.139
1038	1	Uniprot_cerevisiae_S288C	P38903	Serine/threonine-protein phosphatase 2A 56 kDa regulatory subunit delta isoform OS=Saccharomyces cerevisiae (strain ATCC 204508 / S288c) GN=RTS1 PE=1 SV=2	282	102381	86	10	35	9	0.45	1.14	0.851	0.867	0.932	1	0.946	0.748	0.849
1039	1	Uniprot_cerevisiae_S288C	P40202	Superoxide dismutase 1 copper chaperone OS=Saccharomyces cerevisiae (strain ATCC 204508 / S288c) GN=CCS1 PE=1 SV=1	282	34023	71	19	16	9	2.04	1.036	0.821	0.885	0.988	1	1.018	0.906	1.075
1040	1	Uniprot_cerevisiae_S288C	Q08225	Probable dipeptidyl peptidase 3 OS=Saccharomyces cerevisiae (strain ATCC 204508 / S288c) GN=YOL057W PE=1 SV=1	281	98029	60	11	32	9	0.48	0.835	0.653	0.745	0.887	1	0.73	0.8	0.706
1041	1	Uniprot_cerevisiae_S288C	Q06151	m7GpppX diphosphatase OS=Saccharomyces cerevisiae (strain ATCC 204508 / S288c) GN=DCS1 PE=1 SV=1	280	48533	62	13	21	5	1.01	0.931	0.688	1.02	1.159	1	0.687	0.868	0.819
1042	1	Uniprot_cerevisiae_S288C	P38181	Nucleoporin NUP170 OS=Saccharomyces cerevisiae (strain ATCC 204508 / S288c) GN=NUP170 PE=1 SV=1	280	200083	189	10	68	9	0.21	1.107	1.147	0.859	1	1	1.047	0.902	0.98
1043	1	Uniprot_cerevisiae_S288C	Q12480	Probable electron transfer flavoprotein subunit alpha, mitochondrial OS=Saccharomyces cerevisiae (strain ATCC 204508 / S288c) GN=AIM45 PE=1 SV=1	280	46790	33	10	15	6	0.72	0.977	0.98	0.937	1.002	1	0.966	0.868	0.81
1044	1	Uniprot_cerevisiae_S288C	Q04178	Hypoxanthine-guanine phosphoribosyltransferase OS=Saccharomyces cerevisiae (strain ATCC 204508 / S288c) GN=HPT1 PE=1 SV=1	279	31655	39	10	15	6	1.22	1.04	0.862	1.021	1.318	1	1.215	1.172	0.973
1045	1	Uniprot_cerevisiae_S288C	P33750	Protein SOF1 OS=Saccharomyces cerevisiae (strain ATCC 204508 / S288c) GN=SOF1 PE=1 SV=1	279	71189	105	8	35	6	0.43	1.093	1.068	0.707	0.864	1	1.119	0.769	0.743
1046	1	Uniprot_cerevisiae_S288C	P53250	Twinfilin-1 OS=Saccharomyces cerevisiae (strain ATCC 204508 / S288c) GN=TWF1 PE=1 SV=1	279	44745	44	8	18	5	0.6	1.15	1.01	0.94	1.114	1	1.014	0.919	1.086
1047	1	Uniprot_cerevisiae_S288C	P45818	ATP-dependent RNA helicase ROK1 OS=Saccharomyces cerevisiae (strain ATCC 204508 / S288c) GN=ROK1 PE=1 SV=1	278	83192	115	10	33	7	0.5	1.139	1.149	0.79	0.941	1	1.136	0.934	0.926
1048	1	Uniprot_cerevisiae_S288C	Q07457	E3 ubiquitin-protein ligase BRE1 OS=Saccharomyces cerevisiae (strain ATCC 204508 / S288c) GN=BRE1 PE=1 SV=1	278	106489	159	13	51	10	0.55	1.267	1.185	0.953	0.962	1	1.29	1.047	1.322
1049	1	Uniprot_cerevisiae_S288C	Q05543	Regulator of Ty1 transposition protein 103 OS=Saccharomyces cerevisiae (strain ATCC 204508 / S288c) GN=RTT103 PE=1 SV=1	278	58674	98	11	32	9	0.91	1.253	1.081	0.906	0.988	1	1.11	0.846	1.457
1050	1	Uniprot_cerevisiae_S288C	P46669	DNA-directed RNA polymerase I subunit RPA43 OS=Saccharomyces cerevisiae (strain ATCC 204508 / S288c) GN=RPA43 PE=1 SV=2	278	43595	78	13	22	6	0.79	1.195	0.858	0.808	0.822	1	0.922	0.86	0.946
1051	1	Uniprot_cerevisiae_S288C	Q04600	Translation machinery-associated protein 64 OS=Saccharomyces cerevisiae (strain ATCC 204508 / S288c) GN=TMA64 PE=1 SV=1	277	85522	63	7	26	4	0.22	1.257	0.949	0.905	0.843	1	0.875	0.873	0.919
1052	1	Uniprot_cerevisiae_S288C	Q03088	Styryl dye vacuolar localization protein 3 OS=Saccharomyces cerevisiae (strain ATCC 204508 / S288c) GN=SVL3 PE=1 SV=1	276	108348	155	11	40	9	0.48	1.691	0.796	0.783	0.806	1	0.789	0.795	1.02
1052	2	Uniprot_cerevisiae_S288C	P37304	Protein PAM1 OS=Saccharomyces cerevisiae (strain ATCC 204508 / S288c) GN=PAM1 PE=1 SV=2	90	109472	171	6	42	5	0.21	1.792	0.8	0.848	0.94	1	0.797	0.838	1.162
1053	1	Uniprot_cerevisiae_S288C	P46969	Ribulose-phosphate 3-epimerase OS=Saccharomyces cerevisiae (strain ATCC 204508 / S288c) GN=RPE1 PE=1 SV=1	276	32264	31	14	14	6	1.18	0.84	1.08	0.957	0.995	1	1.331	1.026	0.726
1054	1	Uniprot_cerevisiae_S288C	P34217	RNA-binding protein PIN4 OS=Saccharomyces cerevisiae (strain ATCC 204508 / S288c) GN=PIN4 PE=1 SV=1	274	80774	42	14	15	5	0.37	1.641	1.089	0.953	1.199	1	1.117	1.038	1.721
1055	1	Uniprot_cerevisiae_S288C	P40368	Nucleoporin NUP82 OS=Saccharomyces cerevisiae (strain ATCC 204508 / S288c) GN=NUP82 PE=1 SV=2	273	99179	134	7	44	6	0.29	1.235	0.981	0.839	0.872	1	0.962	0.862	0.858
1056	1	Uniprot_cerevisiae_S288C	P49687	Nucleoporin NUP145 OS=Saccharomyces cerevisiae (strain ATCC 204508 / S288c) GN=NUP145 PE=1 SV=1	273	174202	152	14	63	12	0.34	1.349	1.27	0.976	0.963	1	1.15	0.987	1.056
1056	2	Uniprot_cerevisiae_S288C	Q12267	Structural maintenance of chromosomes protein 4 OS=Saccharomyces cerevisiae (strain ATCC 204508 / S288c) GN=SMC4 PE=1 SV=1	54	208742	322	2	103	2	0.04	1.05	1.32	1.037	1.07	1	1.155	1.068	0.999
1057	1	Uniprot_cerevisiae_S288C	Q06485	Autophagy-related protein 33 OS=Saccharomyces cerevisiae (strain ATCC 204508 / S288c) GN=ATG33 PE=1 SV=1	273	23568	4	3	1	1	0.19	3.988	1.081	0.841	1.823	1	0.821	0.715	1.343
1058	1	Uniprot_cerevisiae_S288C	Q05029	Protein BCH1 OS=Saccharomyces cerevisiae (strain ATCC 204508 / S288c) GN=BCH1 PE=1 SV=1	272	96146	98	12	31	10	0.55	0.987	1.075	0.918	1.04	1	0.954	0.892	0.93
1059	1	Uniprot_cerevisiae_S288C	Q12514	General negative regulator of transcription subunit 5 OS=Saccharomyces cerevisiae (strain ATCC 204508 / S288c) GN=NOT5 PE=1 SV=1	272	84342	123	10	31	7	0.57	1.62	1.261	1.11	0.869	1	1.318	1.062	1.258
1060	1	Uniprot_cerevisiae_S288C	Q07362	Protein PBP4 OS=Saccharomyces cerevisiae (strain ATCC 204508 / S288c) GN=PBP4 PE=1 SV=1	272	26608	72	13	15	7	2.01	1.126	0.96	0.819	0.875	1	0.98	0.764	1.216
1061	1	Uniprot_cerevisiae_S288C	Q12030	Transcription initiation factor TFIID subunit 10 OS=Saccharomyces cerevisiae (strain ATCC 204508 / S288c) GN=TAF10 PE=1 SV=1	271	26960	36	13	12	6	1.97	0.607	0.398	0.348	0.316	1	0.396	0.28	0.516
1062	1	Uniprot_cerevisiae_S288C	Q02486	ARS-binding factor 2, mitochondrial OS=Saccharomyces cerevisiae (strain ATCC 204508 / S288c) GN=ABF2 PE=1 SV=1	271	29762	69	20	16	7	2.09	1.499	0.776	0.912	0.971	1	0.884	0.807	1.497
1063	1	Uniprot_cerevisiae_S288C	P25039	Elongation factor G, mitochondrial OS=Saccharomyces cerevisiae (strain ATCC 204508 / S288c) GN=MEF1 PE=1 SV=2	270	101407	199	14	46	12	0.65	0.925	1.125	0.971	2.269	1	1.013	0.977	1.516
1064	1	Uniprot_cerevisiae_S288C	Q06678	54S ribosomal protein L35, mitochondrial OS=Saccharomyces cerevisiae (strain ATCC 204508 / S288c) GN=MRPL35 PE=1 SV=1	270	52275	66	11	24	6	0.76	1.011	1.226	1.163	1.654	1	1.037	1.114	1.338
1065	1	Uniprot_cerevisiae_S288C	Q12339	rRNA-processing protein UTP23 OS=Saccharomyces cerevisiae (strain ATCC 204508 / S288c) GN=UTP23 PE=1 SV=1	270	39660	61	11	15	6	0.89	1.142	1.008	0.769	0.974	1	0.925	0.916	0.929
1066	1	Uniprot_cerevisiae_S288C	P38801	Exosome complex protein LRP1 OS=Saccharomyces cerevisiae (strain ATCC 204508 / S288c) GN=LRP1 PE=1 SV=1	270	30767	57	9	16	5	0.98	1.411	0.998	0.851	0.847	1	1.09	0.866	1.32
1067	1	Uniprot_cerevisiae_S288C	P53152	Ubiquitin-conjugating enzyme variant MMS2 OS=Saccharomyces cerevisiae (strain ATCC 204508 / S288c) GN=MMS2 PE=1 SV=1	269	19323	38	6	12	4	1.94	1.398	1.144	1.86	1.304	1	1.32	1.427	1.108
1068	1	Uniprot_cerevisiae_S288C	P53731	Actin-related protein 2/3 complex subunit 2 OS=Saccharomyces cerevisiae (strain ATCC 204508 / S288c) GN=ARC35 PE=1 SV=1	269	46372	37	14	19	6	1.27	0.765	0.822	0.816	1.159	1	0.759	0.877	0.663
1069	1	Uniprot_cerevisiae_S288C	P27514	Low-affinity phosphate transporter PHO91 OS=Saccharomyces cerevisiae (strain ATCC 204508 / S288c) GN=PHO91 PE=1 SV=2	269	113271	100	5	28	4	0.16	1.391	0.901	1.14	0.881	1	0.881	0.966	1.205
1070	1	Uniprot_cerevisiae_S288C	P39008	Poly(A) ribonuclease POP2 OS=Saccharomyces cerevisiae (strain ATCC 204508 / S288c) GN=POP2 PE=1 SV=2	269	55172	52	6	18	4	0.36	1.217	0.95	0.914	1.027	1	1	0.9	1.063
1071	1	Uniprot_cerevisiae_S288C	Q05946	U3 small nucleolar RNA-associated protein 13 OS=Saccharomyces cerevisiae (strain ATCC 204508 / S288c) GN=UTP13 PE=1 SV=1	269	109520	107	9	45	8	0.36	1.091	1.1	0.768	0.931	1	0.902	0.84	0.714
1072	1	Uniprot_cerevisiae_S288C	P38234	Protein RFS1 OS=Saccharomyces cerevisiae (strain ATCC 204508 / S288c) GN=RFS1 PE=1 SV=1	268	28520	19	6	10	3	0.55	0.94	1.056	1.878	1.045	1	1.042	1.641	0.963
1073	1	Uniprot_cerevisiae_S288C	P40472	Probable secreted beta-glucosidase SIM1 OS=Saccharomyces cerevisiae (strain ATCC 204508 / S288c) GN=SIM1 PE=1 SV=2	268	54096	19	12	7	4	0.37	1.258	0.521	0.823	0.628	1	0.547	0.717	1.011
1074	1	Uniprot_cerevisiae_S288C	Q12443	Reticulon-like protein 2 OS=Saccharomyces cerevisiae (strain ATCC 204508 / S288c) GN=RTN2 PE=1 SV=1	268	53762	94	6	27	4	0.37	1.4	0.467	1.778	3.555	1	0.411	0.953	4.336
1075	1	Uniprot_cerevisiae_S288C	Q08446	Protein SGT1 OS=Saccharomyces cerevisiae (strain ATCC 204508 / S288c) GN=SGT1 PE=1 SV=1	267	59784	41	7	24	6	0.53	1.466	1.042	0.961	0.928	1	1.216	0.999	1.064
1076	1	Uniprot_cerevisiae_S288C	P38208	Ribonucleases P/MRP protein subunit POP8 OS=Saccharomyces cerevisiae (strain ATCC 204508 / S288c) GN=POP8 PE=1 SV=1	266	18637	9	3	6	1	0.56	0.831	0.831	0.993	1.497	1	0.864	1.092	0.684
1077	1	Uniprot_cerevisiae_S288C	P38716	Uncharacterized trans-sulfuration enzyme YHR112C OS=Saccharomyces cerevisiae (strain ATCC 204508 / S288c) GN=YHR112C PE=1 SV=1	266	49553	55	7	21	5	0.67	1.153	0.898	0.921	1.147	1	1.074	0.98	0.987
1078	1	Uniprot_cerevisiae_S288C	Q96VH4	Putative nitroreductase HBN1 OS=Saccharomyces cerevisiae (strain ATCC 204508 / S288c) GN=HBN1 PE=1 SV=1	264	25544	24	10	9	5	1.27	1.005	1.366	0.615	0.67	1	1.694	0.584	0.84
1079	1	Uniprot_cerevisiae_S288C	P38166	Protein transport protein SFT2 OS=Saccharomyces cerevisiae (strain ATCC 204508 / S288c) GN=SFT2 PE=1 SV=1	264	26314	33	8	9	3	0.61	1.257	0.892	0.952	0.967	1	0.972	0.911	1.141
1080	1	Uniprot_cerevisiae_S288C	P38795	Glutamine-dependent NAD(+) synthetase OS=Saccharomyces cerevisiae (strain ATCC 204508 / S288c) GN=QNS1 PE=1 SV=1	264	93067	66	8	28	6	0.31	0.808	0.943	0.836	1.112	1	0.855	0.946	0.683
1081	1	Uniprot_cerevisiae_S288C	P54781	Cytochrome P450 61 OS=Saccharomyces cerevisiae (strain ATCC 204508 / S288c) GN=ERG5 PE=1 SV=1	264	76448	72	9	25	5	0.39	0.992	0.838	0.932	1.141	1	0.848	1.011	0.976
1082	1	Uniprot_cerevisiae_S288C	P36016	Heat shock protein 70 homolog LHS1 OS=Saccharomyces cerevisiae (strain ATCC 204508 / S288c) GN=LHS1 PE=1 SV=1	264	120638	163	13	66	10	0.42	1.227	0.904	0.661	0.617	1	1.002	0.642	0.735
1083	1	Uniprot_cerevisiae_S288C	P28273	5-oxoprolinase OS=Saccharomyces cerevisiae (strain ATCC 204508 / S288c) GN=OXP1 PE=1 SV=2	264	166842	182	11	64	9	0.29	1.045	0.941	0.931	0.875	1	0.848	0.997	0.814
1084	1	Uniprot_cerevisiae_S288C	P48582	Vacuolar-sorting protein BRO1 OS=Saccharomyces cerevisiae (strain ATCC 204508 / S288c) GN=BRO1 PE=1 SV=2	263	121966	153	12	55	9	0.37	1.327	0.94	0.916	0.848	1	0.949	0.835	1.01
1085	1	Uniprot_cerevisiae_S288C	Q06344	Pre-rRNA-processing protein ESF1 OS=Saccharomyces cerevisiae (strain ATCC 204508 / S288c) GN=ESF1 PE=1 SV=1	263	100186	126	17	40	12	0.73	1.333	1.014	0.753	0.678	1	1.028	0.786	0.957
1086	1	Uniprot_cerevisiae_S288C	P38922	Protein HRB1 OS=Saccharomyces cerevisiae (strain ATCC 204508 / S288c) GN=HRB1 PE=1 SV=2	262	58378	85	15	31	8	0.92	1.466	0.995	1.158	1.083	1	1.092	1.127	1.508
1087	1	Uniprot_cerevisiae_S288C	Q02630	Nucleoporin NUP116/NSP116 OS=Saccharomyces cerevisiae (strain ATCC 204508 / S288c) GN=NUP116 PE=1 SV=2	262	133688	74	10	32	8	0.29	1.857	0.978	0.77	0.954	1	0.985	0.791	1.072
1088	1	Uniprot_cerevisiae_S288C	P21269-2	Isoform Cytoplasmic+nuclear 1 of CCA tRNA nucleotidyltransferase, mitochondrial OS=Saccharomyces cerevisiae (strain ATCC 204508 / S288c) GN=CCA1	262	76263	131	11	30	8	0.56	1.265	1.149	0.925	0.934	1	1.169	0.959	0.996
1089	1	Uniprot_cerevisiae_S288C	P46984	EKC/KEOPS complex subunit GON7 OS=Saccharomyces cerevisiae (strain ATCC 204508 / S288c) GN=GON7 PE=1 SV=1	262	16639	32	8	13	5	2.48	3.018	0.891	1.114	1.101	1	0.943	1.003	1.362
1090	1	Uniprot_cerevisiae_S288C	Q06096	Conserved oligomeric Golgi complex subunit 4 OS=Saccharomyces cerevisiae (strain ATCC 204508 / S288c) GN=COG4 PE=1 SV=1	262	118257	130	6	47	3	0.11	1.407	0.937	0.824	0.81	1	0.882	0.771	0.814
1091	1	Uniprot_cerevisiae_S288C	Q99321	Diphosphoinositol polyphosphate phosphohydrolase DDP1 OS=Saccharomyces cerevisiae (strain ATCC 204508 / S288c) GN=DDP1 PE=1 SV=3	262	28131	52	7	17	4	0.82	1.268	0.815	1.12	0.918	1	0.783	1.059	0.927
1092	1	Uniprot_cerevisiae_S288C	P06785	Thymidylate synthase OS=Saccharomyces cerevisiae (strain ATCC 204508 / S288c) GN=CDC21 PE=1 SV=1	262	43468	33	7	15	4	0.47	1.136	0.82	1.072	0.875	1	0.945	0.981	0.987
1093	1	Uniprot_cerevisiae_S288C	Q03653	Protein EFR3 OS=Saccharomyces cerevisiae (strain ATCC 204508 / S288c) GN=EFR3 PE=1 SV=1	260	109976	176	9	57	8	0.36	1.928	0.987	0.85	0.92	1	0.942	0.826	0.948
1094	1	Uniprot_cerevisiae_S288C	Q08746	Regulator of ribosome biosynthesis OS=Saccharomyces cerevisiae (strain ATCC 204508 / S288c) GN=RRS1 PE=1 SV=1	260	31467	29	9	14	6	1.23	1.277	1.527	0.872	0.862	1	1.693	0.908	1.192
1095	1	Uniprot_cerevisiae_S288C	P32642	Monothiol glutaredoxin-4 OS=Saccharomyces cerevisiae (strain ATCC 204508 / S288c) GN=GRX4 PE=1 SV=1	260	32739	70	9	15	6	1.16	1.394	1.124	1.218	1.004	1	1.176	1.163	1.248
1095	2	Uniprot_cerevisiae_S288C	Q03835	Monothiol glutaredoxin-3 OS=Saccharomyces cerevisiae (strain ATCC 204508 / S288c) GN=GRX3 PE=1 SV=1	190	37558	33	9	11	5	0.75	1.356	1.149	1.215	0.982	1	1.19	1.145	1.223
1096	1	Uniprot_cerevisiae_S288C	P40335	Carboxypeptidase Y-deficient protein 8 OS=Saccharomyces cerevisiae (strain ATCC 204508 / S288c) GN=PEP8 PE=1 SV=2	260	51222	74	5	16	3	0.28	1.176	0.955	0.9	1.009	1	0.82	0.976	0.786
1097	1	Uniprot_cerevisiae_S288C	Q02204	54S ribosomal protein L13, mitochondrial OS=Saccharomyces cerevisiae (strain ATCC 204508 / S288c) GN=MRPL13 PE=1 SV=2	260	39821	36	8	14	5	0.7	1.78	1.256	1.349	1.056	1	1.458	1.235	1.139
1098	1	Uniprot_cerevisiae_S288C	Q03713	Respiratory supercomplex factor 1, mitochondrial OS=Saccharomyces cerevisiae (strain ATCC 204508 / S288c) GN=RCF1 PE=1 SV=1	260	24338	41	11	12	4	1.81	1.428	1.135	1.217	1.45	1	1.203	1.19	1.827
1099	1	Uniprot_cerevisiae_S288C	P38130	Probable mannosyltransferase KTR3 OS=Saccharomyces cerevisiae (strain ATCC 204508 / S288c) GN=KTR3 PE=1 SV=1	259	59029	47	11	22	7	0.77	1.213	1.069	0.987	0.942	1	1.072	0.918	1.151
1100	1	Uniprot_cerevisiae_S288C	Q02884	Elongator complex protein 4 OS=Saccharomyces cerevisiae (strain ATCC 204508 / S288c) GN=ELP4 PE=1 SV=1	259	62075	61	8	19	5	0.41	1.46	1.102	0.884	0.792	1	1.032	0.861	1.114
1101	1	Uniprot_cerevisiae_S288C	P25303	DnaJ-related protein SCJ1 OS=Saccharomyces cerevisiae (strain ATCC 204508 / S288c) GN=SCJ1 PE=1 SV=2	259	52532	116	20	27	9	1.23	1.181	1.204	0.764	0.947	1	0.87	0.696	0.804
1102	1	Uniprot_cerevisiae_S288C	P40561	RNA-binding protein SGN1 OS=Saccharomyces cerevisiae (strain ATCC 204508 / S288c) GN=SGN1 PE=1 SV=1	259	37804	60	9	16	3	0.4	1.952	1.31	1.132	1.102	1	1.325	1.11	1.56
1103	1	Uniprot_cerevisiae_S288C	P25560	Protein RER1 OS=Saccharomyces cerevisiae (strain ATCC 204508 / S288c) GN=RER1 PE=1 SV=2	258	25998	41	6	11	2	0.62	1.02	0.792	0.824	0.856	1	0.889	0.821	0.923
1104	1	Uniprot_cerevisiae_S288C	P38626	NADH-cytochrome b5 reductase 1 OS=Saccharomyces cerevisiae (strain ATCC 204508 / S288c) GN=CBR1 PE=1 SV=2	258	39171	142	22	23	10	2.63	0.867	0.891	0.897	0.943	1	0.892	0.984	0.716
1105	1	Uniprot_cerevisiae_S288C	P18900	Hexaprenyl pyrophosphate synthase, mitochondrial OS=Saccharomyces cerevisiae (strain ATCC 204508 / S288c) GN=COQ1 PE=1 SV=1	258	63404	84	11	29	8	0.71	1.407	0.964	1.259	1.246	1	1.052	1.178	1.302
1106	1	Uniprot_cerevisiae_S288C	P38286	Very-long-chain 3-oxoacyl-CoA reductase OS=Saccharomyces cerevisiae (strain ATCC 204508 / S288c) GN=IFA38 PE=1 SV=1	257	47127	67	10	23	7	0.87	0.776	0.918	0.898	0.828	1	0.85	0.931	0.674
1107	1	Uniprot_cerevisiae_S288C	Q03629	Uncharacterized protein YML079W OS=Saccharomyces cerevisiae (strain ATCC 204508 / S288c) GN=YML079W PE=1 SV=1	257	27010	28	11	11	7	1.97	1.267	1.007	0.997	1.041	1	1.1	1.172	1.016
1108	1	Uniprot_cerevisiae_S288C	Q03246	37S ribosomal protein S17, mitochondrial OS=Saccharomyces cerevisiae (strain ATCC 204508 / S288c) GN=MRPS17 PE=1 SV=1	257	35877	39	8	22	5	0.8	1.37	1.299	1.099	0.417	1	1.23	0.981	0.452
1109	1	Uniprot_cerevisiae_S288C	Q92331	Vacuolar protein sorting-associated protein 5 OS=Saccharomyces cerevisiae (strain ATCC 204508 / S288c) GN=VPS5 PE=1 SV=1	256	94782	198	10	51	8	0.43	1.535	0.96	0.848	0.856	1	1.037	0.804	1.068
1110	1	Uniprot_cerevisiae_S288C	P28737	Protein MSP1 OS=Saccharomyces cerevisiae (strain ATCC 204508 / S288c) GN=MSP1 PE=1 SV=2	256	49278	66	10	25	7	0.82	1.191	1.012	1.078	1.397	1	0.963	0.963	1.579
1111	1	Uniprot_cerevisiae_S288C	P36057	Signal recognition particle receptor subunit beta OS=Saccharomyces cerevisiae (strain ATCC 204508 / S288c) GN=SRP102 PE=1 SV=1	256	34396	27	6	15	4	0.63	1.054	0.954	0.978	1.025	1	0.995	0.911	0.868
1112	1	Uniprot_cerevisiae_S288C	P38353	Sec sixty-one protein homolog OS=Saccharomyces cerevisiae (strain ATCC 204508 / S288c) GN=SSH1 PE=1 SV=1	256	60459	70	14	18	4	0.42	0.904	1.076	0.986	0.954	1	1.048	0.989	0.887
1113	1	Uniprot_cerevisiae_S288C	P46673	Nucleoporin NUP85 OS=Saccharomyces cerevisiae (strain ATCC 204508 / S288c) GN=NUP85 PE=1 SV=1	256	98780	79	8	30	7	0.35	1.195	1.268	1.16	1.122	1	1.477	1.211	1.237
1114	1	Uniprot_cerevisiae_S288C	P53195	Conserved oligomeric Golgi complex subunit 7 OS=Saccharomyces cerevisiae (strain ATCC 204508 / S288c) GN=COG7 PE=1 SV=1	255	37582	45	6	18	5	0.75	1.706	0.954	1.111	0.923	1	0.975	1.005	1.296
1115	1	Uniprot_cerevisiae_S288C	Q02950	37S ribosomal protein MRP51, mitochondrial OS=Saccharomyces cerevisiae (strain ATCC 204508 / S288c) GN=MRP51 PE=1 SV=1	255	50068	91	9	28	6	0.66	1.289	1.169	1.18	0.379	1	0.992	0.977	0.461
1116	1	Uniprot_cerevisiae_S288C	P46956	Inorganic phosphate transporter PHO86 OS=Saccharomyces cerevisiae (strain ATCC 204508 / S288c) GN=PHO86 PE=1 SV=1	254	43424	57	5	19	4	0.47	0.945	1.006	0.956	0.986	1	0.959	0.948	0.83
1117	1	Uniprot_cerevisiae_S288C	P54070	Mannosyltransferase KTR6 OS=Saccharomyces cerevisiae (strain ATCC 204508 / S288c) GN=KTR6 PE=1 SV=1	254	63368	58	7	24	5	0.4	1.36	0.854	0.876	0.802	1	0.925	0.821	0.971
1118	1	Uniprot_cerevisiae_S288C	P46970	Nonsense-mediated mRNA decay protein 5 OS=Saccharomyces cerevisiae (strain ATCC 204508 / S288c) GN=NMD5 PE=1 SV=2	254	139367	109	4	37	3	0.1	1.027	0.833	0.904	0.899	1	0.855	1.064	0.987
1119	1	Uniprot_cerevisiae_S288C	P38753	Class E vacuolar protein-sorting machinery protein HSE1 OS=Saccharomyces cerevisiae (strain ATCC 204508 / S288c) GN=HSE1 PE=1 SV=1	254	61260	96	7	32	6	0.51	1.425	0.714	0.934	0.868	1	0.741	0.891	1.067
1120	1	Uniprot_cerevisiae_S288C	P36024	Phosphopantothenoylcysteine decarboxylase subunit SIS2 OS=Saccharomyces cerevisiae (strain ATCC 204508 / S288c) GN=SIS2 PE=1 SV=1	254	76571	124	8	31	7	0.47	1.458	0.992	0.795	0.914	1	0.99	0.939	1.138
1120	2	Uniprot_cerevisiae_S288C	Q08438	Phosphopantothenoylcysteine decarboxylase subunit VHS3 OS=Saccharomyces cerevisiae (strain ATCC 204508 / S288c) GN=VHS3 PE=1 SV=1	165	88907	95	4	31	3	0.15	1.187	1.026	0.935	1.163	1	0.936	0.988	1.111
1121	1	Uniprot_cerevisiae_S288C	P39111	V-type proton ATPase subunit F OS=Saccharomyces cerevisiae (strain ATCC 204508 / S288c) GN=VMA7 PE=1 SV=1	254	16495	15	10	7	5	3.51	1.196	0.912	1.097	1.092	1	1.045	1.144	1.006
1122	1	Uniprot_cerevisiae_S288C	P05375	Phosphatidyl-N-methylethanolamine N-methyltransferase OS=Saccharomyces cerevisiae (strain ATCC 204508 / S288c) GN=OPI3 PE=1 SV=1	254	27578	28	9	10	4	1.14	1.076	0.701	0.798	0.637	1	0.6	0.704	0.836
1123	1	Uniprot_cerevisiae_S288C	P38426	Trehalose synthase complex regulatory subunit TPS3 OS=Saccharomyces cerevisiae (strain ATCC 204508 / S288c) GN=TPS3 PE=1 SV=3	253	140044	156	11	54	11	0.4	1.136	0.824	0.893	1.127	1	0.743	0.851	0.981
1124	1	Uniprot_cerevisiae_S288C	P38630	Replication factor C subunit 1 OS=Saccharomyces cerevisiae (strain ATCC 204508 / S288c) GN=RFC1 PE=1 SV=1	253	122803	125	11	50	10	0.41	1.117	1.027	0.844	0.882	1	1.072	0.914	0.962
1125	1	Uniprot_cerevisiae_S288C	P34162	Mediator of RNA polymerase II transcription subunit 20 OS=Saccharomyces cerevisiae (strain ATCC 204508 / S288c) GN=SRB2 PE=1 SV=1	252	26622	55	7	11	5	1.2	1.003	0.702	0.882	1.042	1	0.665	0.947	0.852
1126	1	Uniprot_cerevisiae_S288C	P80428	Actin-related protein 4 OS=Saccharomyces cerevisiae (strain ATCC 204508 / S288c) GN=ARP4 PE=1 SV=1	252	66680	85	10	29	6	0.46	0.849	0.874	0.831	0.848	1	1.064	1.042	0.856
1127	1	Uniprot_cerevisiae_S288C	P53733	37S ribosomal protein S19, mitochondrial OS=Saccharomyces cerevisiae (strain ATCC 204508 / S288c) GN=RSM19 PE=1 SV=1	252	13006	36	12	12	5	5.72	1.375	1.24	1.022	0.695	1	1.115	0.885	0.891
1128	1	Uniprot_cerevisiae_S288C	P25632	Chromatin structure-remodeling complex protein RSC6 OS=Saccharomyces cerevisiae (strain ATCC 204508 / S288c) GN=RSC6 PE=1 SV=1	252	63608	68	11	30	7	0.59	1.458	0.961	0.997	0.989	1	1.005	0.92	1.018
1129	1	Uniprot_cerevisiae_S288C	P38890	Putative protein lysine methyltransferase SET5 OS=Saccharomyces cerevisiae (strain ATCC 204508 / S288c) GN=SET5 PE=1 SV=1	251	75497	63	7	24	5	0.32	1.212	0.956	0.825	0.784	1	0.989	0.948	0.796
1130	1	Uniprot_cerevisiae_S288C	P54003	Protein SUR7 OS=Saccharomyces cerevisiae (strain ATCC 204508 / S288c) GN=SUR7 PE=1 SV=1	250	36776	23	11	10	4	0.77	1.319	0.937	1.055	0.792	1	0.863	1.064	1
1131	1	Uniprot_cerevisiae_S288C	P47165	Xanthine phosphoribosyltransferase 1 OS=Saccharomyces cerevisiae (strain ATCC 204508 / S288c) GN=XPT1 PE=1 SV=1	250	28615	51	6	15	4	0.8	1.325	0.679	1.087	1.426	1	0.738	1.05	1.328
1132	1	Uniprot_cerevisiae_S288C	P39714	(R,R)-butanediol dehydrogenase OS=Saccharomyces cerevisiae (strain ATCC 204508 / S288c) GN=BDH1 PE=1 SV=2	250	51796	43	13	18	7	0.77	0.693	0.984	1.914	2.982	1	0.99	1.99	2.063
1132	2	Uniprot_cerevisiae_S288C	P21951	DNA polymerase epsilon catalytic subunit A OS=Saccharomyces cerevisiae (strain ATCC 204508 / S288c) GN=POL2 PE=1 SV=1	147	313608	307	7	109	5	0.07	0.688	1	1.668	2.824	1	0.999	1.833	1.828
1132	3	Uniprot_cerevisiae_S288C	Q04048	Pre-mRNA-splicing factor SYF1 OS=Saccharomyces cerevisiae (strain ATCC 204508 / S288c) GN=SYF1 PE=1 SV=1	114	118758	117	4	51	2	0.07	0.615	1.021	1.77	3.002	1	1.029	1.937	1.93
1132	4	Uniprot_cerevisiae_S288C	P35177	Transcriptional activator SPT7 OS=Saccharomyces cerevisiae (strain ATCC 204508 / S288c) GN=SPT7 PE=1 SV=1	87	192346	235	5	73	3	0.07	0.642	1.038	1.77	2.966	1	1.045	1.935	1.939
1133	1	Uniprot_cerevisiae_S288C	P38288	Protein TOS1 OS=Saccharomyces cerevisiae (strain ATCC 204508 / S288c) GN=TOS1 PE=1 SV=1	249	53992	22	9	6	2	0.17	0.766	0.748	1.14	0.795	1	0.83	1.055	0.971
1134	1	Uniprot_cerevisiae_S288C	P53630	Dethiobiotin synthetase OS=Saccharomyces cerevisiae (strain ATCC 204508 / S288c) GN=BIO4 PE=3 SV=1	249	30333	8	6	5	4	0.74	1.667	1.157	1.126	0.722	1	0.834	1.073	0.659
1135	1	Uniprot_cerevisiae_S288C	P39704	Protein ERP2 OS=Saccharomyces cerevisiae (strain ATCC 204508 / S288c) GN=ERP2 PE=1 SV=1	249	28704	36	10	8	5	1.07	1.091	0.867	0.831	0.783	1	0.899	0.745	0.896
1135	2	Uniprot_cerevisiae_S288C	Q12450	Protein ERP4 OS=Saccharomyces cerevisiae (strain ATCC 204508 / S288c) GN=ERP4 PE=1 SV=1	146	28155	18	6	10	5	1.44	0.859	1.076	1.005	0.878	1	1.048	0.859	0.98
1136	1	Uniprot_cerevisiae_S288C	P48412	Nonsense-mediated mRNA decay protein 3 OS=Saccharomyces cerevisiae (strain ATCC 204508 / S288c) GN=UPF3 PE=1 SV=1	249	66679	146	7	28	5	0.37	1.436	1.492	1.138	1.114	1	1.559	1.171	1.426
1137	1	Uniprot_cerevisiae_S288C	Q06639	Chromatin structure-remodeling complex protein RSC3 OS=Saccharomyces cerevisiae (strain ATCC 204508 / S288c) GN=RSC3 PE=1 SV=1	249	121982	98	12	40	6	0.23	1.472	0.882	1.127	1.227	1	0.938	1.155	1.449
1138	1	Uniprot_cerevisiae_S288C	P48562	Serine/threonine-protein kinase CLA4 OS=Saccharomyces cerevisiae (strain ATCC 204508 / S288c) GN=CLA4 PE=1 SV=1	248	112562	100	8	39	5	0.21	1.186	0.882	0.805	0.833	1	0.82	0.889	0.959
1139	1	Uniprot_cerevisiae_S288C	P32787	Mitochondrial genome maintenance protein MGM101 OS=Saccharomyces cerevisiae (strain ATCC 204508 / S288c) GN=MGM101 PE=1 SV=1	248	39824	37	10	12	5	0.7	1.206	1.013	0.773	0.699	1	0.953	0.806	0.762
1140	1	Uniprot_cerevisiae_S288C	P53898	Protein NSG2 OS=Saccharomyces cerevisiae (strain ATCC 204508 / S288c) GN=NSG2 PE=1 SV=1	248	37617	46	10	9	4	0.56	1.561	0.913	1.106	1.005	1	1	1.024	1.163
1141	1	Uniprot_cerevisiae_S288C	Q05584	Hydroxyacylglutathione hydrolase, cytoplasmic isozyme OS=Saccharomyces cerevisiae (strain ATCC 204508 / S288c) GN=GLO2 PE=1 SV=1	248	39584	53	8	22	6	0.89	1.644	1.448	0.763	1.182	1	1.216	1.02	1.259
1142	1	Uniprot_cerevisiae_S288C	Q04225	Ribosome assembly protein RRB1 OS=Saccharomyces cerevisiae (strain ATCC 204508 / S288c) GN=RRB1 PE=1 SV=1	248	67753	86	8	22	5	0.37	0.783	1.005	0.851	1.008	1	0.951	1.019	0.623
1143	1	Uniprot_cerevisiae_S288C	P40580	Benzil reductase ((S)-benzoin forming) IRC24 OS=Saccharomyces cerevisiae (strain ATCC 204508 / S288c) GN=IRC24 PE=1 SV=1	248	34141	76	11	20	7	1.37	1.143	0.957	0.966	1.205	1	1.011	0.933	0.921
1144	1	Uniprot_cerevisiae_S288C	P52893	Probable alanine aminotransferase, mitochondrial OS=Saccharomyces cerevisiae (strain ATCC 204508 / S288c) GN=ALT1 PE=1 SV=1	248	77912	85	16	29	11	0.92	1.262	0.974	2.238	1.243	1	1.081	1.662	1.065
1145	1	Uniprot_cerevisiae_S288C	P15992	Heat shock protein 26 OS=Saccharomyces cerevisiae (strain ATCC 204508 / S288c) GN=HSP26 PE=1 SV=3	247	30253	33	12	15	7	1.64	1.075	0.587	0.917	2.692	1	0.628	0.727	5.184
1146	1	Uniprot_cerevisiae_S288C	P29295	Casein kinase I homolog HRR25 OS=Saccharomyces cerevisiae (strain ATCC 204508 / S288c) GN=HRR25 PE=1 SV=1	246	67877	66	6	29	4	0.37	1.061	0.969	0.84	1.093	1	0.877	0.848	0.987
1147	1	Uniprot_cerevisiae_S288C	Q08645	Folylpolyglutamate synthase OS=Saccharomyces cerevisiae (strain ATCC 204508 / S288c) GN=MET7 PE=1 SV=1	246	76944	74	13	30	9	0.73	1.119	1.146	0.987	1.066	1	1.093	0.965	0.999
1148	1	Uniprot_cerevisiae_S288C	P40040	Protein THO1 OS=Saccharomyces cerevisiae (strain ATCC 204508 / S288c) GN=THO1 PE=1 SV=1	246	31424	119	13	22	6	1.23	1.885	0.742	1.076	1.012	1	0.824	0.942	1.699
1149	1	Uniprot_cerevisiae_S288C	Q12389	ATP-dependent RNA helicase DBP10 OS=Saccharomyces cerevisiae (strain ATCC 204508 / S288c) GN=DBP10 PE=1 SV=2	245	146431	193	11	68	10	0.34	0.985	0.933	0.708	0.78	1	0.897	0.742	0.882
1150	1	Uniprot_cerevisiae_S288C	P39721	Protein AIM2 OS=Saccharomyces cerevisiae (strain ATCC 204508 / S288c) GN=AIM2 PE=1 SV=1	245	33644	51	8	15	5	0.87	1.071	0.71	1.179	1.186	1	0.705	1.143	0.945
1151	1	Uniprot_cerevisiae_S288C	P36516	54S ribosomal protein L3, mitochondrial OS=Saccharomyces cerevisiae (strain ATCC 204508 / S288c) GN=MRPL3 PE=1 SV=2	245	53632	84	17	26	7	0.88	1.265	1.251	1.179	1.587	1	1.257	1.096	1.803
1152	1	Uniprot_cerevisiae_S288C	P38623	Serine/threonine-protein kinase RCK2 OS=Saccharomyces cerevisiae (strain ATCC 204508 / S288c) GN=RCK2 PE=1 SV=3	245	86502	72	11	28	7	0.41	1.303	0.868	1.052	0.802	1	0.898	0.899	1.076
1153	1	Uniprot_cerevisiae_S288C	Q06178	Nicotinamide/nicotinic acid mononucleotide adenylyltransferase 1 OS=Saccharomyces cerevisiae (strain ATCC 204508 / S288c) GN=NMA1 PE=1 SV=1	244	53924	67	4	18	2	0.17	1.183	1.083	1.656	1.139	1	1.137	0.933	0.998
1154	1	Uniprot_cerevisiae_S288C	Q04773	Uncharacterized protein YMR074C OS=Saccharomyces cerevisiae (strain ATCC 204508 / S288c) GN=YMR074C PE=1 SV=1	244	19010	45	7	15	4	2	1.54	0.89	0.911	0.897	1	1.059	0.831	1.359
1155	1	Uniprot_cerevisiae_S288C	P53890	Bud neck protein 5 OS=Saccharomyces cerevisiae (strain ATCC 204508 / S288c) GN=BNI5 PE=1 SV=1	243	61970	111	9	32	6	0.61	1.599	0.831	0.841	0.803	1	0.803	0.854	1.165
1156	1	Uniprot_cerevisiae_S288C	Q02959	Histone deacetylase HOS3 OS=Saccharomyces cerevisiae (strain ATCC 204508 / S288c) GN=HOS3 PE=1 SV=1	242	95641	94	8	43	6	0.3	1.174	1.022	0.91	1.068	1	1.014	0.9	1.135
1157	1	Uniprot_cerevisiae_S288C	Q12017	Phosducin-like protein 2 OS=Saccharomyces cerevisiae (strain ATCC 204508 / S288c) GN=PLP2 PE=1 SV=1	241	39862	55	10	16	5	0.7	1.3	0.983	0.922	0.898	1	0.958	0.957	1.015
1158	1	Uniprot_cerevisiae_S288C	P32783	mRNA cap guanine-N7 methyltransferase OS=Saccharomyces cerevisiae (strain ATCC 204508 / S288c) GN=ABD1 PE=1 SV=1	241	61491	65	8	24	4	0.32	1.465	1.08	0.867	1.362	1	1.177	1.001	1.196
1159	1	Uniprot_cerevisiae_S288C	P40318	ERAD-associated E3 ubiquitin-protein ligase DOA10 OS=Saccharomyces cerevisiae (strain ATCC 204508 / S288c) GN=SSM4 PE=1 SV=1	240	171959	105	8	42	6	0.16	1.047	1.375	0.773	0.875	1	1.257	0.79	0.99
1160	1	Uniprot_cerevisiae_S288C	P38230	Probable quinone oxidoreductase OS=Saccharomyces cerevisiae (strain ATCC 204508 / S288c) GN=ZTA1 PE=1 SV=1	239	47735	53	8	18	5	0.56	1.407	1.038	2.305	1.354	1	0.873	1.452	1.426
1161	1	Uniprot_cerevisiae_S288C	P38428	Coupling of ubiquitin conjugation to ER degradation protein 1 OS=Saccharomyces cerevisiae (strain ATCC 204508 / S288c) GN=CUE1 PE=1 SV=2	239	26141	25	6	11	3	0.62	1.666	0.743	0.817	1.024	1	0.863	0.903	1.047
1162	1	Uniprot_cerevisiae_S288C	Q12402	Protein YOP1 OS=Saccharomyces cerevisiae (strain ATCC 204508 / S288c) GN=YOP1 PE=1 SV=3	239	23907	52	16	11	5	1.4	1.31	0.954	1.588	0.803	1	0.992	1.323	1.295
1163	1	Uniprot_cerevisiae_S288C	Q07825	Putative Xaa-Pro aminopeptidase FRA1 OS=Saccharomyces cerevisiae (strain ATCC 204508 / S288c) GN=FRA1 PE=1 SV=1	238	100512	156	5	49	4	0.18	0.858	0.938	0.856	1.194	1	0.989	0.924	0.968
1164	1	Uniprot_cerevisiae_S288C	Q3E772	Uncharacterized protein YGR169C-A OS=Saccharomyces cerevisiae (strain ATCC 204508 / S288c) GN=YGR169C-A PE=4 SV=1	238	16268	73	9	15	4	1.77	1.845	1.149	0.919	0.838	1	1.123	0.88	1.283
1165	1	Uniprot_cerevisiae_S288C	P37262	6-phosphogluconolactonase-like protein 2 OS=Saccharomyces cerevisiae (strain ATCC 204508 / S288c) GN=SOL2 PE=1 SV=2	237	42619	35	5	12	3	0.35	0.943	1.213	1.265	1.501	1	1.331	1.368	1.015
1165	2	Uniprot_cerevisiae_S288C	P50278	6-phosphogluconolactonase-like protein 1 OS=Saccharomyces cerevisiae (strain ATCC 204508 / S288c) GN=SOL1 PE=1 SV=1	146	44590	51	6	19	5	0.6	1.188	1.199	1.296	1.605	1	1.337	1.236	1.446
1166	1	Uniprot_cerevisiae_S288C	Q12438	Monothiol glutaredoxin-6 OS=Saccharomyces cerevisiae (strain ATCC 204508 / S288c) GN=GRX6 PE=1 SV=1	237	32202	26	6	13	5	0.92	1.271	1.065	1.165	0.8	1	1.186	1.122	1.112
1167	1	Uniprot_cerevisiae_S288C	P47122	GPN-loop GTPase 1 OS=Saccharomyces cerevisiae (strain ATCC 204508 / S288c) GN=NPA3 PE=1 SV=1	236	52873	72	10	21	6	0.62	1.467	1.703	1.455	0.926	1	1.939	1.803	0.98
1168	1	Uniprot_cerevisiae_S288C	P40089	U6 snRNA-associated Sm-like protein LSm5 OS=Saccharomyces cerevisiae (strain ATCC 204508 / S288c) GN=LSM5 PE=1 SV=1	236	12242	27	8	7	3	2.85	1.442	2.016	2.468	2.673	1	2.019	2.045	2.552
1169	1	Uniprot_cerevisiae_S288C	P47039	Probable kynurenine--oxoglutarate transaminase BNA3 OS=Saccharomyces cerevisiae (strain ATCC 204508 / S288c) GN=BNA3 PE=1 SV=1	236	60366	59	11	22	7	0.63	1.043	1.084	1.039	0.985	1	0.834	0.936	0.88
1170	1	Uniprot_cerevisiae_S288C	Q04493	Prefoldin subunit 5 OS=Saccharomyces cerevisiae (strain ATCC 204508 / S288c) GN=GIM5 PE=1 SV=1	236	24779	47	11	13	5	1.33	1.446	0.893	0.972	0.934	1	1.123	0.932	1.001
1171	1	Uniprot_cerevisiae_S288C	P48445	Biotin--protein ligase OS=Saccharomyces cerevisiae (strain ATCC 204508 / S288c) GN=BPL1 PE=1 SV=1	235	87984	53	6	25	6	0.33	1.182	1.169	0.917	0.993	1	0.919	0.968	1.061
1172	1	Uniprot_cerevisiae_S288C	Q02908	Elongator complex protein 3 OS=Saccharomyces cerevisiae (strain ATCC 204508 / S288c) GN=ELP3 PE=1 SV=1	235	77203	108	12	34	11	0.83	0.854	1.088	0.821	0.94	1	0.966	0.95	0.727
1173	1	Uniprot_cerevisiae_S288C	Q03769	Epsin-5 OS=Saccharomyces cerevisiae (strain ATCC 204508 / S288c) GN=ENT5 PE=1 SV=1	235	58640	52	8	22	6	0.54	1.5	0.836	1.015	0.753	1	0.846	0.956	0.935
1174	1	Uniprot_cerevisiae_S288C	Q05933	Actin-related protein 2/3 complex subunit 3 OS=Saccharomyces cerevisiae (strain ATCC 204508 / S288c) GN=ARC18 PE=1 SV=1	234	23699	59	10	15	5	1.88	1.206	0.819	0.951	0.978	1	0.804	0.786	1.303
1175	1	Uniprot_cerevisiae_S288C	Q08924	Regulator of Ty1 transposition protein 10 OS=Saccharomyces cerevisiae (strain ATCC 204508 / S288c) GN=RTT10 PE=1 SV=1	234	136603	135	7	59	4	0.17	1.381	1.095	0.774	0.877	1	0.871	0.929	0.803
1176	1	Uniprot_cerevisiae_S288C	P39960	GTPase-activating protein BEM2/IPL2 OS=Saccharomyces cerevisiae (strain ATCC 204508 / S288c) GN=BEM2 PE=1 SV=1	233	295599	273	9	112	9	0.14	1.179	1.094	1.129	0.884	1	1.075	1.102	0.994
1177	1	Uniprot_cerevisiae_S288C	P38251	Replication factor C subunit 5 OS=Saccharomyces cerevisiae (strain ATCC 204508 / S288c) GN=RFC5 PE=1 SV=1	232	48239	110	11	31	5	0.55	0.948	0.958	0.81	0.913	1	0.874	0.891	0.687
1178	1	Uniprot_cerevisiae_S288C	Q06287	Ribosomal RNA small subunit methyltransferase NEP1 OS=Saccharomyces cerevisiae (strain ATCC 204508 / S288c) GN=EMG1 PE=1 SV=1	232	35150	58	7	16	4	0.82	0.704	0.897	0.693	1.034	1	0.886	0.828	0.747
1179	1	Uniprot_cerevisiae_S288C	P38882	U3 small nucleolar RNA-associated protein 9 OS=Saccharomyces cerevisiae (strain ATCC 204508 / S288c) GN=UTP9 PE=1 SV=1	232	82543	69	5	25	4	0.23	1.132	1.041	0.787	0.963	1	1.063	0.973	0.847
1180	1	Uniprot_cerevisiae_S288C	Q08822	Probable electron transfer flavoprotein-ubiquinone oxidoreductase, mitochondrial OS=Saccharomyces cerevisiae (strain ATCC 204508 / S288c) GN=CIR2 PE=1 SV=1	232	88256	130	10	48	8	0.47	1.007	1.156	0.861	0.801	1	0.949	0.809	0.805
1181	1	Uniprot_cerevisiae_S288C	P43569	CCR4-associated factor 16 OS=Saccharomyces cerevisiae (strain ATCC 204508 / S288c) GN=CAF16 PE=1 SV=1	231	39291	66	11	28	7	1.12	0.897	1.322	1.128	1.091	1	1.273	1.025	0.736
1182	1	Uniprot_cerevisiae_S288C	Q03429	Mitochondrial zinc maintenance protein 1, mitochondrial OS=Saccharomyces cerevisiae (strain ATCC 204508 / S288c) GN=MZM1 PE=1 SV=1	231	17965	38	5	16	4	1.52	1.324	1.199	1.194	1.67	1	1.125	1.108	2.014
1183	1	Uniprot_cerevisiae_S288C	P39743	Reduced viability upon starvation protein 167 OS=Saccharomyces cerevisiae (strain ATCC 204508 / S288c) GN=RVS167 PE=1 SV=1	230	63130	61	12	27	8	0.83	1.068	0.909	1.186	0.903	1	0.91	1.058	1.011
1184	1	Uniprot_cerevisiae_S288C	Q12452	3-keto-steroid reductase OS=Saccharomyces cerevisiae (strain ATCC 204508 / S288c) GN=ERG27 PE=1 SV=1	230	47959	66	13	20	9	1.21	0.978	1.571	2.773	0.928	1	1.651	2.651	1.021
1185	1	Uniprot_cerevisiae_S288C	P36160	Ribosome biogenesis protein RPF2 OS=Saccharomyces cerevisiae (strain ATCC 204508 / S288c) GN=RPF2 PE=1 SV=1	230	53050	51	9	14	4	0.49	0.74	0.829	0.759	0.818	1	0.887	0.751	0.863
1186	1	Uniprot_cerevisiae_S288C	P14741	Translation initiation factor eIF-2B subunit alpha OS=Saccharomyces cerevisiae (strain ATCC 204508 / S288c) GN=GCN3 PE=1 SV=1	230	39009	42	8	12	5	0.91	1.126	1.722	0.978	0.966	1	1.573	0.976	0.875
1187	1	Uniprot_cerevisiae_S288C	P53388	Dicarboxylic amino acid permease OS=Saccharomyces cerevisiae (strain ATCC 204508 / S288c) GN=DIP5 PE=1 SV=1	229	80635	64	18	21	9	0.69	1.038	1.248	2.665	0.687	1	0.891	2.239	0.845
1188	1	Uniprot_cerevisiae_S288C	P43582	WW domain-containing protein WWM1 OS=Saccharomyces cerevisiae (strain ATCC 204508 / S288c) GN=WWM1 PE=1 SV=1	229	24466	36	13	7	4	1.36	1.263	0.914	1.029	1.004	1	0.891	0.989	1.207
1189	1	Uniprot_cerevisiae_S288C	Q99288	Broad-range acid phosphatase DET1 OS=Saccharomyces cerevisiae (strain ATCC 204508 / S288c) GN=DET1 PE=1 SV=1	229	45462	89	12	23	8	1.1	1.133	1.057	0.81	1.122	1	1.041	0.888	0.87
1190	1	Uniprot_cerevisiae_S288C	P47154	CAAX prenyl protease 1 OS=Saccharomyces cerevisiae (strain ATCC 204508 / S288c) GN=STE24 PE=1 SV=1	228	62163	42	13	17	8	0.72	0.989	1.112	0.953	0.912	1	1.137	0.922	1.06
1191	1	Uniprot_cerevisiae_S288C	P32502	Translation initiation factor eIF-2B subunit beta OS=Saccharomyces cerevisiae (strain ATCC 204508 / S288c) GN=GCD7 PE=1 SV=1	227	49678	66	8	25	6	0.66	1.017	1.104	1.007	0.963	1	1.047	1.056	0.788
1192	1	Uniprot_cerevisiae_S288C	P53313	Protein SDA1 OS=Saccharomyces cerevisiae (strain ATCC 204508 / S288c) GN=SDA1 PE=1 SV=1	227	110356	139	8	49	6	0.26	1.455	1.166	0.982	0.874	1	1.166	1.099	1.014
1193	1	Uniprot_cerevisiae_S288C	Q03705	EKC/KEOPS complex subunit CGI121 OS=Saccharomyces cerevisiae (strain ATCC 204508 / S288c) GN=CGI121 PE=1 SV=1	227	25700	26	9	11	6	1.65	1.129	0.914	1.082	1.209	1	1.057	1.052	1.121
1194	1	Uniprot_cerevisiae_S288C	P53241	Vitamin H transporter OS=Saccharomyces cerevisiae (strain ATCC 204508 / S288c) GN=VHT1 PE=1 SV=1	227	81804	78	10	22	7	0.44	1.54	1.925	1.455	0.888	1	1.149	1.161	1.309
1195	1	Uniprot_cerevisiae_S288C	Q06697	Cell division control protein 73 OS=Saccharomyces cerevisiae (strain ATCC 204508 / S288c) GN=CDC73 PE=1 SV=1	227	53997	57	7	26	4	0.48	1.2	0.997	0.92	0.97	1	1.061	0.921	1.246
1196	1	Uniprot_cerevisiae_S288C	P32591	SWI/SNF complex subunit SWI3 OS=Saccharomyces cerevisiae (strain ATCC 204508 / S288c) GN=SWI3 PE=1 SV=1	227	113952	174	6	51	5	0.2	1.178	0.919	0.964	0.927	1	0.97	0.896	1.151
1197	1	Uniprot_cerevisiae_S288C	Q12446	Proline-rich protein LAS17 OS=Saccharomyces cerevisiae (strain ATCC 204508 / S288c) GN=LAS17 PE=1 SV=1	227	75181	67	7	20	4	0.25	1.726	0.929	0.912	0.828	1	0.87	0.863	1.197
1198	1	Uniprot_cerevisiae_S288C	P11491	Repressible alkaline phosphatase OS=Saccharomyces cerevisiae (strain ATCC 204508 / S288c) GN=PHO8 PE=1 SV=2	227	71925	63	10	25	6	0.42	1.228	1.05	1.279	0.943	1	1.184	1.134	1.097
1199	1	Uniprot_cerevisiae_S288C	Q04336	Uncharacterized protein YMR196W OS=Saccharomyces cerevisiae (strain ATCC 204508 / S288c) GN=YMR196W PE=1 SV=1	226	150032	169	8	49	7	0.22	0.894	0.69	2.003	1.695	1	0.681	1.34	1.654
1200	1	Uniprot_cerevisiae_S288C	Q07395	Synchronized import protein 1 OS=Saccharomyces cerevisiae (strain ATCC 204508 / S288c) GN=SYO1 PE=1 SV=1	226	82048	79	7	27	5	0.29	0.902	0.964	0.85	0.957	1	1.143	0.917	0.986
1201	1	Uniprot_cerevisiae_S288C	P53729	Uncharacterized protein YNR029C OS=Saccharomyces cerevisiae (strain ATCC 204508 / S288c) GN=YNR029C PE=1 SV=1	225	58756	84	6	27	4	0.33	0.97	1.113	0.899	1.032	1	1.158	0.897	0.935
1202	1	Uniprot_cerevisiae_S288C	P33759	37S ribosomal protein S5, mitochondrial OS=Saccharomyces cerevisiae (strain ATCC 204508 / S288c) GN=MRPS5 PE=1 SV=1	225	44383	54	8	19	5	0.61	1.197	1.209	0.875	0.425	1	1.027	0.925	0.433
1203	1	Uniprot_cerevisiae_S288C	Q08492	Bud site selection protein 21 OS=Saccharomyces cerevisiae (strain ATCC 204508 / S288c) GN=BUD21 PE=1 SV=1	225	33192	49	8	16	6	1.14	1.362	0.888	0.756	0.68	1	0.999	0.803	1.196
1204	1	Uniprot_cerevisiae_S288C	P48606	Tubulin-specific chaperone A OS=Saccharomyces cerevisiae (strain ATCC 204508 / S288c) GN=RBL2 PE=1 SV=1	225	17239	45	14	16	7	4.42	1.95	0.978	1.451	0.859	1	1.177	1.39	1.27
1205	1	Uniprot_cerevisiae_S288C	P40483	Putative zinc metalloproteinase YIL108W OS=Saccharomyces cerevisiae (strain ATCC 204508 / S288c) GN=YIL108W PE=1 SV=1	225	90177	104	9	35	5	0.26	0.91	0.874	0.756	0.953	1	0.691	0.719	0.697
1206	1	Uniprot_cerevisiae_S288C	Q12149	Exosome complex exonuclease RRP6 OS=Saccharomyces cerevisiae (strain ATCC 204508 / S288c) GN=RRP6 PE=1 SV=1	225	103290	104	8	44	5	0.23	1.047	1.095	0.97	0.956	1	1.379	1.041	1.042
1207	1	Uniprot_cerevisiae_S288C	P38349	UBX domain-containing protein 7 OS=Saccharomyces cerevisiae (strain ATCC 204508 / S288c) GN=UBX7 PE=1 SV=1	225	60223	82	15	29	8	0.75	1.288	0.925	0.777	0.765	1	0.888	0.781	1.077
1208	1	Uniprot_cerevisiae_S288C	P47006	DNA-directed RNA polymerase I subunit RPA34 OS=Saccharomyces cerevisiae (strain ATCC 204508 / S288c) GN=RPA34 PE=1 SV=1	224	40898	54	15	16	7	1.06	1.259	0.941	0.821	0.736	1	1.053	0.783	1.05
1209	1	Uniprot_cerevisiae_S288C	P46971	Dolichyl-phosphate-mannose--protein mannosyltransferase 4 OS=Saccharomyces cerevisiae (strain ATCC 204508 / S288c) GN=PMT4 PE=1 SV=1	224	102105	67	7	19	5	0.23	0.841	0.985	0.919	0.808	1	0.922	0.91	0.88
1210	1	Uniprot_cerevisiae_S288C	P32342	Signal recognition particle subunit SRP21 OS=Saccharomyces cerevisiae (strain ATCC 204508 / S288c) GN=SRP21 PE=1 SV=3	224	28453	43	9	15	5	1.09	1.229	0.968	0.909	1.009	1	0.921	0.816	0.935
1211	1	Uniprot_cerevisiae_S288C	P0CT04	Protease B inhibitor 2 OS=Saccharomyces cerevisiae (strain ATCC 204508 / S288c) GN=PBI2 PE=1 SV=1	223	12235	26	12	5	5	4.4	1.636	0.448	1.301	1.054	1	0.494	0.779	1.655
1212	1	Uniprot_cerevisiae_S288C	Q03976	37S ribosomal protein S24, mitochondrial OS=Saccharomyces cerevisiae (strain ATCC 204508 / S288c) GN=RSM24 PE=1 SV=1	223	46238	50	4	22	3	0.31	1.202	1.364	1.196	0.437	1	1.245	1.108	0.437
1213	1	Uniprot_cerevisiae_S288C	P22936	DNA-(apurinic or apyrimidinic site) lyase 1 OS=Saccharomyces cerevisiae (strain ATCC 204508 / S288c) GN=APN1 PE=1 SV=4	223	54115	60	4	21	2	0.26	1.421	1.017	0.973	1.018	1	1.099	0.988	1.186
1214	1	Uniprot_cerevisiae_S288C	Q99369	Family of serine hydrolases 3 OS=Saccharomyces cerevisiae (strain ATCC 204508 / S288c) GN=FSH3 PE=2 SV=1	222	37488	36	8	17	5	0.75	1.087	0.802	0.916	1.029	1	0.857	0.929	1.087
1215	1	Uniprot_cerevisiae_S288C	P09620	Pheromone-processing carboxypeptidase KEX1 OS=Saccharomyces cerevisiae (strain ATCC 204508 / S288c) GN=KEX1 PE=1 SV=1	222	99247	70	6	26	6	0.29	1.269	0.914	1.092	0.826	1	1.079	0.945	1.027
1216	1	Uniprot_cerevisiae_S288C	P53600	Coatomer subunit zeta OS=Saccharomyces cerevisiae (strain ATCC 204508 / S288c) GN=RET3 PE=1 SV=1	222	26237	29	12	12	7	3.22	1.311	0.868	0.729	0.914	1	0.885	0.669	0.736
1217	1	Uniprot_cerevisiae_S288C	P53011	Nucleoporin SEH1 OS=Saccharomyces cerevisiae (strain ATCC 204508 / S288c) GN=SEH1 PE=1 SV=1	221	46463	36	7	19	7	0.89	0.672	1.402	1.152	1.048	1	1.21	1.317	0.69
1218	1	Uniprot_cerevisiae_S288C	P25451	Proteasome subunit beta type-3 OS=Saccharomyces cerevisiae (strain ATCC 204508 / S288c) GN=PUP3 PE=1 SV=1	221	27033	30	5	8	3	0.59	1.058	0.8	0.761	0.623	1	0.905	0.663	0.809
1219	1	Uniprot_cerevisiae_S288C	Q12451	Oxysterol-binding protein homolog 2 OS=Saccharomyces cerevisiae (strain ATCC 204508 / S288c) GN=OSH2 PE=1 SV=1	221	183704	202	6	77	5	0.12	1.849	1.068	0.947	1.031	1	0.978	0.943	1.31
1220	1	Uniprot_cerevisiae_S288C	P54860	E4 ubiquitin-protein ligase UFD2 OS=Saccharomyces cerevisiae (strain ATCC 204508 / S288c) GN=UFD2 PE=1 SV=3	221	131601	165	8	56	6	0.21	1.327	1.172	1.013	1.009	1	1.155	1.088	1.131
1221	1	Uniprot_cerevisiae_S288C	Q12373	HAT1-interacting factor 1 OS=Saccharomyces cerevisiae (strain ATCC 204508 / S288c) GN=HIF1 PE=1 SV=1	221	51403	89	6	16	3	0.39	1.38	0.891	1.046	0.985	1	1.07	1.154	1.366
1222	1	Uniprot_cerevisiae_S288C	Q00245	GTP-binding protein RHO3 OS=Saccharomyces cerevisiae (strain ATCC 204508 / S288c) GN=RHO3 PE=1 SV=2	221	29923	22	10	9	6	1.67	1.091	0.837	0.966	1.024	1	0.805	0.972	1.014
1223	1	Uniprot_cerevisiae_S288C	P43597	Uncharacterized protein YFR016C OS=Saccharomyces cerevisiae (strain ATCC 204508 / S288c) GN=YFR016C PE=1 SV=1	220	174304	125	7	58	6	0.16	1.83	0.989	1.122	0.912	1	1.039	1.064	1.399
1224	1	Uniprot_cerevisiae_S288C	P38810	SED5-binding protein 3 OS=Saccharomyces cerevisiae (strain ATCC 204508 / S288c) GN=SFB3 PE=1 SV=1	219	119314	117	12	33	8	0.33	1.739	0.807	0.652	1.005	1	0.807	0.779	0.711
1225	1	Uniprot_cerevisiae_S288C	P40052	Uncharacterized protein YER079W OS=Saccharomyces cerevisiae (strain ATCC 204508 / S288c) GN=YER079W PE=1 SV=1	219	30226	37	7	11	3	0.74	1.83	0.758	1.281	1.115	1	0.712	1.047	1.623
1226	1	Uniprot_cerevisiae_S288C	Q05788	Purine nucleoside phosphorylase OS=Saccharomyces cerevisiae (strain ATCC 204508 / S288c) GN=PNP1 PE=1 SV=1	219	38831	62	4	18	3	0.38	1.226	0.803	0.822	1.06	1	0.915	0.915	0.738
1227	1	Uniprot_cerevisiae_S288C	Q07418	Peroxisomal membrane protein import receptor PEX19 OS=Saccharomyces cerevisiae (strain ATCC 204508 / S288c) GN=PEX19 PE=1 SV=2	219	48509	66	5	24	4	0.42	1.816	0.994	1.026	1.015	1	1.103	1.037	1.349
1228	1	Uniprot_cerevisiae_S288C	P31334	54S ribosomal protein L9, mitochondrial OS=Saccharomyces cerevisiae (strain ATCC 204508 / S288c) GN=MRPL9 PE=1 SV=3	219	38077	72	10	20	2	0.25	1.057	0.993	0.724	0.54	1	0.704	0.744	0.471
1229	1	Uniprot_cerevisiae_S288C	P49166	60S ribosomal protein L37-A OS=Saccharomyces cerevisiae (strain ATCC 204508 / S288c) GN=RPL37A PE=1 SV=2	218	13678	65	27	8	6	7.31	1.356	1.194	0.76	0.951	1	1.015	0.762	0.97
1229	2	Uniprot_cerevisiae_S288C	P51402	60S ribosomal protein L37-B OS=Saccharomyces cerevisiae (strain ATCC 204508 / S288c) GN=RPL37B PE=1 SV=2	123	13696	43	18	7	6	5.14	1.416	1.11	0.718	0.962	1	1	0.717	0.966
1230	1	Uniprot_cerevisiae_S288C	P43579	Ino eighty subunit 1 OS=Saccharomyces cerevisiae (strain ATCC 204508 / S288c) GN=IES1 PE=1 SV=1	218	99270	128	6	38	3	0.14	1.068	1.026	0.868	0.86	1	1.066	0.835	1.19
1231	1	Uniprot_cerevisiae_S288C	Q00402	Nuclear migration protein NUM1 OS=Saccharomyces cerevisiae (strain ATCC 204508 / S288c) GN=NUM1 PE=1 SV=2	218	401525	342	8	119	5	0.05	1.403	0.923	0.966	0.869	1	1.039	0.867	0.934
1232	1	Uniprot_cerevisiae_S288C	P47141	37S ribosomal protein S26, mitochondrial OS=Saccharomyces cerevisiae (strain ATCC 204508 / S288c) GN=RSM26 PE=1 SV=1	218	36685	21	5	9	3	0.41	1.208	1.149	1.261	1.616	1	1.176	1.157	1.878
1233	1	Uniprot_cerevisiae_S288C	P36534	54S ribosomal protein L40, mitochondrial OS=Saccharomyces cerevisiae (strain ATCC 204508 / S288c) GN=MRPL40 PE=1 SV=2	217	44727	76	9	29	4	0.76	1.519	1.191	0.969	0.661	1	1.063	0.942	0.687
1234	1	Uniprot_cerevisiae_S288C	P47037	Structural maintenance of chromosomes protein 3 OS=Saccharomyces cerevisiae (strain ATCC 204508 / S288c) GN=SMC3 PE=1 SV=1	217	179413	300	8	95	8	0.21	1.31	0.877	0.872	0.894	1	0.88	0.89	1.034
1235	1	Uniprot_cerevisiae_S288C	P15367	Signal peptidase complex catalytic subunit SEC11 OS=Saccharomyces cerevisiae (strain ATCC 204508 / S288c) GN=SEC11 PE=1 SV=2	217	22446	27	8	10	4	1.54	0.893	0.958	0.978	0.847	1	0.936	0.994	0.721
1236	1	Uniprot_cerevisiae_S288C	P40693	Ribosome biogenesis protein RLP7 OS=Saccharomyces cerevisiae (strain ATCC 204508 / S288c) GN=RLP7 PE=1 SV=1	217	46972	100	13	25	7	1.05	1.093	0.957	0.781	0.799	1	0.951	0.798	0.885
1237	1	Uniprot_cerevisiae_S288C	P34241	Nucleolar pre-ribosomal-associated protein 1 OS=Saccharomyces cerevisiae (strain ATCC 204508 / S288c) GN=URB1 PE=1 SV=2	216	246437	240	11	88	9	0.17	1.179	1.086	0.878	0.795	1	1.075	0.947	0.87
1238	1	Uniprot_cerevisiae_S288C	Q03016	GLC7-interacting protein 3 OS=Saccharomyces cerevisiae (strain ATCC 204508 / S288c) GN=GIP3 PE=1 SV=1	216	172172	159	9	55	5	0.13	1.276	1.222	1.168	0.967	1	0.908	1.102	1.184
1239	1	Uniprot_cerevisiae_S288C	P11353	Oxygen-dependent coproporphyrinogen-III oxidase OS=Saccharomyces cerevisiae (strain ATCC 204508 / S288c) GN=HEM13 PE=1 SV=2	216	43910	55	9	20	7	0.96	0.694	0.721	0.629	0.962	1	0.715	0.618	0.746
1240	1	Uniprot_cerevisiae_S288C	P36100	Transcription initiation factor IIE subunit alpha OS=Saccharomyces cerevisiae (strain ATCC 204508 / S288c) GN=TFA1 PE=1 SV=1	215	65540	75	6	30	4	0.29	1.506	1.223	0.995	0.824	1	1.255	1.014	1.099
1241	1	Uniprot_cerevisiae_S288C	P40029	Peptide methionine sulfoxide reductase OS=Saccharomyces cerevisiae (strain ATCC 204508 / S288c) GN=MXR1 PE=1 SV=1	215	27137	42	12	19	7	2.45	1.134	1.181	0.727	0.938	1	1.305	0.732	1.022
1242	1	Uniprot_cerevisiae_S288C	P28007	H/ACA ribonucleoprotein complex subunit 1 OS=Saccharomyces cerevisiae (strain ATCC 204508 / S288c) GN=GAR1 PE=1 SV=1	214	26168	37	12	14	4	0.9	0.767	0.877	0.778	0.857	1	0.89	0.781	0.961
1243	1	Uniprot_cerevisiae_S288C	Q12344	GTPase-activating protein GYP5 OS=Saccharomyces cerevisiae (strain ATCC 204508 / S288c) GN=GYP5 PE=1 SV=1	214	119778	183	7	44	6	0.24	1.528	1.174	1.007	0.905	1	1.105	0.97	1.151
1244	1	Uniprot_cerevisiae_S288C	P21825	Translocation protein SEC62 OS=Saccharomyces cerevisiae (strain ATCC 204508 / S288c) GN=SEC62 PE=1 SV=2	214	40591	71	9	19	6	0.86	1.036	1.067	0.773	0.847	1	1.062	0.776	0.805
1245	1	Uniprot_cerevisiae_S288C	Q12114	Chitin biosynthesis protein CHS5 OS=Saccharomyces cerevisiae (strain ATCC 204508 / S288c) GN=CHS5 PE=1 SV=1	214	90860	51	7	23	5	0.26	0.938	0.854	0.732	0.784	1	0.92	1.066	1.002
1246	1	Uniprot_cerevisiae_S288C	P36091	Mannan endo-1,6-alpha-mannosidase DCW1 OS=Saccharomyces cerevisiae (strain ATCC 204508 / S288c) GN=DCW1 PE=1 SV=1	214	53856	12	3	4	2	0.17	1.305	1.007	0.951	1.036	1	0.964	0.817	1.319
1247	1	Uniprot_cerevisiae_S288C	P18962	Dipeptidyl aminopeptidase B OS=Saccharomyces cerevisiae (strain ATCC 204508 / S288c) GN=DAP2 PE=1 SV=2	213	109211	77	9	31	8	0.36	1.3	1.06	1.221	1.11	1	0.998	1.014	1.095
1248	1	Uniprot_cerevisiae_S288C	Q02648	tRNA (uracil-O(2)-)-methyltransferase OS=Saccharomyces cerevisiae (strain ATCC 204508 / S288c) GN=TRM44 PE=1 SV=1	212	78567	100	8	34	6	0.38	1.028	1.177	0.885	1.076	1	1.118	0.981	0.857
1249	1	Uniprot_cerevisiae_S288C	P30605	Myo-inositol transporter 1 OS=Saccharomyces cerevisiae (strain ATCC 204508 / S288c) GN=ITR1 PE=1 SV=2	211	71548	38	8	15	4	0.27	1.487	0.534	0.545	0.553	1	0.506	0.532	0.833
1250	1	Uniprot_cerevisiae_S288C	P20486	Cyclin-dependent kinases regulatory subunit OS=Saccharomyces cerevisiae (strain ATCC 204508 / S288c) GN=CKS1 PE=1 SV=1	211	19351	29	7	7	4	1.37	1.795	0.808	0.771	0.985	1	0.909	0.751	1.12
1251	1	Uniprot_cerevisiae_S288C	P17157	Cyclin-dependent protein kinase PHO85 OS=Saccharomyces cerevisiae (strain ATCC 204508 / S288c) GN=PHO85 PE=1 SV=2	211	42019	75	10	26	7	1.02	1.282	0.979	1.502	1.001	1	1.031	1.387	1.075
1252	1	Uniprot_cerevisiae_S288C	P47054	Nucleoporin NUP192 OS=Saccharomyces cerevisiae (strain ATCC 204508 / S288c) GN=NUP192 PE=1 SV=1	211	223013	217	8	68	7	0.14	1.051	1.148	0.934	0.859	1	1.15	0.804	0.911
1253	1	Uniprot_cerevisiae_S288C	Q03280	E3 ubiquitin-protein ligase TOM1 OS=Saccharomyces cerevisiae (strain ATCC 204508 / S288c) GN=TOM1 PE=1 SV=1	211	440705	485	6	163	5	0.05	0.944	1.387	0.805	1.018	1	1.187	0.873	0.891
1254	1	Uniprot_cerevisiae_S288C	P40517	Ran-specific GTPase-activating protein 2 OS=Saccharomyces cerevisiae (strain ATCC 204508 / S288c) GN=YRB2 PE=1 SV=1	211	52201	140	9	30	7	0.76	1.184	1.023	1.607	0.868	1	1.091	1.601	1.123
1255	1	Uniprot_cerevisiae_S288C	Q03104	Meiotic sister chromatid recombination protein 1 OS=Saccharomyces cerevisiae (strain ATCC 204508 / S288c) GN=MSC1 PE=1 SV=1	210	78717	58	7	30	6	0.38	1.334	0.711	2.124	3.221	1	0.651	1.253	3.3
1256	1	Uniprot_cerevisiae_S288C	P39705	Nucleoporin NUP60 OS=Saccharomyces cerevisiae (strain ATCC 204508 / S288c) GN=NUP60 PE=1 SV=1	210	75127	79	10	32	9	0.76	1.406	0.86	0.844	0.738	1	0.922	0.904	1.079
1257	1	Uniprot_cerevisiae_S288C	Q12285	Ubiquitin-like protein MDY2 OS=Saccharomyces cerevisiae (strain ATCC 204508 / S288c) GN=MDY2 PE=1 SV=1	209	31931	23	7	10	5	0.93	1.852	0.96	1.135	1.09	1	1.21	1.128	1.366
1258	1	Uniprot_cerevisiae_S288C	P38131	Probable mannosyltransferase KTR4 OS=Saccharomyces cerevisiae (strain ATCC 204508 / S288c) GN=KTR4 PE=1 SV=1	209	64015	50	8	21	6	0.59	1.468	1.204	1.241	1.186	1	1.296	1.103	1.426
1259	1	Uniprot_cerevisiae_S288C	P40506	Phosphopantothenate--cysteine ligase CAB2 OS=Saccharomyces cerevisiae (strain ATCC 204508 / S288c) GN=CAB2 PE=1 SV=2	209	51363	66	7	22	7	0.78	1.053	0.964	1.064	1.067	1	1.031	1.017	1
1260	1	Uniprot_cerevisiae_S288C	P38759	Vacuolar protein sorting-associated protein 29 OS=Saccharomyces cerevisiae (strain ATCC 204508 / S288c) GN=VPS29 PE=1 SV=1	209	38220	39	5	15	5	0.74	1.234	1.26	1.058	1.312	1	1.159	1.004	0.933
1261	1	Uniprot_cerevisiae_S288C	P47061	Vacuolar protein sorting-associated protein 53 OS=Saccharomyces cerevisiae (strain ATCC 204508 / S288c) GN=VPS53 PE=1 SV=1	209	117005	122	7	45	7	0.29	1.26	1.055	1.133	0.928	1	1.148	1.019	1.186
1262	1	Uniprot_cerevisiae_S288C	P32910	DNA-directed RNA polymerase III subunit RPC6 OS=Saccharomyces cerevisiae (strain ATCC 204508 / S288c) GN=RPC34 PE=1 SV=1	208	44768	57	7	23	6	0.76	1.15	0.988	0.85	0.936	1	1.218	1.022	0.984
1263	1	Uniprot_cerevisiae_S288C	P39985	DNA polymerase V OS=Saccharomyces cerevisiae (strain ATCC 204508 / S288c) GN=POL5 PE=1 SV=1	208	146885	110	7	42	4	0.16	0.972	0.946	0.946	0.861	1	1.081	1.069	0.842
1264	1	Uniprot_cerevisiae_S288C	P33754	Translocation protein SEC66 OS=Saccharomyces cerevisiae (strain ATCC 204508 / S288c) GN=SEC66 PE=1 SV=1	208	31046	67	11	22	5	0.97	1.118	1.038	0.938	0.881	1	1.231	0.889	1.121
1265	1	Uniprot_cerevisiae_S288C	P32915	Protein transport protein SEC61 OS=Saccharomyces cerevisiae (strain ATCC 204508 / S288c) GN=SEC61 PE=1 SV=1	208	60037	76	16	18	8	0.88	1.044	1.033	0.828	0.857	1	0.93	0.725	0.837
1266	1	Uniprot_cerevisiae_S288C	Q06168	Chromatin structure-remodeling complex subunit SFH1 OS=Saccharomyces cerevisiae (strain ATCC 204508 / S288c) GN=SFH1 PE=1 SV=1	208	55273	58	7	22	4	0.36	1.343	0.829	0.773	0.695	1	0.748	0.774	0.975
1267	1	Uniprot_cerevisiae_S288C	P53172	Protein SDS23 OS=Saccharomyces cerevisiae (strain ATCC 204508 / S288c) GN=SDS23 PE=1 SV=2	207	67676	68	8	25	7	0.65	1.029	1.014	0.85	0.952	1	0.82	0.792	1.204
1267	2	Uniprot_cerevisiae_S288C	P38314	Protein SDS24 OS=Saccharomyces cerevisiae (strain ATCC 204508 / S288c) GN=SDS24 PE=1 SV=1	65	66249	43	4	18	4	0.29	0.945	0.662	0.907	1.07	1	0.545	0.844	1.39
1268	1	Uniprot_cerevisiae_S288C	P46675	Protein STU2 OS=Saccharomyces cerevisiae (strain ATCC 204508 / S288c) GN=STU2 PE=1 SV=1	207	128206	191	7	63	5	0.18	1.703	0.951	0.87	0.824	1	0.943	0.864	1.171
1269	1	Uniprot_cerevisiae_S288C	Q12009	tRNA (guanine-N(7)-)-methyltransferase OS=Saccharomyces cerevisiae (strain ATCC 204508 / S288c) GN=TRM8 PE=1 SV=1	206	43289	77	9	18	6	0.79	0.919	1.164	1.839	0.888	1	1.33	1.904	0.889
1270	1	Uniprot_cerevisiae_S288C	P53969	Sorting assembly machinery 50 kDa subunit OS=Saccharomyces cerevisiae (strain ATCC 204508 / S288c) GN=SAM50 PE=1 SV=1	205	64686	53	6	23	5	0.39	1.064	1.382	1.235	1.051	1	1.326	1.24	1.084
1271	1	Uniprot_cerevisiae_S288C	P23287	Serine/threonine-protein phosphatase 2B catalytic subunit A1 OS=Saccharomyces cerevisiae (strain ATCC 204508 / S288c) GN=CNA1 PE=1 SV=2	205	78632	93	5	31	4	0.24	1.481	0.867	0.886	0.986	1	0.898	0.895	1.444
1272	1	Uniprot_cerevisiae_S288C	Q08963	U2 small nuclear ribonucleoprotein A' OS=Saccharomyces cerevisiae (strain ATCC 204508 / S288c) GN=LEA1 PE=1 SV=1	205	31223	71	6	19	4	0.71	1.71	1.18	1.18	1.012	1	1.114	1.084	1.199
1273	1	Uniprot_cerevisiae_S288C	Q03768	Protein GIR2 OS=Saccharomyces cerevisiae (strain ATCC 204508 / S288c) GN=GIR2 PE=1 SV=1	205	39059	41	7	12	4	0.54	1.309	1.098	1.058	0.882	1	1.183	1.123	1.086
1274	1	Uniprot_cerevisiae_S288C	P48567	tRNA pseudouridine synthase 4 OS=Saccharomyces cerevisiae (strain ATCC 204508 / S288c) GN=PUS4 PE=1 SV=1	205	59027	69	7	23	6	0.54	1.163	1.071	1.011	0.993	1	1.175	1.051	0.898
1275	1	Uniprot_cerevisiae_S288C	P42838	Alkylphosphocholine resistance protein LEM3 OS=Saccharomyces cerevisiae (strain ATCC 204508 / S288c) GN=LEM3 PE=1 SV=1	205	56551	49	9	15	6	0.57	1.3	1.03	0.924	0.961	1	1.054	0.83	1.2
1276	1	Uniprot_cerevisiae_S288C	Q03063	Down-regulator of invasive growth 1 OS=Saccharomyces cerevisiae (strain ATCC 204508 / S288c) GN=DIG1 PE=1 SV=1	204	58194	61	7	24	4	0.34	1.418	0.602	0.795	0.691	1	0.565	0.769	0.963
1277	1	Uniprot_cerevisiae_S288C	P53335	Protein PXR1 OS=Saccharomyces cerevisiae (strain ATCC 204508 / S288c) GN=PXR1 PE=1 SV=1	204	48982	39	6	17	4	0.41	0.943	0.929	0.612	0.683	1	0.822	0.684	0.722
1278	1	Uniprot_cerevisiae_S288C	Q12341	Histone acetyltransferase type B catalytic subunit OS=Saccharomyces cerevisiae (strain ATCC 204508 / S288c) GN=HAT1 PE=1 SV=1	204	54280	49	6	24	6	0.59	1.407	1.035	1.091	1.084	1	1.06	1.066	1.024
1279	1	Uniprot_cerevisiae_S288C	Q06705	Phosphatidylinositol transfer protein CSR1 OS=Saccharomyces cerevisiae (strain ATCC 204508 / S288c) GN=CSR1 PE=1 SV=1	203	57868	97	10	27	8	0.79	1.019	0.917	0.948	0.984	1	0.997	0.908	0.986
1280	1	Uniprot_cerevisiae_S288C	P39998	Enhancer of mRNA-decapping protein 3 OS=Saccharomyces cerevisiae (strain ATCC 204508 / S288c) GN=EDC3 PE=1 SV=1	203	74096	127	7	37	7	0.49	1.229	1.041	0.919	0.867	1	0.973	0.934	0.937
1281	1	Uniprot_cerevisiae_S288C	P33296	Ubiquitin-conjugating enzyme E2 6 OS=Saccharomyces cerevisiae (strain ATCC 204508 / S288c) GN=UBC6 PE=1 SV=1	203	34495	16	5	8	3	0.44	1.12	0.762	0.789	0.724	1	0.775	0.932	0.797
1282	1	Uniprot_cerevisiae_S288C	P43594	MICOS complex subunit MIC19 OS=Saccharomyces cerevisiae (strain ATCC 204508 / S288c) GN=MIC19 PE=1 SV=1	202	26541	34	7	14	5	1.2	1.515	0.909	0.91	0.858	1	0.902	0.736	1.262
1283	1	Uniprot_cerevisiae_S288C	P38041	Protein BOB1 OS=Saccharomyces cerevisiae (strain ATCC 204508 / S288c) GN=BOI1 PE=1 SV=1	202	136487	136	6	60	6	0.2	1.473	0.914	0.965	0.824	1	0.907	0.94	0.936
1283	2	Uniprot_cerevisiae_S288C	P39969	Protein BOI2 OS=Saccharomyces cerevisiae (strain ATCC 204508 / S288c) GN=BOI2 PE=1 SV=1	178	140959	156	7	55	6	0.2	1.424	0.877	0.932	0.859	1	0.961	0.929	1.163
1284	1	Uniprot_cerevisiae_S288C	Q03954	DASH complex subunit SPC19 OS=Saccharomyces cerevisiae (strain ATCC 204508 / S288c) GN=SPC19 PE=1 SV=1	202	24419	43	6	13	3	0.67	1.643	0.791	0.94	0.806	1	0.811	0.84	1.101
1285	1	Uniprot_cerevisiae_S288C	P47089	Translation machinery-associated protein 22 OS=Saccharomyces cerevisiae (strain ATCC 204508 / S288c) GN=TMA22 PE=1 SV=1	202	32445	41	6	12	4	0.68	1.352	1.093	0.923	0.919	1	1.148	1.016	1.118
1286	1	Uniprot_cerevisiae_S288C	Q08979	Kelch repeat-containing protein 3 OS=Saccharomyces cerevisiae (strain ATCC 204508 / S288c) GN=KEL3 PE=1 SV=1	202	96090	100	9	25	6	0.3	0.963	1.128	0.763	0.737	1	1.079	0.832	0.813
1287	1	Uniprot_cerevisiae_S288C	P38930	Casein kinase II subunit beta' OS=Saccharomyces cerevisiae (strain ATCC 204508 / S288c) GN=CKB2 PE=1 SV=1	202	36183	48	10	15	4	0.59	1.177	1.053	0.956	0.791	1	1.068	0.92	1.076
1288	1	Uniprot_cerevisiae_S288C	Q03124	Chromatin structure-remodeling complex subunit RSC9 OS=Saccharomyces cerevisiae (strain ATCC 204508 / S288c) GN=RSC9 PE=1 SV=1	201	78062	64	10	26	8	0.54	1.214	1.009	0.928	0.901	1	1.008	0.971	1.143
1289	1	Uniprot_cerevisiae_S288C	P53721	Respiratory supercomplex factor 2, mitochondrial OS=Saccharomyces cerevisiae (strain ATCC 204508 / S288c) GN=RCF2 PE=1 SV=1	201	31763	35	6	11	2	0.3	1.128	0.824	0.756	0.524	1	0.817	0.83	0.971
1290	1	Uniprot_cerevisiae_S288C	Q12453	Cytoplasmic export protein 1 OS=Saccharomyces cerevisiae (strain ATCC 204508 / S288c) GN=CEX1 PE=1 SV=1	201	101557	94	6	36	5	0.23	1.072	0.882	0.933	0.897	1	0.96	1.001	1.062
1291	1	Uniprot_cerevisiae_S288C	P40582	Glutathione S-transferase 1 OS=Saccharomyces cerevisiae (strain ATCC 204508 / S288c) GN=GTT1 PE=1 SV=1	201	32862	35	8	11	5	0.9	0.978	0.849	1.893	1.129	1	0.958	1.448	1.344
1292	1	Uniprot_cerevisiae_S288C	P20051	Dihydroorotase OS=Saccharomyces cerevisiae (strain ATCC 204508 / S288c) GN=URA4 PE=1 SV=2	200	50907	39	7	14	5	0.51	0.937	1.13	1.567	1.272	1	1.218	1.611	1.089
1293	1	Uniprot_cerevisiae_S288C	P53829	Protein CAF40 OS=Saccharomyces cerevisiae (strain ATCC 204508 / S288c) GN=CAF40 PE=1 SV=1	200	45406	73	9	21	6	0.75	1.379	1.052	0.933	0.946	1	1.046	0.923	1.074
1294	1	Uniprot_cerevisiae_S288C	P38833	Uncharacterized protein YHR127W OS=Saccharomyces cerevisiae (strain ATCC 204508 / S288c) GN=YHR127W PE=1 SV=1	200	34721	72	7	26	5	0.83	1.151	1.026	1.008	0.781	1	0.998	0.917	1.203
1295	1	Uniprot_cerevisiae_S288C	P46151	Methylenetetrahydrofolate reductase 1 OS=Saccharomyces cerevisiae (strain ATCC 204508 / S288c) GN=MET12 PE=1 SV=2	200	85731	88	6	29	5	0.28	1.173	0.92	0.972	0.876	1	0.899	0.996	0.875
1296	1	Uniprot_cerevisiae_S288C	Q03219	Uncharacterized protein YMR178W OS=Saccharomyces cerevisiae (strain ATCC 204508 / S288c) GN=YMR178W PE=1 SV=1	200	39052	54	4	16	2	0.24	1.104	0.986	0.826	0.969	1	0.952	0.979	0.93
1297	1	Uniprot_cerevisiae_S288C	P00410	Cytochrome c oxidase subunit 2 OS=Saccharomyces cerevisiae (strain ATCC 204508 / S288c) GN=COX2 PE=1 SV=1	200	31470	28	6	7	4	0.95	1.169	0.785	0.219	0.233	1	0.664	0.256	0.187
1298	1	Uniprot_cerevisiae_S288C	Q06672	Pre-rRNA-processing protein TSR2 OS=Saccharomyces cerevisiae (strain ATCC 204508 / S288c) GN=TSR2 PE=1 SV=2	200	28612	13	4	6	3	0.55	0.904	1.278	0.756	0.837	1	1.353	0.863	0.941
1299	1	Uniprot_cerevisiae_S288C	Q05902	Gamma-glutamyltransferase OS=Saccharomyces cerevisiae (strain ATCC 204508 / S288c) GN=ECM38 PE=1 SV=1	199	85578	118	10	37	8	0.49	1.614	1.068	1.421	1.113	1	0.95	1.141	1.425
1299	2	Uniprot_cerevisiae_S288C	P40308	Lipase 3 OS=Saccharomyces cerevisiae (strain ATCC 204508 / S288c) GN=TGL3 PE=1 SV=2	71	87502	75	3	29	2	0.1	1.129	0.968	0.951	0.745	1	1.012	0.871	1.211
1300	1	Uniprot_cerevisiae_S288C	P53927	Ribosome biogenesis protein 15 OS=Saccharomyces cerevisiae (strain ATCC 204508 / S288c) GN=NOP15 PE=1 SV=1	199	37295	42	7	19	5	0.76	1.365	0.87	0.75	0.86	1	1.016	0.77	1.072
1301	1	Uniprot_cerevisiae_S288C	P53332	Phosphopantetheine adenylyltransferase OS=Saccharomyces cerevisiae (strain ATCC 204508 / S288c) GN=CAB4 PE=1 SV=1	199	40128	24	6	12	4	0.52	0.81	0.848	0.868	1.187	1	0.942	0.872	0.65
1302	1	Uniprot_cerevisiae_S288C	P49954	Probable hydrolase NIT3 OS=Saccharomyces cerevisiae (strain ATCC 204508 / S288c) GN=NIT3 PE=1 SV=1	199	39359	72	7	20	5	0.71	1.135	1	1.028	1.08	1	0.986	0.986	0.975
1303	1	Uniprot_cerevisiae_S288C	Q04964	Ribonucleotide reductase inhibitor protein SML1 OS=Saccharomyces cerevisiae (strain ATCC 204508 / S288c) GN=SML1 PE=1 SV=1	199	13393	47	10	13	4	3.65	1.549	0.514	0.685	0.662	1	0.467	0.684	0.854
1304	1	Uniprot_cerevisiae_S288C	Q12025	Uncharacterized protein YDR056C OS=Saccharomyces cerevisiae (strain ATCC 204508 / S288c) GN=YDR056C PE=1 SV=1	199	29281	21	7	8	2	0.33	1.068	0.963	1.057	0.716	1	0.916	0.922	1.002
1305	1	Uniprot_cerevisiae_S288C	P47771	Aldehyde dehydrogenase [NAD(P)+] 1 OS=Saccharomyces cerevisiae (strain ATCC 204508 / S288c) GN=ALD2 PE=1 SV=2	199	68814	49	5	23	4	0.28	0.876	0.485	1.339	1.284	1	0.555	1.032	1.158
1305	2	Uniprot_cerevisiae_S288C	P54114	Aldehyde dehydrogenase [NAD(P)+] 2 OS=Saccharomyces cerevisiae (strain ATCC 204508 / S288c) GN=ALD3 PE=1 SV=1	155	69924	51	4	25	4	0.27	0.867	0.559	1.092	1.526	1	0.568	0.842	1.341
1306	1	Uniprot_cerevisiae_S288C	Q06682	UBX domain-containing protein 5 OS=Saccharomyces cerevisiae (strain ATCC 204508 / S288c) GN=UBX5 PE=1 SV=1	198	64962	43	6	23	5	0.48	1.538	1.158	0.963	0.832	1	1.254	1.113	1.427
1307	1	Uniprot_cerevisiae_S288C	P40098	Uncharacterized mitochondrial membrane protein FMP10 OS=Saccharomyces cerevisiae (strain ATCC 204508 / S288c) GN=FMP10 PE=1 SV=1	198	33765	86	10	22	8	1.71	1.007	1.04	1.224	1.647	1	0.912	1.039	1.678
1308	1	Uniprot_cerevisiae_S288C	Q12462	Peroxisomal membrane protein PMP27 OS=Saccharomyces cerevisiae (strain ATCC 204508 / S288c) GN=PEX11 PE=1 SV=2	198	32472	27	7	9	4	0.68	1.144	1.183	1.237	1.393	1	1.128	1.018	1.846
1309	1	Uniprot_cerevisiae_S288C	Q07915	Ribosome biogenesis protein RLP24 OS=Saccharomyces cerevisiae (strain ATCC 204508 / S288c) GN=RLP24 PE=1 SV=1	198	31491	32	11	11	5	0.95	1.177	0.949	0.698	0.75	1	0.842	0.763	0.672
1310	1	Uniprot_cerevisiae_S288C	P38197	UPF0001 protein YBL036C OS=Saccharomyces cerevisiae (strain ATCC 204508 / S288c) GN=YBL036C PE=1 SV=1	198	37503	74	9	23	7	1.19	1.062	1.45	1.238	1.172	1	1.964	1.226	1.142
1311	1	Uniprot_cerevisiae_S288C	P53136	Ribosome biogenesis protein NSA1 OS=Saccharomyces cerevisiae (strain ATCC 204508 / S288c) GN=NSA1 PE=1 SV=1	198	68135	76	10	26	8	0.64	1.048	1.159	1.125	1.031	1	1.096	1.123	0.925
1312	1	Uniprot_cerevisiae_S288C	P38993	Iron transport multicopper oxidase FET3 OS=Saccharomyces cerevisiae (strain ATCC 204508 / S288c) GN=FET3 PE=1 SV=2	198	79282	31	5	13	4	0.31	1.031	0.445	0.597	0.853	1	0.431	0.886	0.543
1313	1	Uniprot_cerevisiae_S288C	P47076	DNA-directed RNA polymerase III subunit RPC9 OS=Saccharomyces cerevisiae (strain ATCC 204508 / S288c) GN=RPC17 PE=1 SV=2	197	24410	21	6	10	3	0.98	1.416	0.883	0.862	0.909	1	1.077	0.853	1.34
1314	1	Uniprot_cerevisiae_S288C	P40553	Peroxiredoxin DOT5 OS=Saccharomyces cerevisiae (strain ATCC 204508 / S288c) GN=DOT5 PE=1 SV=1	197	32106	35	5	16	3	0.48	0.93	0.857	0.792	0.787	1	0.737	0.734	0.998
1315	1	Uniprot_cerevisiae_S288C	P61830	Histone H3 OS=Saccharomyces cerevisiae (strain ATCC 204508 / S288c) GN=HHT1 PE=1 SV=2	196	20518	56	13	11	5	1.76	0.958	0.679	1.109	0.815	1	0.646	0.872	1.328
1316	1	Uniprot_cerevisiae_S288C	P20049	Prephenate dehydrogenase [NADP(+)] OS=Saccharomyces cerevisiae (strain ATCC 204508 / S288c) GN=TYR1 PE=1 SV=2	196	62773	48	4	19	3	0.22	1.267	1.021	0.935	1.031	1	0.994	0.986	0.81
1317	1	Uniprot_cerevisiae_S288C	P50101	Ubiquitin carboxyl-terminal hydrolase 15 OS=Saccharomyces cerevisiae (strain ATCC 204508 / S288c) GN=UBP15 PE=1 SV=1	196	169957	88	5	45	4	0.11	1.294	1.01	1.021	1.041	1	0.994	0.967	1.082
1318	1	Uniprot_cerevisiae_S288C	P38281	Actin patches distal protein 1 OS=Saccharomyces cerevisiae (strain ATCC 204508 / S288c) GN=APD1 PE=1 SV=1	196	44668	58	5	27	4	0.46	1.195	0.914	0.959	1.075	1	0.997	0.943	1.199
1319	1	Uniprot_cerevisiae_S288C	P39107	Mannan polymerase complexes subunit MNN9 OS=Saccharomyces cerevisiae (strain ATCC 204508 / S288c) GN=MNN9 PE=1 SV=3	195	55098	49	8	18	5	0.47	1.081	0.937	0.852	1.085	1	0.957	0.942	0.737
1320	1	Uniprot_cerevisiae_S288C	O13547	Covalently-linked cell wall protein 14 OS=Saccharomyces cerevisiae (strain ATCC 204508 / S288c) GN=CCW14 PE=1 SV=1	195	27881	10	4	7	3	0.57	0.538	2.212	0.147	0.066	1	0.283	0.096	0.404
1321	1	Uniprot_cerevisiae_S288C	Q07657	Seventh homolog of septin 1 OS=Saccharomyces cerevisiae (strain ATCC 204508 / S288c) GN=SHS1 PE=1 SV=1	194	74548	130	11	43	8	0.67	1.668	0.954	0.843	0.992	1	0.934	0.882	1.087
1322	1	Uniprot_cerevisiae_S288C	P33333	Probable 1-acyl-sn-glycerol-3-phosphate acyltransferase OS=Saccharomyces cerevisiae (strain ATCC 204508 / S288c) GN=SLC1 PE=1 SV=1	194	43221	76	10	16	6	0.8	0.964	0.907	0.923	1.096	1	0.867	0.913	1.152
1323	1	Uniprot_cerevisiae_S288C	Q12432	Chromatin modification-related protein EAF3 OS=Saccharomyces cerevisiae (strain ATCC 204508 / S288c) GN=EAF3 PE=1 SV=1	194	57011	71	8	25	7	0.68	1.306	0.848	0.76	0.94	1	0.799	0.757	1.142
1324	1	Uniprot_cerevisiae_S288C	Q07897	Protein CMS1 OS=Saccharomyces cerevisiae (strain ATCC 204508 / S288c) GN=CMS1 PE=1 SV=1	194	45938	92	10	19	7	0.9	1.078	0.945	0.761	0.8	1	1.059	0.725	1.115
1325	1	Uniprot_cerevisiae_S288C	Q02206	Chromatin structure-remodeling complex subunit RSC4 OS=Saccharomyces cerevisiae (strain ATCC 204508 / S288c) GN=RSC4 PE=1 SV=2	194	89115	92	9	30	6	0.39	1.343	1.086	1.047	0.854	1	1.06	1.002	1.155
1326	1	Uniprot_cerevisiae_S288C	P53844	Phosphatidylinositol transfer protein PDR17 OS=Saccharomyces cerevisiae (strain ATCC 204508 / S288c) GN=PDR17 PE=1 SV=1	194	51179	95	10	25	5	0.51	0.978	0.978	1.086	0.953	1	1.062	1.014	1.07
1327	1	Uniprot_cerevisiae_S288C	P38961	25S rRNA (adenine(645)-N(1))-methyltransferase OS=Saccharomyces cerevisiae (strain ATCC 204508 / S288c) GN=RRP8 PE=1 SV=2	193	63830	53	8	27	7	0.59	0.885	0.926	0.706	0.981	1	0.915	0.776	0.723
1328	1	Uniprot_cerevisiae_S288C	Q3E764	Translation machinery-associated protein 7 OS=Saccharomyces cerevisiae (strain ATCC 204508 / S288c) GN=TMA7 PE=1 SV=1	193	12413	70	15	9	6	13.16	1.587	0.747	0.679	0.694	1	0.756	0.675	0.985
1329	1	Uniprot_cerevisiae_S288C	Q05812	Meiotic sister-chromatid recombination protein 3 OS=Saccharomyces cerevisiae (strain ATCC 204508 / S288c) GN=MSC3 PE=1 SV=1	193	97517	135	13	34	9	0.48	1.513	0.699	0.704	0.723	1	0.612	0.65	0.967
1330	1	Uniprot_cerevisiae_S288C	P34253	Protein KTI12 OS=Saccharomyces cerevisiae (strain ATCC 204508 / S288c) GN=KTI12 PE=1 SV=2	193	43181	71	6	20	5	0.63	0.923	1.02	0.829	0.822	1	0.928	0.745	0.903
1331	1	Uniprot_cerevisiae_S288C	Q08686	Thiosulfate sulfurtransferase TUM1 OS=Saccharomyces cerevisiae (strain ATCC 204508 / S288c) GN=TUM1 PE=1 SV=1	193	42291	51	10	21	7	1.01	1.248	0.778	0.938	1.01	1	0.892	0.937	1.014
1332	1	Uniprot_cerevisiae_S288C	P38820	Adenylyltransferase and sulfurtransferase UBA4 OS=Saccharomyces cerevisiae (strain ATCC 204508 / S288c) GN=UBA4 PE=1 SV=1	192	57533	93	8	24	4	0.44	1.024	1.184	0.818	1.148	1	1.148	0.978	0.907
1333	1	Uniprot_cerevisiae_S288C	P53900	Prefoldin subunit 4 OS=Saccharomyces cerevisiae (strain ATCC 204508 / S288c) GN=GIM3 PE=1 SV=1	192	19125	73	10	16	5	3.61	1.944	1.057	1.082	0.995	1	1.492	1.072	1.094
1334	1	Uniprot_cerevisiae_S288C	P38915	Transcription factor SPT8 OS=Saccharomyces cerevisiae (strain ATCC 204508 / S288c) GN=SPT8 PE=1 SV=1	191	75551	60	4	16	3	0.18	9.638	0.985	0.823	0.843	1	0.938	0.938	1.131
1335	1	Uniprot_cerevisiae_S288C	Q07938	S-methyl-5'-thioadenosine phosphorylase OS=Saccharomyces cerevisiae (strain ATCC 204508 / S288c) GN=MEU1 PE=1 SV=1	191	44496	59	6	13	3	0.33	1.169	1.149	0.832	0.907	1	0.995	1.026	0.941
1336	1	Uniprot_cerevisiae_S288C	P35202	Thiamine pyrophosphokinase OS=Saccharomyces cerevisiae (strain ATCC 204508 / S288c) GN=THI80 PE=1 SV=1	190	44870	40	5	18	3	0.33	1.158	0.986	0.977	1.188	1	1.021	0.91	0.916
1337	1	Uniprot_cerevisiae_S288C	P38120	37S ribosomal protein S9, mitochondrial OS=Saccharomyces cerevisiae (strain ATCC 204508 / S288c) GN=MRPS9 PE=1 SV=1	190	40727	73	10	24	5	0.68	1.288	1.229	1.015	0.533	1	1.079	0.96	0.657
1338	1	Uniprot_cerevisiae_S288C	Q99316	Protein disulfide isomerase MPD2 OS=Saccharomyces cerevisiae (strain ATCC 204508 / S288c) GN=MPD2 PE=1 SV=1	190	40354	48	8	15	6	1.07	1.397	0.932	0.802	0.771	1	0.904	0.697	1.113
1339	1	Uniprot_cerevisiae_S288C	Q00684	Tyrosine-protein phosphatase CDC14 OS=Saccharomyces cerevisiae (strain ATCC 204508 / S288c) GN=CDC14 PE=1 SV=2	190	71620	78	9	30	4	0.27	1.607	0.991	0.904	0.897	1	0.849	0.78	1.004
1340	1	Uniprot_cerevisiae_S288C	P28789	Porphobilinogen deaminase OS=Saccharomyces cerevisiae (strain ATCC 204508 / S288c) GN=HEM3 PE=1 SV=1	190	46449	52	5	27	4	0.44	1.17	1.404	0.929	1.131	1	1.486	1.07	1.007
1341	1	Uniprot_cerevisiae_S288C	P12630	Barrierpepsin OS=Saccharomyces cerevisiae (strain ATCC 204508 / S288c) GN=BAR1 PE=1 SV=1	189	72013	25	4	11	4	0.26	0.964	0.194	1.366	0.711	1	0.205	1.099	0.839
1342	1	Uniprot_cerevisiae_S288C	P36076	Coenzyme A biosynthesis protein 3 OS=Saccharomyces cerevisiae (strain ATCC 204508 / S288c) GN=CAB3 PE=1 SV=1	189	79588	121	8	32	4	0.24	1.868	1.208	1.05	1.02	1	1.265	1.046	1.507
1343	1	Uniprot_cerevisiae_S288C	P08539	Guanine nucleotide-binding protein alpha-1 subunit OS=Saccharomyces cerevisiae (strain ATCC 204508 / S288c) GN=GPA1 PE=1 SV=3	189	67795	136	4	37	3	0.21	1.004	0.223	0.815	0.75	1	0.31	0.864	0.697
1344	1	Uniprot_cerevisiae_S288C	P38883	Pre-rRNA-processing protein RIX1 OS=Saccharomyces cerevisiae (strain ATCC 204508 / S288c) GN=RIX1 PE=1 SV=2	189	105351	50	9	25	7	0.33	1.083	0.89	0.825	0.988	1	1.005	0.953	0.951
1345	1	Uniprot_cerevisiae_S288C	P21306	ATP synthase subunit epsilon, mitochondrial OS=Saccharomyces cerevisiae (strain ATCC 204508 / S288c) GN=ATP15 PE=1 SV=2	189	8259	18	6	6	3	3.39	2.222	0.823	0.629	0.477	1	0.735	0.591	0.817
1346	1	Uniprot_cerevisiae_S288C	P38067	Succinate-semialdehyde dehydrogenase [NADP(+)] OS=Saccharomyces cerevisiae (strain ATCC 204508 / S288c) GN=UGA2 PE=1 SV=2	189	66220	71	4	18	4	0.29	1.386	0.831	1.629	1.789	1	0.717	1.022	1.349
1347	1	Uniprot_cerevisiae_S288C	P53200	Protein-lysine N-methyltransferase EFM5 OS=Saccharomyces cerevisiae (strain ATCC 204508 / S288c) GN=EFM5 PE=1 SV=2	189	35791	32	12	14	7	1.28	0.933	0.981	0.783	0.994	1	0.995	0.872	0.751
1348	1	Uniprot_cerevisiae_S288C	Q06010	A-factor-processing enzyme OS=Saccharomyces cerevisiae (strain ATCC 204508 / S288c) GN=STE23 PE=1 SV=2	188	142560	103	9	42	6	0.2	1.001	0.987	0.999	0.85	1	0.973	0.936	0.902
1349	1	Uniprot_cerevisiae_S288C	P52490	Ubiquitin-conjugating enzyme E2 13 OS=Saccharomyces cerevisiae (strain ATCC 204508 / S288c) GN=UBC13 PE=1 SV=1	188	21762	13	3	5	2	0.47	1.254	1.086	1.068	1.249	1	1.104	0.898	1.266
1350	1	Uniprot_cerevisiae_S288C	P32463	Acyl carrier protein, mitochondrial OS=Saccharomyces cerevisiae (strain ATCC 204508 / S288c) GN=ACP1 PE=1 SV=1	188	16109	56	18	12	5	2.63	1.7	1.136	1.348	1.235	1	1.054	1.123	1.657
1351	1	Uniprot_cerevisiae_S288C	Q01519	Cytochrome c oxidase subunit 6B OS=Saccharomyces cerevisiae (strain ATCC 204508 / S288c) GN=COX12 PE=1 SV=2	188	12399	13	8	4	4	2.76	1.447	0.811	0.55	0.49	1	0.57	0.458	0.57
1352	1	Uniprot_cerevisiae_S288C	P32802	Transmembrane 9 superfamily member 1 OS=Saccharomyces cerevisiae (strain ATCC 204508 / S288c) GN=EMP70 PE=1 SV=2	187	86108	43	5	18	4	0.22	1.009	0.959	0.938	1.061	1	1.069	0.949	0.915
1353	1	Uniprot_cerevisiae_S288C	Q99312	IMP-specific 5'-nucleotidase 1 OS=Saccharomyces cerevisiae (strain ATCC 204508 / S288c) GN=ISN1 PE=1 SV=1	187	58175	77	7	26	5	0.44	1.037	0.908	1.107	1.108	1	0.979	1.003	0.97
1354	1	Uniprot_cerevisiae_S288C	P32500	Nucleoporin NDC1 OS=Saccharomyces cerevisiae (strain ATCC 204508 / S288c) GN=NDC1 PE=1 SV=1	187	85101	88	17	29	5	0.28	1.284	0.969	0.886	0.909	1	0.886	0.89	0.996
1355	1	Uniprot_cerevisiae_S288C	Q08162	Exosome complex exonuclease DIS3 OS=Saccharomyces cerevisiae (strain ATCC 204508 / S288c) GN=DIS3 PE=1 SV=1	187	133490	216	6	53	6	0.21	1.014	1.116	0.851	1.104	1	1.115	0.915	0.897
1356	1	Uniprot_cerevisiae_S288C	P32843	Mitochondrial escape protein 2 OS=Saccharomyces cerevisiae (strain ATCC 204508 / S288c) GN=YME2 PE=1 SV=1	187	116890	175	6	54	6	0.24	1.19	1.057	1.166	1.322	1	1.082	1.072	1.432
1356	2	Uniprot_cerevisiae_S288C	Q02647	Dynein light chain 1, cytoplasmic OS=Saccharomyces cerevisiae (strain ATCC 204508 / S288c) GN=DYN2 PE=1 SV=1	43	14389	18	3	9	3	1.36	0.975	0.895	1.29	1.148	1	0.943	1.122	1.23
1357	1	Uniprot_cerevisiae_S288C	P38162	Mitochondrial intermembrane space cysteine motif-containing protein MIX23 OS=Saccharomyces cerevisiae (strain ATCC 204508 / S288c) GN=MIX23 PE=1 SV=1	186	28399	91	4	14	2	0.34	2.087	1.857	1.07	2.208	1	1.839	0.986	3.288
1358	1	Uniprot_cerevisiae_S288C	P32583	Suppressor protein SRP40 OS=Saccharomyces cerevisiae (strain ATCC 204508 / S288c) GN=SRP40 PE=1 SV=2	186	49814	26	7	8	4	0.4	0.831	0.973	0.679	0.759	1	0.947	0.774	0.905
1359	1	Uniprot_cerevisiae_S288C	P36531	54S ribosomal protein L36, mitochondrial OS=Saccharomyces cerevisiae (strain ATCC 204508 / S288c) GN=MRPL36 PE=1 SV=3	186	26771	36	5	12	4	0.87	1.452	1.102	1.041	1.204	1	1.031	1.112	1.071
1359	2	Uniprot_cerevisiae_S288C	P38304	Mediator of RNA polymerase II transcription subunit 8 OS=Saccharomyces cerevisiae (strain ATCC 204508 / S288c) GN=MED8 PE=1 SV=3	91	29512	26	3	10	3	0.53	1.112	1.009	1.111	0.801	1	1.023	1.011	0.941
1360	1	Uniprot_cerevisiae_S288C	P25441	DNA-directed RNA polymerase III subunit RPC4 OS=Saccharomyces cerevisiae (strain ATCC 204508 / S288c) GN=RPC53 PE=1 SV=2	186	62762	116	9	28	4	0.4	1.542	0.893	0.724	0.749	1	0.979	0.723	1.026
1361	1	Uniprot_cerevisiae_S288C	P22470	Protein SAN1 OS=Saccharomyces cerevisiae (strain ATCC 204508 / S288c) GN=SAN1 PE=1 SV=1	186	70418	55	5	22	3	0.2	1.658	0.943	0.826	0.826	1	0.878	0.794	0.972
1362	1	Uniprot_cerevisiae_S288C	P22276	DNA-directed RNA polymerase III subunit RPC2 OS=Saccharomyces cerevisiae (strain ATCC 204508 / S288c) GN=RET1 PE=1 SV=2	186	156409	191	7	65	6	0.18	0.891	1.021	0.707	0.818	1	1	0.795	0.622
1363	1	Uniprot_cerevisiae_S288C	P12611	Growth regulation protein OS=Saccharomyces cerevisiae (strain ATCC 204508 / S288c) GN=WHI2 PE=1 SV=2	186	65718	75	12	18	6	0.47	1.486	0.884	0.8	0.843	1	0.718	0.704	0.956
1364	1	Uniprot_cerevisiae_S288C	P40078	Ribosome biogenesis protein NSA2 OS=Saccharomyces cerevisiae (strain ATCC 204508 / S288c) GN=NSA2 PE=1 SV=1	185	41310	64	5	20	4	0.5	1.186	1.167	0.732	0.834	1	1.028	0.795	0.75
1365	1	Uniprot_cerevisiae_S288C	P19956	54S ribosomal protein L44, mitochondrial OS=Saccharomyces cerevisiae (strain ATCC 204508 / S288c) GN=MRPL44 PE=1 SV=1	184	15424	15	5	7	3	1.93	1.318	1.057	1.066	0.734	1	1.003	0.88	0.752
1366	1	Uniprot_cerevisiae_S288C	P22517	Calcium/calmodulin-dependent protein kinase II OS=Saccharomyces cerevisiae (strain ATCC 204508 / S288c) GN=CMK2 PE=1 SV=2	184	63027	60	10	23	7	0.6	1.106	0.839	1.277	1.205	1	0.836	1.01	1.593
1367	1	Uniprot_cerevisiae_S288C	Q3E841	Uncharacterized protein YNR034W-A OS=Saccharomyces cerevisiae (strain ATCC 204508 / S288c) GN=YNR034W-A PE=1 SV=1	184	13513	13	2	5	1	0.36	1.441	0.555	1.673	2.819	1	0.583	1.102	4.736
1368	1	Uniprot_cerevisiae_S288C	P53330	Regulator of Ty1 transposition protein 102 OS=Saccharomyces cerevisiae (strain ATCC 204508 / S288c) GN=RTT102 PE=1 SV=2	184	22697	29	5	14	4	1.52	1.646	0.917	1.123	0.965	1	1.104	1.029	1.209
1369	1	Uniprot_cerevisiae_S288C	P40059	Transcriptional regulatory protein DOT6 OS=Saccharomyces cerevisiae (strain ATCC 204508 / S288c) GN=DOT6 PE=1 SV=1	184	85660	40	3	18	2	0.1	1.649	0.936	0.867	0.825	1	1.277	1.045	1.254
1370	1	Uniprot_cerevisiae_S288C	P53326	Uncharacterized protein YGR266W OS=Saccharomyces cerevisiae (strain ATCC 204508 / S288c) GN=YGR266W PE=1 SV=1	183	98726	90	4	41	4	0.19	1.169	1.157	1.023	0.964	1	0.958	0.985	1.119
1371	1	Uniprot_cerevisiae_S288C	P32461	Diphthamide biosynthesis protein 2 OS=Saccharomyces cerevisiae (strain ATCC 204508 / S288c) GN=DPH2 PE=1 SV=1	183	68319	35	6	16	4	0.28	1.174	1.173	0.836	1.003	1	1.111	0.893	1.123
1372	1	Uniprot_cerevisiae_S288C	P35729	Nucleoporin NUP120 OS=Saccharomyces cerevisiae (strain ATCC 204508 / S288c) GN=NUP120 PE=1 SV=1	183	137018	139	9	37	7	0.24	0.981	1.237	0.872	0.949	1	0.981	0.826	0.846
1373	1	Uniprot_cerevisiae_S288C	P40362	U3 small nucleolar RNA-associated protein 18 OS=Saccharomyces cerevisiae (strain ATCC 204508 / S288c) GN=UTP18 PE=1 SV=1	183	77306	46	4	16	3	0.18	1.219	1.046	0.845	1.039	1	0.976	0.868	1.016
1374	1	Uniprot_cerevisiae_S288C	P51998	54S ribosomal protein YmL6, mitochondrial OS=Saccharomyces cerevisiae (strain ATCC 204508 / S288c) GN=YML6 PE=1 SV=1	183	38034	72	11	27	8	1.42	1.308	1.206	1.223	1.053	1	1.155	1.109	1.029
1375	1	Uniprot_cerevisiae_S288C	P53063	Decapping nuclease RAI1 OS=Saccharomyces cerevisiae (strain ATCC 204508 / S288c) GN=RAI1 PE=1 SV=3	183	54842	59	6	25	5	0.47	0.976	0.934	0.691	0.653	1	0.788	0.721	0.646
1376	1	Uniprot_cerevisiae_S288C	P32349	DNA-directed RNA polymerase III subunit RPC3 OS=Saccharomyces cerevisiae (strain ATCC 204508 / S288c) GN=RPC82 PE=1 SV=2	183	90582	92	7	40	5	0.26	1.074	0.851	0.802	0.808	1	0.915	0.836	0.776
1377	1	Uniprot_cerevisiae_S288C	P40018	Small nuclear ribonucleoprotein-associated protein B OS=Saccharomyces cerevisiae (strain ATCC 204508 / S288c) GN=SMB1 PE=1 SV=1	182	31233	51	10	17	5	0.96	1.323	1.01	0.889	0.86	1	0.907	0.773	1.054
1378	1	Uniprot_cerevisiae_S288C	P53889	Uncharacterized mitochondrial hydrolase FMP41 OS=Saccharomyces cerevisiae (strain ATCC 204508 / S288c) GN=FMP41 PE=1 SV=1	182	35042	29	5	17	2	0.43	1.005	0.915	1.485	0.879	1	1.014	1.414	0.968
1379	1	Uniprot_cerevisiae_S288C	Q03529	Ceramide very long chain fatty acid hydroxylase SCS7 OS=Saccharomyces cerevisiae (strain ATCC 204508 / S288c) GN=SCS7 PE=1 SV=1	182	53692	33	5	19	5	0.48	1.365	1.124	1.638	1.534	1	1.561	1.685	1.613
1380	1	Uniprot_cerevisiae_S288C	P39742	Translocation protein SEC72 OS=Saccharomyces cerevisiae (strain ATCC 204508 / S288c) GN=SEC72 PE=1 SV=3	182	25990	78	7	11	6	2.09	1.169	0.816	0.929	0.902	1	0.94	0.916	0.966
1381	1	Uniprot_cerevisiae_S288C	P53743	Pre-rRNA-processing protein ESF2 OS=Saccharomyces cerevisiae (strain ATCC 204508 / S288c) GN=ESF2 PE=1 SV=1	182	50121	68	7	24	5	0.52	1.74	1.362	1.631	0.868	1	1.632	1.699	1.316
1382	1	Uniprot_cerevisiae_S288C	P40452	Cytochrome c oxidase assembly factor 1 OS=Saccharomyces cerevisiae (strain ATCC 204508 / S288c) GN=COA1 PE=1 SV=1	182	26594	37	7	13	6	1.57	1.183	1.149	1.287	1.459	1	1.08	1.18	1.618
1383	1	Uniprot_cerevisiae_S288C	P20107	Zinc/cadmium resistance protein OS=Saccharomyces cerevisiae (strain ATCC 204508 / S288c) GN=ZRC1 PE=1 SV=2	182	52499	21	6	7	3	0.27	1.494	1.434	0.72	1.575	1	0.791	2.39	0.979
1384	1	Uniprot_cerevisiae_S288C	Q02754	Uncharacterized protein YPL067C OS=Saccharomyces cerevisiae (strain ATCC 204508 / S288c) GN=YPL067C PE=1 SV=1	182	26412	34	8	18	6	1.59	1.548	1.032	1.056	1.079	1	1.212	1.035	1.403
1385	1	Uniprot_cerevisiae_S288C	Q04177	U3 small nucleolar RNA-associated protein 5 OS=Saccharomyces cerevisiae (strain ATCC 204508 / S288c) GN=UTP5 PE=1 SV=1	181	85056	89	7	29	5	0.28	1.276	1.018	0.844	0.899	1	1.001	0.935	0.781
1386	1	Uniprot_cerevisiae_S288C	Q01159	mRNA-capping enzyme subunit alpha OS=Saccharomyces cerevisiae (strain ATCC 204508 / S288c) GN=CEG1 PE=1 SV=2	181	64050	78	9	27	7	0.59	1.062	1.092	1.019	1.086	1	1.137	1.068	0.905
1387	1	Uniprot_cerevisiae_S288C	Q03305	Protein arginine N-methyltransferase 2 OS=Saccharomyces cerevisiae (strain ATCC 204508 / S288c) GN=RMT2 PE=1 SV=1	181	54924	67	4	23	4	0.36	0.947	0.698	0.812	0.77	1	0.845	0.852	0.98
1388	1	Uniprot_cerevisiae_S288C	P47173	Uncharacterized protein YJR142W OS=Saccharomyces cerevisiae (strain ATCC 204508 / S288c) GN=YJR142W PE=1 SV=1	181	48625	33	8	19	6	0.84	1.031	0.646	0.837	0.928	1	0.654	0.836	0.813
1389	1	Uniprot_cerevisiae_S288C	Q08732	Serine/threonine-protein kinase HRK1 OS=Saccharomyces cerevisiae (strain ATCC 204508 / S288c) GN=HRK1 PE=1 SV=1	180	103856	92	8	33	8	0.39	1.201	1.127	0.823	1.017	1	1.071	0.822	1.152
1390	1	Uniprot_cerevisiae_S288C	Q06406	U6 snRNA-associated Sm-like protein LSm6 OS=Saccharomyces cerevisiae (strain ATCC 204508 / S288c) GN=LSM6 PE=1 SV=2	180	11521	23	7	6	4	3.15	1.399	0.754	0.907	1.192	1	0.777	0.823	1.305
1391	1	Uniprot_cerevisiae_S288C	P07285	Anthranilate phosphoribosyltransferase OS=Saccharomyces cerevisiae (strain ATCC 204508 / S288c) GN=TRP4 PE=1 SV=1	180	50400	35	10	17	8	0.95	1.025	1.981	1.375	0.973	1	1.944	1.257	0.95
1392	1	Uniprot_cerevisiae_S288C	P38792	Exosome complex component RRP4 OS=Saccharomyces cerevisiae (strain ATCC 204508 / S288c) GN=RRP4 PE=1 SV=1	179	44712	56	5	24	5	0.6	1.124	1.021	0.773	0.905	1	0.925	0.924	0.824
1393	1	Uniprot_cerevisiae_S288C	P53177	tRNA wybutosine-synthesizing protein 3 OS=Saccharomyces cerevisiae (strain ATCC 204508 / S288c) GN=TYW3 PE=1 SV=1	179	38926	67	3	24	3	0.38	1.295	1.123	1.006	1.106	1	1.336	1.075	1.002
1394	1	Uniprot_cerevisiae_S288C	P38116	ADP-ribosylation factor-like protein 1 OS=Saccharomyces cerevisiae (strain ATCC 204508 / S288c) GN=ARL1 PE=1 SV=4	179	24726	64	7	16	5	1.33	0.892	1.176	1.062	0.916	1	1.039	0.936	0.923
1395	1	Uniprot_cerevisiae_S288C	P21801	Succinate dehydrogenase [ubiquinone] iron-sulfur subunit, mitochondrial OS=Saccharomyces cerevisiae (strain ATCC 204508 / S288c) GN=SDH2 PE=1 SV=1	179	37593	46	6	17	4	0.56	1.16	0.659	0.722	0.559	1	0.613	0.639	0.489
1396	1	Uniprot_cerevisiae_S288C	Q08986	S-adenosylmethionine permease SAM3 OS=Saccharomyces cerevisiae (strain ATCC 204508 / S288c) GN=SAM3 PE=1 SV=1	179	73215	38	5	11	3	0.19	1.835	1.292	0.974	0.568	1	1.117	0.993	0.713
1397	1	Uniprot_cerevisiae_S288C	P32351	Sugar utilization regulatory protein IMP2 OS=Saccharomyces cerevisiae (strain ATCC 204508 / S288c) GN=IMP2' PE=1 SV=2	179	45665	52	5	16	4	0.45	1.222	0.777	0.817	0.87	1	0.725	0.885	1.066
1398	1	Uniprot_cerevisiae_S288C	P41697	Bud site selection protein 6 OS=Saccharomyces cerevisiae (strain ATCC 204508 / S288c) GN=BUD6 PE=1 SV=1	178	112719	158	4	66	4	0.16	1.453	1.198	1.03	1.207	1	1.292	1.116	1.498
1399	1	Uniprot_cerevisiae_S288C	P22135	Protein ATP12, mitochondrial OS=Saccharomyces cerevisiae (strain ATCC 204508 / S288c) GN=ATP12 PE=1 SV=2	178	44929	59	9	26	7	0.93	1.351	1.032	1.085	1.325	1	0.955	0.965	1.588
1400	1	Uniprot_cerevisiae_S288C	P29468	Poly(A) polymerase OS=Saccharomyces cerevisiae (strain ATCC 204508 / S288c) GN=PAP1 PE=1 SV=1	178	79785	105	7	34	6	0.37	1.063	1.103	0.917	1.003	1	0.982	0.976	0.926
1401	1	Uniprot_cerevisiae_S288C	Q06677	Auxilin-like clathrin uncoating factor SWA2 OS=Saccharomyces cerevisiae (strain ATCC 204508 / S288c) GN=SWA2 PE=1 SV=1	177	94839	123	4	34	3	0.14	1.207	0.932	0.962	0.753	1	1.127	0.896	1.033
1402	1	Uniprot_cerevisiae_S288C	P48439	Dolichyl-diphosphooligosaccharide--protein glycosyltransferase subunit 3 OS=Saccharomyces cerevisiae (strain ATCC 204508 / S288c) GN=OST3 PE=1 SV=1	177	46380	34	8	10	3	0.31	0.895	0.901	0.859	0.849	1	1.012	0.802	0.919
1403	1	Uniprot_cerevisiae_S288C	P32316	Acetyl-CoA hydrolase OS=Saccharomyces cerevisiae (strain ATCC 204508 / S288c) GN=ACH1 PE=1 SV=2	176	69506	106	6	30	4	0.36	0.836	0.718	1.139	0.991	1	0.567	0.876	0.791
1404	1	Uniprot_cerevisiae_S288C	P50896	Protein PSP1 OS=Saccharomyces cerevisiae (strain ATCC 204508 / S288c) GN=PSP1 PE=1 SV=2	176	109512	100	6	30	5	0.21	1.34	0.889	0.943	0.951	1	0.762	1.01	0.983
1405	1	Uniprot_cerevisiae_S288C	P42938	Probable ATP-dependent kinase TDA10 OS=Saccharomyces cerevisiae (strain ATCC 204508 / S288c) GN=TDA10 PE=1 SV=1	176	40496	27	5	13	4	0.52	1.27	0.73	1.024	1.252	1	0.821	1.107	1.229
1406	1	Uniprot_cerevisiae_S288C	Q07381	Ribosome biogenesis protein TSR1 OS=Saccharomyces cerevisiae (strain ATCC 204508 / S288c) GN=TSR1 PE=1 SV=1	176	111607	144	10	42	5	0.21	1.082	0.88	0.805	0.929	1	0.895	0.848	0.871
1407	1	Uniprot_cerevisiae_S288C	P47818	Protein CCC1 OS=Saccharomyces cerevisiae (strain ATCC 204508 / S288c) GN=CCC1 PE=1 SV=1	176	39704	36	5	14	3	0.53	1.618	1.106	1.222	1.041	1	1.135	1.017	1.241
1408	1	Uniprot_cerevisiae_S288C	P46989	Autophagy-related protein 27 OS=Saccharomyces cerevisiae (strain ATCC 204508 / S288c) GN=ATG27 PE=1 SV=2	175	38459	40	7	14	5	0.73	1.147	0.898	1.003	1.018	1	0.904	0.878	1.244
1409	1	Uniprot_cerevisiae_S288C	Q99220	Protein OS-9 homolog OS=Saccharomyces cerevisiae (strain ATCC 204508 / S288c) GN=YOS9 PE=1 SV=1	174	70151	60	4	27	3	0.2	1.264	1.084	0.872	1.042	1	0.989	0.8	0.991
1410	1	Uniprot_cerevisiae_S288C	Q01163	37S ribosomal protein S23, mitochondrial OS=Saccharomyces cerevisiae (strain ATCC 204508 / S288c) GN=RSM23 PE=1 SV=3	174	66700	52	6	30	6	0.46	1.334	1.221	1.016	0.539	1	1.147	0.978	0.639
1411	1	Uniprot_cerevisiae_S288C	P25382	Ribosome assembly protein 4 OS=Saccharomyces cerevisiae (strain ATCC 204508 / S288c) GN=RSA4 PE=1 SV=3	174	70318	119	5	37	4	0.27	0.929	1.073	0.837	0.899	1	1.091	1.055	0.844
1412	1	Uniprot_cerevisiae_S288C	P53206	Putative cysteine synthase OS=Saccharomyces cerevisiae (strain ATCC 204508 / S288c) GN=YGR012W PE=1 SV=1	174	52268	69	4	22	4	0.38	0.972	1.012	0.98	0.872	1	0.914	1.039	0.794
1413	1	Uniprot_cerevisiae_S288C	P06700	NAD-dependent histone deacetylase SIR2 OS=Saccharomyces cerevisiae (strain ATCC 204508 / S288c) GN=SIR2 PE=1 SV=1	174	78938	88	3	27	2	0.11	1.392	0.481	0.644	0.749	1	0.383	0.634	1.033
1414	1	Uniprot_cerevisiae_S288C	P36161	Nucleoporin NUP133 OS=Saccharomyces cerevisiae (strain ATCC 204508 / S288c) GN=NUP133 PE=1 SV=1	174	159480	106	8	45	8	0.24	1.01	0.964	0.769	0.918	1	0.921	0.867	0.779
1415	1	Uniprot_cerevisiae_S288C	Q08960	S-adenosyl-L-methionine-dependent tRNA 4-demethylwyosine synthase OS=Saccharomyces cerevisiae (strain ATCC 204508 / S288c) GN=TYW1 PE=1 SV=1	174	115843	124	8	37	7	0.29	1.098	0.959	0.839	0.806	1	0.927	0.883	0.783
1416	1	Uniprot_cerevisiae_S288C	P38328	Actin-related protein 2/3 complex subunit 1 OS=Saccharomyces cerevisiae (strain ATCC 204508 / S288c) GN=ARC40 PE=1 SV=1	174	50817	42	4	15	3	0.28	0.862	0.68	0.836	0.745	1	0.604	0.824	0.544
1417	1	Uniprot_cerevisiae_S288C	P53874	Ubiquitin carboxyl-terminal hydrolase 10 OS=Saccharomyces cerevisiae (strain ATCC 204508 / S288c) GN=UBP10 PE=1 SV=2	174	113181	99	7	44	7	0.3	1.051	1.228	0.966	0.897	1	1.375	0.966	1.029
1418	1	Uniprot_cerevisiae_S288C	P32447	Histone chaperone ASF1 OS=Saccharomyces cerevisiae (strain ATCC 204508 / S288c) GN=ASF1 PE=1 SV=1	173	35935	27	7	10	5	0.79	1.2	1.258	1.083	1.429	1	1.29	0.982	1.3
1419	1	Uniprot_cerevisiae_S288C	P29055	Transcription initiation factor IIB OS=Saccharomyces cerevisiae (strain ATCC 204508 / S288c) GN=SUA7 PE=1 SV=1	173	49891	92	3	20	3	0.29	1.151	0.982	0.842	0.919	1	1.132	0.923	0.948
1420	1	Uniprot_cerevisiae_S288C	Q12296	Protein MAM3 OS=Saccharomyces cerevisiae (strain ATCC 204508 / S288c) GN=MAM3 PE=1 SV=1	172	90108	43	6	26	6	0.33	1.545	1.357	0.888	0.888	1	1.127	0.925	1.371
1421	1	Uniprot_cerevisiae_S288C	P35179	Protein transport protein SSS1 OS=Saccharomyces cerevisiae (strain ATCC 204508 / S288c) GN=SSS1 PE=1 SV=2	172	12634	67	11	8	3	2.68	1.218	0.869	0.777	0.73	1	0.915	0.7	1.057
1422	1	Uniprot_cerevisiae_S288C	P21560	Protein CBP3, mitochondrial OS=Saccharomyces cerevisiae (strain ATCC 204508 / S288c) GN=CBP3 PE=1 SV=1	172	48886	106	6	34	5	0.54	1.095	1.038	1.255	2.073	1	0.951	1.057	2.136
1423	1	Uniprot_cerevisiae_S288C	P25618	Protein CWH43 OS=Saccharomyces cerevisiae (strain ATCC 204508 / S288c) GN=CWH43 PE=1 SV=2	172	118874	81	5	25	3	0.11	1.21	1.035	0.803	1.025	1	0.971	0.881	0.869
1424	1	Uniprot_cerevisiae_S288C	P35194	U3 small nucleolar RNA-associated protein 20 OS=Saccharomyces cerevisiae (strain ATCC 204508 / S288c) GN=UTP20 PE=1 SV=3	171	343010	355	13	123	12	0.16	1.021	1.046	0.887	1	1	0.976	0.923	0.97
1424	2	Uniprot_cerevisiae_S288C	P40959	Sorting nexin MVP1 OS=Saccharomyces cerevisiae (strain ATCC 204508 / S288c) GN=MVP1 PE=1 SV=2	117	70709	164	6	34	6	0.43	1.189	1.357	0.972	1.054	1	1.06	1.143	1.28
1425	1	Uniprot_cerevisiae_S288C	Q08096	RNA 3'-terminal phosphate cyclase-like protein OS=Saccharomyces cerevisiae (strain ATCC 204508 / S288c) GN=RCL1 PE=1 SV=1	170	49455	94	6	25	4	0.41	0.775	0.797	0.65	1.049	1	0.731	0.672	0.666
1426	1	Uniprot_cerevisiae_S288C	P36080	Ribosomal RNA-processing protein 14 OS=Saccharomyces cerevisiae (strain ATCC 204508 / S288c) GN=RRP14 PE=1 SV=1	170	76308	117	13	38	5	0.4	1.515	1.028	0.75	0.583	1	0.992	0.729	0.998
1427	1	Uniprot_cerevisiae_S288C	P06102	General negative regulator of transcription subunit 3 OS=Saccharomyces cerevisiae (strain ATCC 204508 / S288c) GN=NOT3 PE=1 SV=2	170	116736	132	12	47	10	0.49	1.132	0.861	0.719	0.781	1	0.894	0.774	0.943
1428	1	Uniprot_cerevisiae_S288C	P35184	Ribosome assembly protein SQT1 OS=Saccharomyces cerevisiae (strain ATCC 204508 / S288c) GN=SQT1 PE=1 SV=2	170	53422	43	9	14	5	0.61	0.745	0.903	0.759	1.051	1	0.839	0.836	0.584
1429	1	Uniprot_cerevisiae_S288C	P25367	[PIN+] prion protein RNQ1 OS=Saccharomyces cerevisiae (strain ATCC 204508 / S288c) GN=RNQ1 PE=1 SV=2	170	44987	38	7	9	3	0.46	1.32	1.189	0.906	0.639	1	1.061	0.788	1.19
1430	1	Uniprot_cerevisiae_S288C	P54964	Oligoribonuclease, mitochondrial OS=Saccharomyces cerevisiae (strain ATCC 204508 / S288c) GN=REX2 PE=1 SV=1	169	35902	49	7	13	4	0.6	1.423	0.722	0.796	0.899	1	0.799	0.866	1.023
1431	1	Uniprot_cerevisiae_S288C	P39945	Protein AST2 OS=Saccharomyces cerevisiae (strain ATCC 204508 / S288c) GN=AST2 PE=1 SV=1	169	60996	25	5	17	4	0.32	1.065	1.033	0.896	1.29	1	1.149	0.971	1.214
1432	1	Uniprot_cerevisiae_S288C	P21375	Fumarate reductase 2 OS=Saccharomyces cerevisiae (strain ATCC 204508 / S288c) GN=OSM1 PE=1 SV=3	169	67641	76	9	33	6	0.55	1.306	0.923	0.898	0.977	1	0.944	0.841	1.043
1433	1	Uniprot_cerevisiae_S288C	P50106	DNA-directed RNA polymerase I subunit RPA14 OS=Saccharomyces cerevisiae (strain ATCC 204508 / S288c) GN=RPA14 PE=1 SV=1	169	17314	17	4	4	2	0.62	1.247	1.018	0.845	0.799	1	1.081	0.835	1.178
1434	1	Uniprot_cerevisiae_S288C	P53633	Prenylated Rab acceptor 1 OS=Saccharomyces cerevisiae (strain ATCC 204508 / S288c) GN=YIP3 PE=1 SV=2	169	22838	44	10	11	6	1.99	0.928	0.504	0.775	0.776	1	0.685	0.714	1.02
1435	1	Uniprot_cerevisiae_S288C	P48361	Activator of SKN7 protein 10 OS=Saccharomyces cerevisiae (strain ATCC 204508 / S288c) GN=ASK10 PE=1 SV=2	169	154790	157	6	56	5	0.15	1.438	0.974	0.886	1.001	1	0.926	0.856	1.002
1436	1	Uniprot_cerevisiae_S288C	P38758	Putative oxidoreductase TDA3 OS=Saccharomyces cerevisiae (strain ATCC 204508 / S288c) GN=TDA3 PE=1 SV=2	168	67726	41	4	17	3	0.21	1.228	0.799	0.797	0.731	1	0.762	0.738	0.87
1437	1	Uniprot_cerevisiae_S288C	P38873	Target of rapamycin complex 1 subunit KOG1 OS=Saccharomyces cerevisiae (strain ATCC 204508 / S288c) GN=KOG1 PE=1 SV=2	168	207879	193	3	61	3	0.06	0.945	1.107	0.686	0.77	1	2.293	0.779	0.839
1438	1	Uniprot_cerevisiae_S288C	Q01476	Ubiquitin carboxyl-terminal hydrolase 2 OS=Saccharomyces cerevisiae (strain ATCC 204508 / S288c) GN=UBP2 PE=1 SV=2	168	175153	160	6	58	6	0.16	1.138	0.949	0.862	0.88	1	1.052	0.872	0.885
1439	1	Uniprot_cerevisiae_S288C	P41819	Dimethyladenosine transferase OS=Saccharomyces cerevisiae (strain ATCC 204508 / S288c) GN=DIM1 PE=3 SV=1	168	44888	93	7	24	5	0.6	0.66	0.92	0.662	0.886	1	0.849	0.698	0.722
1440	1	Uniprot_cerevisiae_S288C	Q00776	AP-1 complex subunit mu-1-I OS=Saccharomyces cerevisiae (strain ATCC 204508 / S288c) GN=APM1 PE=1 SV=2	168	68063	56	2	20	1	0.06	0.95	1.162	0.941	0.938	1	0.896	0.869	0.808
1441	1	Uniprot_cerevisiae_S288C	P40515	Mitochondria fission 1 protein OS=Saccharomyces cerevisiae (strain ATCC 204508 / S288c) GN=FIS1 PE=1 SV=1	168	22073	31	2	7	1	0.21	1.305	1.083	1.695	1.323	1	1.229	1.514	1.728
1442	1	Uniprot_cerevisiae_S288C	P47124	Putative glycosyltransferase HOC1 OS=Saccharomyces cerevisiae (strain ATCC 204508 / S288c) GN=HOC1 PE=1 SV=3	168	54832	91	8	19	5	0.47	1.381	1.075	1.101	0.965	1	1.217	1.074	1.31
1443	1	Uniprot_cerevisiae_S288C	P32453	Protein ATP11, mitochondrial OS=Saccharomyces cerevisiae (strain ATCC 204508 / S288c) GN=ATP11 PE=1 SV=1	167	46046	60	9	24	6	0.73	1.053	1.025	1.374	2.483	1	1.267	1.339	1.879
1444	1	Uniprot_cerevisiae_S288C	Q04599	54S ribosomal protein L1, mitochondrial OS=Saccharomyces cerevisiae (strain ATCC 204508 / S288c) GN=MRPL1 PE=1 SV=1	167	39328	51	7	16	6	0.9	1.015	1.143	1.137	0.953	1	1.024	1.038	0.908
1445	1	Uniprot_cerevisiae_S288C	Q86ZR7	Putative uncharacterized hydrolase YKL033W-A OS=Saccharomyces cerevisiae (strain ATCC 204508 / S288c) GN=YKL033W-A PE=3 SV=2	167	33639	23	8	14	7	1.4	0.959	1.014	0.865	0.953	1	1.148	0.99	1.145
1446	1	Uniprot_cerevisiae_S288C	Q6Q560	Protein ISD11 OS=Saccharomyces cerevisiae (strain ATCC 204508 / S288c) GN=ISD11 PE=1 SV=1	167	14301	65	9	12	4	3.24	1.106	1.328	1.238	0.834	1	1.281	1.02	1.144
1447	1	Uniprot_cerevisiae_S288C	P36081	Uncharacterized protein YKL077W OS=Saccharomyces cerevisiae (strain ATCC 204508 / S288c) GN=YKL077W PE=1 SV=1	167	58268	28	10	12	7	0.66	1.047	1.255	1.096	0.949	1	1.221	1.076	1.092
1448	1	Uniprot_cerevisiae_S288C	P39523	Uncharacterized protein YMR124W OS=Saccharomyces cerevisiae (strain ATCC 204508 / S288c) GN=YMR124W PE=1 SV=2	167	123797	163	6	58	4	0.15	1.899	0.759	0.697	0.83	1	0.777	0.708	1.228
1449	1	Uniprot_cerevisiae_S288C	Q06608	Pyridoxamine 5'-phosphate oxidase homolog OS=Saccharomyces cerevisiae (strain ATCC 204508 / S288c) GN=YPR172W PE=1 SV=1	167	28061	62	5	12	3	0.57	1.329	1.645	1.56	1.121	1	1.749	1.319	1.355
1450	1	Uniprot_cerevisiae_S288C	Q08920	Nuclear cap-binding protein subunit 2 OS=Saccharomyces cerevisiae (strain ATCC 204508 / S288c) GN=CBC2 PE=1 SV=1	166	27594	68	9	17	5	1.14	1.225	0.831	0.95	1.002	1	0.815	0.962	1.027
1451	1	Uniprot_cerevisiae_S288C	P32799	Cytochrome c oxidase subunit 6A, mitochondrial OS=Saccharomyces cerevisiae (strain ATCC 204508 / S288c) GN=COX13 PE=1 SV=1	166	19012	21	9	7	4	2	1.643	0.542	0.25	0.153	1	0.638	0.23	0.16
1452	1	Uniprot_cerevisiae_S288C	P40527	Probable phospholipid-transporting ATPase NEO1 OS=Saccharomyces cerevisiae (strain ATCC 204508 / S288c) GN=NEO1 PE=1 SV=1	166	151908	140	6	48	6	0.18	1.226	0.962	0.846	0.881	1	0.845	0.853	0.939
1453	1	Uniprot_cerevisiae_S288C	P39535	Low-affinity phosphate transporter PHO90 OS=Saccharomyces cerevisiae (strain ATCC 204508 / S288c) GN=PHO90 PE=1 SV=1	165	118468	41	5	19	3	0.11	1.08	1.017	0.913	0.714	1	0.938	0.892	0.81
1454	1	Uniprot_cerevisiae_S288C	Q3E705	rRNA-processing protein EFG1 OS=Saccharomyces cerevisiae (strain ATCC 204508 / S288c) GN=EFG1 PE=1 SV=2	164	38102	91	7	26	5	0.94	1.098	0.754	0.761	0.809	1	0.921	0.734	0.934
1455	1	Uniprot_cerevisiae_S288C	Q06624	DNA damage tolerance protein RHC31 OS=Saccharomyces cerevisiae (strain ATCC 204508 / S288c) GN=AOS1 PE=1 SV=1	164	47554	69	8	24	4	0.43	1.164	1.056	1.049	0.959	1	1.033	0.981	1.077
1456	1	Uniprot_cerevisiae_S288C	P40970	Serine palmitoyltransferase 2 OS=Saccharomyces cerevisiae (strain ATCC 204508 / S288c) GN=LCB2 PE=1 SV=1	164	74057	86	10	33	8	0.58	0.98	0.971	0.769	0.956	1	0.847	0.821	0.782
1457	1	Uniprot_cerevisiae_S288C	P40986	Cell division control protein 1 OS=Saccharomyces cerevisiae (strain ATCC 204508 / S288c) GN=CDC1 PE=1 SV=2	164	68292	67	6	21	4	0.28	1.11	1.08	0.933	0.828	1	1.011	0.811	0.972
1458	1	Uniprot_cerevisiae_S288C	Q08157	Uncharacterized membrane protein YOL019W OS=Saccharomyces cerevisiae (strain ATCC 204508 / S288c) GN=YOL019W PE=1 SV=1	164	68090	57	5	24	3	0.2	1.847	0.693	0.928	0.437	1	0.488	0.752	0.846
1459	1	Uniprot_cerevisiae_S288C	P38086	DNA repair and recombination protein RDH54 OS=Saccharomyces cerevisiae (strain ATCC 204508 / S288c) GN=RDH54 PE=1 SV=4	163	135734	193	4	58	4	0.13	1.057	0.406	0.676	0.691	1	0.401	0.757	0.801
1460	1	Uniprot_cerevisiae_S288C	P07253	Cytochrome B pre-mRNA-processing protein 6 OS=Saccharomyces cerevisiae (strain ATCC 204508 / S288c) GN=CBP6 PE=1 SV=1	163	25360	77	11	23	7	2.18	1.155	0.837	1.002	0.831	1	0.885	0.863	1.349
1461	1	Uniprot_cerevisiae_S288C	P35723	Endoplasmic reticulum transmembrane protein 1 OS=Saccharomyces cerevisiae (strain ATCC 204508 / S288c) GN=YET1 PE=1 SV=2	162	29621	42	9	12	3	0.53	1.091	1.048	1.273	0.994	1	1.025	1.15	1.219
1462	1	Uniprot_cerevisiae_S288C	P41896	Transcription initiation factor IIF subunit beta OS=Saccharomyces cerevisiae (strain ATCC 204508 / S288c) GN=TFG2 PE=1 SV=2	162	61012	94	7	30	5	0.41	1.559	1.13	0.852	0.904	1	1.074	0.773	1.054
1463	1	Uniprot_cerevisiae_S288C	P38351	RNA polymerase II-associated protein 1 OS=Saccharomyces cerevisiae (strain ATCC 204508 / S288c) GN=PAF1 PE=1 SV=1	162	66979	42	5	24	4	0.29	1.35	1	0.928	1.065	1	1.029	0.932	1.034
1464	1	Uniprot_cerevisiae_S288C	O13297	mRNA-capping enzyme subunit beta OS=Saccharomyces cerevisiae (strain ATCC 204508 / S288c) GN=CET1 PE=1 SV=2	162	77114	92	11	34	7	0.47	1.3	1.147	1.107	1.003	1	1.185	1.097	1.183
1465	1	Uniprot_cerevisiae_S288C	P33334	Pre-mRNA-splicing factor 8 OS=Saccharomyces cerevisiae (strain ATCC 204508 / S288c) GN=PRP8 PE=1 SV=1	162	333936	349	5	123	3	0.04	1.377	1.248	0.848	1.009	1	0.923	1.023	0.852
1466	1	Uniprot_cerevisiae_S288C	P53925	Uncharacterized vacuolar membrane protein YNL115C OS=Saccharomyces cerevisiae (strain ATCC 204508 / S288c) GN=YNL115C PE=1 SV=1	162	84474	72	5	26	4	0.22	1.311	0.968	1.076	1.045	1	0.963	0.887	1.239
1467	1	Uniprot_cerevisiae_S288C	P32529	DNA-directed RNA polymerase I subunit RPA12 OS=Saccharomyces cerevisiae (strain ATCC 204508 / S288c) GN=RPA12 PE=1 SV=1	160	17974	20	3	3	2	0.59	1.187	0.824	0.754	1.162	1	0.89	0.916	1.068
1468	1	Uniprot_cerevisiae_S288C	P06115	Catalase T OS=Saccharomyces cerevisiae (strain ATCC 204508 / S288c) GN=CTT1 PE=1 SV=3	160	76821	51	4	23	2	0.12	1.004	0.566	1.293	2.518	1	0.515	1.001	1.334
1469	1	Uniprot_cerevisiae_S288C	P53734	ATP-dependent RNA helicase DBP6 OS=Saccharomyces cerevisiae (strain ATCC 204508 / S288c) GN=DBP6 PE=1 SV=1	160	84542	120	7	29	6	0.35	0.961	0.999	0.948	0.818	1	1.034	0.974	0.822
1470	1	Uniprot_cerevisiae_S288C	Q06833	Uncharacterized PH domain-containing protein YPR091C OS=Saccharomyces cerevisiae (strain ATCC 204508 / S288c) GN=YPR091C PE=1 SV=1	160	109873	129	4	48	3	0.12	1.189	0.842	1.019	1.035	1	0.665	0.824	0.832
1471	1	Uniprot_cerevisiae_S288C	P40893	Regulation of enolase protein 1 OS=Saccharomyces cerevisiae (strain ATCC 204508 / S288c) GN=REE1 PE=1 SV=1	160	25954	25	9	12	5	1.24	0.782	1.427	1.926	1.196	1	1.066	1.325	0.957
1472	1	Uniprot_cerevisiae_S288C	P32335	Protein MSS51, mitochondrial OS=Saccharomyces cerevisiae (strain ATCC 204508 / S288c) GN=MSS51 PE=1 SV=2	160	60158	65	7	29	5	0.42	0.903	1.047	0.78	0.741	1	0.841	0.748	0.585
1473	1	Uniprot_cerevisiae_S288C	P40487	Diphthamide biosynthesis protein 1 OS=Saccharomyces cerevisiae (strain ATCC 204508 / S288c) GN=DPH1 PE=1 SV=1	160	59553	55	2	24	2	0.15	0.958	0.898	0.792	0.909	1	1.015	0.936	0.845
1474	1	Uniprot_cerevisiae_S288C	P36145	Transcription initiation factor IIE subunit beta OS=Saccharomyces cerevisiae (strain ATCC 204508 / S288c) GN=TFA2 PE=1 SV=3	160	51398	39	5	16	3	0.28	1.473	1.026	0.836	0.541	1	1.081	0.686	0.981
1475	1	Uniprot_cerevisiae_S288C	P39715	Shuttling pre-60S factor ECM1 OS=Saccharomyces cerevisiae (strain ATCC 204508 / S288c) GN=ECM1 PE=1 SV=2	159	32699	56	8	20	6	1.16	1.287	0.978	0.749	0.759	1	1.022	0.758	1.139
1476	1	Uniprot_cerevisiae_S288C	Q03337	Trafficking protein particle complex subunit 31 OS=Saccharomyces cerevisiae (strain ATCC 204508 / S288c) GN=TRS31 PE=1 SV=1	159	35536	38	7	22	6	1.04	1.571	0.933	0.953	0.995	1	0.928	1.005	1.228
1477	1	Uniprot_cerevisiae_S288C	Q04066	Kynurenine formamidase OS=Saccharomyces cerevisiae (strain ATCC 204508 / S288c) GN=BNA7 PE=1 SV=1	159	34765	38	4	15	3	0.44	1.19	1.026	1.058	1.065	1	1.297	1.048	0.973
1478	1	Uniprot_cerevisiae_S288C	Q03290	RNA polymerase II transcription factor B subunit 3 OS=Saccharomyces cerevisiae (strain ATCC 204508 / S288c) GN=TFB3 PE=1 SV=1	159	49119	80	5	23	4	0.54	1.675	1.064	0.924	0.903	1	1.092	0.965	1.212
1479	1	Uniprot_cerevisiae_S288C	P40533	Protein TED1 OS=Saccharomyces cerevisiae (strain ATCC 204508 / S288c) GN=TED1 PE=1 SV=1	159	63382	45	11	19	7	0.6	1.149	0.934	0.944	1.047	1	1.106	0.892	1.036
1480	1	Uniprot_cerevisiae_S288C	Q08873	Transgelin OS=Saccharomyces cerevisiae (strain ATCC 204508 / S288c) GN=SCP1 PE=1 SV=1	159	29822	23	3	12	3	0.52	1.241	0.58	1.072	0.753	1	0.639	0.94	1.029
1481	1	Uniprot_cerevisiae_S288C	P06100	General negative regulator of transcription subunit 2 OS=Saccharomyces cerevisiae (strain ATCC 204508 / S288c) GN=CDC36 PE=1 SV=1	159	25786	7	3	5	3	0.63	1.126	1.219	1.13	1.24	1	1.153	1.122	0.885
1482	1	Uniprot_cerevisiae_S288C	Q04477	Kinetochore protein SPC24 OS=Saccharomyces cerevisiae (strain ATCC 204508 / S288c) GN=SPC24 PE=1 SV=1	158	32194	31	4	15	2	0.3	1.898	0.975	1.085	1.005	1	1.159	1.04	1.325
1483	1	Uniprot_cerevisiae_S288C	P53107	Ran-specific GTPase-activating protein 30 OS=Saccharomyces cerevisiae (strain ATCC 204508 / S288c) GN=YRB30 PE=1 SV=1	158	63651	102	6	28	3	0.22	1.242	0.901	0.984	0.855	1	0.828	0.871	0.974
1484	1	Uniprot_cerevisiae_S288C	P40535	ATF/CREB activator 2 OS=Saccharomyces cerevisiae (strain ATCC 204508 / S288c) GN=CST6 PE=1 SV=1	158	78093	74	4	30	3	0.18	1.551	0.859	0.966	0.892	1	0.964	0.884	1.206
1485	1	Uniprot_cerevisiae_S288C	P36528	54S ribosomal protein L17, mitochondrial OS=Saccharomyces cerevisiae (strain ATCC 204508 / S288c) GN=MRPL17 PE=1 SV=2	158	41927	47	12	17	8	1.23	1.365	1.173	1.242	1.491	1	1.089	1.15	1.756
1486	1	Uniprot_cerevisiae_S288C	P53973	Histone deacetylase HDA1 OS=Saccharomyces cerevisiae (strain ATCC 204508 / S288c) GN=HDA1 PE=1 SV=1	157	94352	78	3	24	3	0.14	0.914	1.068	0.829	0.945	1	0.922	0.963	0.76
1487	1	Uniprot_cerevisiae_S288C	P38710	Inositol monophosphatase 1 OS=Saccharomyces cerevisiae (strain ATCC 204508 / S288c) GN=INM1 PE=1 SV=1	157	40425	28	5	16	4	0.52	1.024	0.965	1.109	1.448	1	1.161	1.091	1.44
1488	1	Uniprot_cerevisiae_S288C	P10356	Uncharacterized protein YER152C OS=Saccharomyces cerevisiae (strain ATCC 204508 / S288c) GN=YER152C PE=1 SV=2	157	55819	72	6	25	3	0.25	0.898	0.685	1.046	1.129	1	0.66	0.957	1.088
1489	1	Uniprot_cerevisiae_S288C	P53551	Histone H1 OS=Saccharomyces cerevisiae (strain ATCC 204508 / S288c) GN=HHO1 PE=1 SV=1	157	45781	54	8	21	6	0.74	1.077	0.609	1.17	0.844	1	0.671	0.976	1.161
1490	1	Uniprot_cerevisiae_S288C	P53292	37S ribosomal protein S35, mitochondrial OS=Saccharomyces cerevisiae (strain ATCC 204508 / S288c) GN=MRPS35 PE=1 SV=1	157	49027	64	5	29	4	0.54	1.243	1.12	0.896	0.536	1	1.022	0.89	0.498
1491	1	Uniprot_cerevisiae_S288C	P25386	Intracellular protein transport protein USO1 OS=Saccharomyces cerevisiae (strain ATCC 204508 / S288c) GN=USO1 PE=1 SV=2	157	269102	391	6	141	6	0.1	1.936	0.961	0.976	0.968	1	1.056	1.047	1.144
1492	1	Uniprot_cerevisiae_S288C	P28707	Co-chaperone protein SBA1 OS=Saccharomyces cerevisiae (strain ATCC 204508 / S288c) GN=SBA1 PE=1 SV=3	157	29588	43	16	9	5	1.03	0.965	1.02	0.873	1.425	1	1.041	0.814	1.13
1493	1	Uniprot_cerevisiae_S288C	P38884	Altered inheritance of mitochondria protein 18, mitochondrial OS=Saccharomyces cerevisiae (strain ATCC 204508 / S288c) GN=AIM18 PE=1 SV=1	157	45485	81	4	20	2	0.2	1.307	0.982	1.183	1.504	1	0.891	1.042	1.641
1494	1	Uniprot_cerevisiae_S288C	Q03778	Riboflavin kinase OS=Saccharomyces cerevisiae (strain ATCC 204508 / S288c) GN=FMN1 PE=1 SV=1	156	27656	19	3	8	2	0.35	0.997	0.807	1.222	0.996	1	0.851	1.06	0.967
1495	1	Uniprot_cerevisiae_S288C	P09880	tRNA ligase OS=Saccharomyces cerevisiae (strain ATCC 204508 / S288c) GN=TRL1 PE=1 SV=1	156	123012	131	3	57	3	0.11	0.852	1.016	0.72	1.06	1	0.907	0.932	0.791
1496	1	Uniprot_cerevisiae_S288C	P53309	Clathrin coat assembly protein AP180B OS=Saccharomyces cerevisiae (strain ATCC 204508 / S288c) GN=YAP1802 PE=1 SV=1	156	73461	40	4	20	3	0.19	1.249	0.989	1.034	0.942	1	1.052	0.935	1.203
1497	1	Uniprot_cerevisiae_S288C	Q12080	Ribosome biogenesis protein NOP53 OS=Saccharomyces cerevisiae (strain ATCC 204508 / S288c) GN=NOP53 PE=1 SV=1	156	77210	77	9	26	7	0.47	0.963	0.865	0.748	0.794	1	0.848	0.802	0.856
1498	1	Uniprot_cerevisiae_S288C	P38323	Mitochondrial clpX-like chaperone MCX1 OS=Saccharomyces cerevisiae (strain ATCC 204508 / S288c) GN=MCX1 PE=1 SV=1	156	73654	153	6	34	5	0.33	1.114	1.524	1.385	1.016	1	1.71	1.491	1.082
1499	1	Uniprot_cerevisiae_S288C	P53899	CDC48-associated ubiquitin-like/zinc finger protein 1 OS=Saccharomyces cerevisiae (strain ATCC 204508 / S288c) GN=CUZ1 PE=1 SV=1	156	41295	70	6	22	4	0.5	0.94	0.894	0.663	0.767	1	0.845	0.699	0.787
1500	1	Uniprot_cerevisiae_S288C	P50089	Uncharacterized protein YGR237C OS=Saccharomyces cerevisiae (strain ATCC 204508 / S288c) GN=YGR237C PE=1 SV=1	156	111531	72	2	34	2	0.08	1.222	0.874	0.931	0.947	1	0.832	0.867	1.236
1501	1	Uniprot_cerevisiae_S288C	Q04472	Mitochondrial inner membrane i-AAA protease supercomplex subunit MGR3 OS=Saccharomyces cerevisiae (strain ATCC 204508 / S288c) GN=MGR3 PE=1 SV=1	156	74320	82	6	28	5	0.41	1.104	1.166	0.885	0.904	1	1.186	0.865	1.079
1502	1	Uniprot_cerevisiae_S288C	P25358	Elongation of fatty acids protein 2 OS=Saccharomyces cerevisiae (strain ATCC 204508 / S288c) GN=ELO2 PE=1 SV=1	155	45682	18	6	5	2	0.2	0.928	0.608	0.549	0.573	1	0.519	0.488	0.733
1503	1	Uniprot_cerevisiae_S288C	P36517	54S ribosomal protein L4, mitochondrial OS=Saccharomyces cerevisiae (strain ATCC 204508 / S288c) GN=MRPL4 PE=1 SV=2	155	44381	49	6	18	3	0.33	2.393	1.27	1.151	1.188	1	1.196	1.1	1.1
1504	1	Uniprot_cerevisiae_S288C	O13563	26S proteasome regulatory subunit RPN13 OS=Saccharomyces cerevisiae (strain ATCC 204508 / S288c) GN=RPN13 PE=1 SV=1	155	21633	26	5	10	3	0.78	1.129	1.241	0.753	0.903	1	0.963	0.688	0.843
1505	1	Uniprot_cerevisiae_S288C	P53629	Sterol O-acyltransferase 2 OS=Saccharomyces cerevisiae (strain ATCC 204508 / S288c) GN=ARE2 PE=1 SV=1	154	87119	66	7	27	5	0.28	1.489	1.134	1.056	0.963	1	1.268	1.24	1.333
1506	1	Uniprot_cerevisiae_S288C	Q99257	mRNA export factor MEX67 OS=Saccharomyces cerevisiae (strain ATCC 204508 / S288c) GN=MEX67 PE=1 SV=1	154	78611	92	5	38	4	0.31	0.913	0.878	0.753	0.782	1	0.875	0.767	0.818
1507	1	Uniprot_cerevisiae_S288C	P39965	Probable proline--tRNA ligase, mitochondrial OS=Saccharomyces cerevisiae (strain ATCC 204508 / S288c) GN=AIM10 PE=1 SV=1	154	82042	70	3	35	3	0.17	1.28	0.998	1.035	1.294	1	1.016	1.002	1.279
1508	1	Uniprot_cerevisiae_S288C	P24521	Phosphomevalonate kinase OS=Saccharomyces cerevisiae (strain ATCC 204508 / S288c) GN=ERG8 PE=1 SV=2	154	60434	50	4	22	4	0.32	1.116	0.966	1.187	0.921	1	0.892	1.175	0.76
1509	1	Uniprot_cerevisiae_S288C	P09032	Translation initiation factor eIF-2B subunit gamma OS=Saccharomyces cerevisiae (strain ATCC 204508 / S288c) GN=GCD1 PE=1 SV=3	154	78028	69	3	32	2	0.11	0.991	0.91	0.858	0.969	1	0.992	0.869	0.765
1510	1	Uniprot_cerevisiae_S288C	P40557	ER-retained PMA1-suppressing protein 1 OS=Saccharomyces cerevisiae (strain ATCC 204508 / S288c) GN=EPS1 PE=1 SV=1	154	101659	102	6	39	4	0.23	1.307	0.671	0.983	0.865	1	0.754	0.808	1.053
1511	1	Uniprot_cerevisiae_S288C	P25359	Exosome complex component RRP43 OS=Saccharomyces cerevisiae (strain ATCC 204508 / S288c) GN=RRP43 PE=1 SV=2	153	51210	65	6	20	5	0.51	1.184	1	0.754	0.945	1	0.962	0.884	0.714
1512	1	Uniprot_cerevisiae_S288C	P29465	Chitin synthase 3 OS=Saccharomyces cerevisiae (strain ATCC 204508 / S288c) GN=CHS3 PE=1 SV=3	153	158082	123	4	52	3	0.08	1.207	0.768	0.812	0.723	1	0.804	0.861	0.73
1513	1	Uniprot_cerevisiae_S288C	Q12133	Signal peptidase complex subunit SPC3 OS=Saccharomyces cerevisiae (strain ATCC 204508 / S288c) GN=SPC3 PE=1 SV=1	153	26507	35	10	9	5	1.2	1.004	1.002	1.051	0.793	1	1.002	0.922	0.958
1514	1	Uniprot_cerevisiae_S288C	P53251	Ribosome biogenesis protein SLX9 OS=Saccharomyces cerevisiae (strain ATCC 204508 / S288c) GN=SLX9 PE=1 SV=1	153	32268	56	7	21	5	0.92	1.588	0.857	0.722	0.654	1	0.835	0.756	0.835
1515	1	Uniprot_cerevisiae_S288C	P31787	Acyl-CoA-binding protein OS=Saccharomyces cerevisiae (strain ATCC 204508 / S288c) GN=ACB1 PE=1 SV=3	153	14010	23	9	8	5	3.38	0.995	0.749	0.646	0.396	1	0.613	0.576	0.626
1516	1	Uniprot_cerevisiae_S288C	P38167	Protein ECM21 OS=Saccharomyces cerevisiae (strain ATCC 204508 / S288c) GN=ECM21 PE=1 SV=2	152	143933	171	4	49	3	0.09	1.209	0.783	0.724	0.683	1	0.718	0.678	0.812
1517	1	Uniprot_cerevisiae_S288C	P38081	Uncharacterized glycosyl hydrolase YBR056W OS=Saccharomyces cerevisiae (strain ATCC 204508 / S288c) GN=YBR056W PE=1 SV=1	152	72876	83	7	26	6	0.42	1.095	0.898	1.46	0.84	1	0.881	1.103	1.167
1518	1	Uniprot_cerevisiae_S288C	Q12123	Inactive diphosphatase DCS2 OS=Saccharomyces cerevisiae (strain ATCC 204508 / S288c) GN=DCS2 PE=1 SV=3	151	48566	38	3	18	3	0.3	1.078	0.696	1.629	2.616	1	0.605	1.203	1.976
1519	1	Uniprot_cerevisiae_S288C	P53155	Uncharacterized protein YGL082W OS=Saccharomyces cerevisiae (strain ATCC 204508 / S288c) GN=YGL082W PE=1 SV=1	151	50125	46	6	23	5	0.52	1.194	1.012	0.968	0.984	1	0.972	0.965	1.2
1520	1	Uniprot_cerevisiae_S288C	P33755	Nuclear protein localization protein 4 OS=Saccharomyces cerevisiae (strain ATCC 204508 / S288c) GN=NPL4 PE=1 SV=1	151	78673	81	8	32	6	0.38	0.917	1.099	0.699	0.943	1	0.977	0.885	0.875
1521	1	Uniprot_cerevisiae_S288C	P19880	AP-1-like transcription factor YAP1 OS=Saccharomyces cerevisiae (strain ATCC 204508 / S288c) GN=YAP1 PE=1 SV=2	151	87975	92	6	41	6	0.33	1.626	0.9	0.582	0.77	1	0.982	0.61	0.993
1522	1	Uniprot_cerevisiae_S288C	P50861	6,7-dimethyl-8-ribityllumazine synthase OS=Saccharomyces cerevisiae (strain ATCC 204508 / S288c) GN=RIB4 PE=1 SV=2	151	22240	15	10	7	5	2.73	0.614	1.151	2.075	1.09	1	1.185	1.827	1.103
1523	1	Uniprot_cerevisiae_S288C	Q01722	Glycolytic genes transcriptional activator GCR2 OS=Saccharomyces cerevisiae (strain ATCC 204508 / S288c) GN=GCR2 PE=1 SV=1	150	66286	122	4	33	4	0.29	2.542	1.406	1.131	1.37	1	1.547	1.117	1.902
1524	1	Uniprot_cerevisiae_S288C	Q06892	NADH kinase POS5, mitochondrial OS=Saccharomyces cerevisiae (strain ATCC 204508 / S288c) GN=POS5 PE=1 SV=2	150	55224	32	5	14	3	0.26	1.105	1.021	0.803	0.774	1	1.026	0.851	0.7
1525	1	Uniprot_cerevisiae_S288C	P36521	54S ribosomal protein L11, mitochondrial OS=Saccharomyces cerevisiae (strain ATCC 204508 / S288c) GN=MRPL11 PE=1 SV=2	150	37061	37	6	16	5	0.76	1.119	1.074	0.965	0.918	1	1.056	0.988	0.897
1526	1	Uniprot_cerevisiae_S288C	P06781	GTP-binding protein RHO2 OS=Saccharomyces cerevisiae (strain ATCC 204508 / S288c) GN=RHO2 PE=1 SV=2	150	26608	16	2	8	1	0.17	0.807	1.016	0.719	0.905	1	0.773	0.916	0.637
1527	1	Uniprot_cerevisiae_S288C	P36051	GPI ethanolamine phosphate transferase 1 OS=Saccharomyces cerevisiae (strain ATCC 204508 / S288c) GN=MCD4 PE=1 SV=1	149	118937	60	5	24	5	0.2	0.939	0.951	0.639	0.711	1	0.937	0.57	0.72
1528	1	Uniprot_cerevisiae_S288C	P53848	Folic acid synthesis protein FOL1 OS=Saccharomyces cerevisiae (strain ATCC 204508 / S288c) GN=FOL1 PE=1 SV=2	149	112169	177	6	41	4	0.16	1.179	1.098	0.885	0.892	1	1.089	0.868	0.859
1528	2	Uniprot_cerevisiae_S288C	P27637	Bud site selection protein 14 OS=Saccharomyces cerevisiae (strain ATCC 204508 / S288c) GN=BUD14 PE=1 SV=4	135	92761	69	3	28	3	0.15	1.577	0.905	0.79	0.799	1	1.028	0.834	1.129
1529	1	Uniprot_cerevisiae_S288C	Q03771	UPF0661 TPR repeat-containing protein YDR161W OS=Saccharomyces cerevisiae (strain ATCC 204508 / S288c) GN=YDR161W PE=1 SV=1	149	51009	47	8	16	7	0.78	2.906	2.024	1.29	1.142	1	2.03	1.192	1.683
1530	1	Uniprot_cerevisiae_S288C	P32477	Glutamate--cysteine ligase OS=Saccharomyces cerevisiae (strain ATCC 204508 / S288c) GN=GSH1 PE=1 SV=1	149	93828	60	5	36	5	0.25	0.934	0.878	0.583	0.963	1	1	0.636	0.826
1531	1	Uniprot_cerevisiae_S288C	Q03281	Inner nuclear membrane protein HEH2 OS=Saccharomyces cerevisiae (strain ATCC 204508 / S288c) GN=HEH2 PE=1 SV=1	149	102038	88	6	33	6	0.28	1.553	1.047	0.856	0.718	1	1.03	0.867	1.057
1532	1	Uniprot_cerevisiae_S288C	P52918	Protein MSN5 OS=Saccharomyces cerevisiae (strain ATCC 204508 / S288c) GN=MSN5 PE=1 SV=1	149	168942	153	8	56	6	0.16	1.13	1.588	1.073	1.429	1	1.466	1.11	1.579
1532	2	Uniprot_cerevisiae_S288C	P38966	Uncharacterized protein YDR089W OS=Saccharomyces cerevisiae (strain ATCC 204508 / S288c) GN=YDR089W PE=1 SV=2	67	116026	80	4	31	2	0.08	1.304	1.901	1.163	1.72	1	1.695	1.257	1.95
1533	1	Uniprot_cerevisiae_S288C	P06778-2	Isoform 2 of DNA repair and recombination protein RAD52 OS=Saccharomyces cerevisiae (strain ATCC 204508 / S288c) GN=RAD52	148	64449	146	6	36	6	0.48	1.213	0.981	0.755	0.831	1	0.885	0.738	1.015
1534	1	Uniprot_cerevisiae_S288C	P14359	Protein SNA3 OS=Saccharomyces cerevisiae (strain ATCC 204508 / S288c) GN=SNA3 PE=1 SV=3	148	16757	25	5	6	2	0.64	1.258	0.842	0.772	0.665	1	0.817	0.815	0.999
1535	1	Uniprot_cerevisiae_S288C	Q03677	1,2-dihydroxy-3-keto-5-methylthiopentene dioxygenase OS=Saccharomyces cerevisiae (strain ATCC 204508 / S288c) GN=ADI1 PE=1 SV=1	148	24701	28	5	11	3	0.66	1.313	1.134	0.964	1.18	1	1.274	1.277	0.935
1536	1	Uniprot_cerevisiae_S288C	P32899	U3 small nucleolar ribonucleoprotein protein IMP3 OS=Saccharomyces cerevisiae (strain ATCC 204508 / S288c) GN=IMP3 PE=1 SV=1	148	27743	71	8	22	5	1.13	0.92	1.051	1.209	1.533	1	0.988	1.274	1.342
1536	2	Uniprot_cerevisiae_S288C	P01097	ATPase inhibitor, mitochondrial OS=Saccharomyces cerevisiae (strain ATCC 204508 / S288c) GN=INH1 PE=1 SV=2	86	12602	32	6	10	3	1.66	3.798	0.668	0.735	0.169	1	0.556	0.596	0.354
1537	1	Uniprot_cerevisiae_S288C	Q03834	DNA mismatch repair protein MSH6 OS=Saccharomyces cerevisiae (strain ATCC 204508 / S288c) GN=MSH6 PE=1 SV=1	148	173490	172	7	58	6	0.16	1.189	0.996	1.059	0.933	1	0.958	0.998	0.872
1538	1	Uniprot_cerevisiae_S288C	P40051	Intermediate cleaving peptidase 55 OS=Saccharomyces cerevisiae (strain ATCC 204508 / S288c) GN=ICP55 PE=1 SV=1	147	68010	103	3	30	2	0.13	1.371	1.005	1.047	0.969	1	1.008	0.93	0.882
1539	1	Uniprot_cerevisiae_S288C	P0CX27	60S ribosomal protein L42-A OS=Saccharomyces cerevisiae (strain ATCC 204508 / S288c) GN=RPL42A PE=1 SV=1	147	19735	43	12	10	5	1.87	0.534	1.131	0.707	0.65	1	0.873	0.541	0.511
1540	1	Uniprot_cerevisiae_S288C	P32332	Mitochondrial oxaloacetate transport protein OS=Saccharomyces cerevisiae (strain ATCC 204508 / S288c) GN=OAC1 PE=1 SV=1	147	42874	56	6	20	5	0.64	1.483	0.53	0.466	0.156	1	0.465	0.308	0.175
1541	1	Uniprot_cerevisiae_S288C	P40340	Tat-binding homolog 7 OS=Saccharomyces cerevisiae (strain ATCC 204508 / S288c) GN=YTA7 PE=1 SV=2	147	190228	189	4	72	3	0.07	2.207	1.11	0.952	0.928	1	1.17	1.018	1.015
1542	1	Uniprot_cerevisiae_S288C	P34247	U3 small nucleolar RNA-associated protein 11 OS=Saccharomyces cerevisiae (strain ATCC 204508 / S288c) GN=UTP11 PE=1 SV=2	147	42493	72	10	28	6	1	1.25	1.056	0.735	0.758	1	0.906	0.8	1.038
1543	1	Uniprot_cerevisiae_S288C	Q12153	Ribosome biogenesis protein SSF2 OS=Saccharomyces cerevisiae (strain ATCC 204508 / S288c) GN=SSF2 PE=1 SV=1	147	68039	131	7	38	4	0.28	1.281	1.078	0.929	0.777	1	0.965	1.013	0.908
1543	2	Uniprot_cerevisiae_S288C	P38789	Ribosome biogenesis protein SSF1 OS=Saccharomyces cerevisiae (strain ATCC 204508 / S288c) GN=SSF1 PE=1 SV=1	123	68860	152	8	38	5	0.36	1.407	1.152	0.981	0.863	1	1.035	1.088	0.888
1544	1	Uniprot_cerevisiae_S288C	P52870	Protein transport protein SBH1 OS=Saccharomyces cerevisiae (strain ATCC 204508 / S288c) GN=SBH1 PE=1 SV=1	147	11444	54	11	9	4	3.21	1.916	1.159	0.794	0.795	1	0.978	0.618	1.034
1545	1	Uniprot_cerevisiae_S288C	P53615	Carbonic anhydrase OS=Saccharomyces cerevisiae (strain ATCC 204508 / S288c) GN=NCE103 PE=1 SV=1	147	29820	14	5	8	3	0.52	0.806	2.773	2.751	1.342	1	0.803	1.196	1.232
1546	1	Uniprot_cerevisiae_S288C	P38732	Protein-lysine N-methyltransferase EFM1 OS=Saccharomyces cerevisiae (strain ATCC 204508 / S288c) GN=EFM1 PE=1 SV=1	146	82334	104	5	31	5	0.29	0.943	1.172	0.933	0.836	1	1.291	0.946	0.925
1547	1	Uniprot_cerevisiae_S288C	Q08144	T-SNARE affecting a late Golgi compartment protein 2 OS=Saccharomyces cerevisiae (strain ATCC 204508 / S288c) GN=TLG2 PE=1 SV=1	146	55111	68	5	25	3	0.26	1.288	1.469	1.231	1.037	1	1.518	1.085	1.539
1548	1	Uniprot_cerevisiae_S288C	P23293	Serine/threonine-protein kinase BUR1 OS=Saccharomyces cerevisiae (strain ATCC 204508 / S288c) GN=SGV1 PE=1 SV=1	146	92067	104	4	37	3	0.15	1.461	1.041	0.867	0.922	1	1.112	0.911	1.19
1549	1	Uniprot_cerevisiae_S288C	P46676	Suppressor of mar1-1 protein OS=Saccharomyces cerevisiae (strain ATCC 204508 / S288c) GN=SUM1 PE=1 SV=2	146	142604	139	4	58	4	0.13	1.053	0.922	0.808	0.898	1	0.85	0.951	1.078
1550	1	Uniprot_cerevisiae_S288C	P53877	Pre-rRNA-processing protein IPI3 OS=Saccharomyces cerevisiae (strain ATCC 204508 / S288c) GN=IPI3 PE=1 SV=1	146	73754	88	6	31	6	0.41	0.976	0.89	0.79	0.966	1	0.915	0.855	0.768
1551	1	Uniprot_cerevisiae_S288C	P38822	Protein BZZ1 OS=Saccharomyces cerevisiae (strain ATCC 204508 / S288c) GN=BZZ1 PE=1 SV=1	146	91085	111	4	40	2	0.1	1.408	1.076	0.886	0.879	1	1.003	0.905	1.212
1552	1	Uniprot_cerevisiae_S288C	P47057	Sorting nexin-4 OS=Saccharomyces cerevisiae (strain ATCC 204508 / S288c) GN=SNX4 PE=1 SV=1	146	63408	50	7	22	6	0.49	1.224	0.96	1.055	1.118	1	0.881	0.994	1.293
1553	1	Uniprot_cerevisiae_S288C	P38703	Sphingosine N-acyltransferase LAG1 OS=Saccharomyces cerevisiae (strain ATCC 204508 / S288c) GN=LAG1 PE=1 SV=1	145	56562	30	3	14	2	0.25	1.279	0.95	0.982	1.033	1	1.023	1.103	0.959
1554	1	Uniprot_cerevisiae_S288C	P17883	Superkiller protein 3 OS=Saccharomyces cerevisiae (strain ATCC 204508 / S288c) GN=SKI3 PE=1 SV=2	145	203131	198	4	79	3	0.06	1.113	0.689	0.927	0.85	1	0.586	0.935	0.996
1555	1	Uniprot_cerevisiae_S288C	Q04934	Protein IVY1 OS=Saccharomyces cerevisiae (strain ATCC 204508 / S288c) GN=IVY1 PE=1 SV=1	145	59818	58	6	22	5	0.42	1.53	1.022	1.082	1.146	1	1.003	1.079	1.39
1556	1	Uniprot_cerevisiae_S288C	P48563	Protein MON2 OS=Saccharomyces cerevisiae (strain ATCC 204508 / S288c) GN=MON2 PE=1 SV=1	145	223827	178	9	62	7	0.14	1.167	1.116	1.09	0.862	1	1.01	0.952	1.106
1557	1	Uniprot_cerevisiae_S288C	P53920	Pro-apoptotic serine protease NMA111 OS=Saccharomyces cerevisiae (strain ATCC 204508 / S288c) GN=NMA111 PE=1 SV=1	145	129146	126	11	53	7	0.3	1.229	0.87	0.77	0.792	1	0.741	0.81	0.803
1558	1	Uniprot_cerevisiae_S288C	P05747	60S ribosomal protein L29 OS=Saccharomyces cerevisiae (strain ATCC 204508 / S288c) GN=RPL29 PE=1 SV=3	145	10924	56	20	6	3	3.52	1.46	0.957	0.777	0.703	1	0.842	0.715	1.007
1559	1	Uniprot_cerevisiae_S288C	P19955	37S ribosomal protein YMR-31, mitochondrial OS=Saccharomyces cerevisiae (strain ATCC 204508 / S288c) GN=YMR31 PE=1 SV=1	145	17118	18	5	4	2	0.63	1.366	0.816	0.781	0.628	1	0.824	0.708	0.657
1560	1	Uniprot_cerevisiae_S288C	Q08004	Bud site selection protein 20 OS=Saccharomyces cerevisiae (strain ATCC 204508 / S288c) GN=BUD20 PE=1 SV=1	144	23769	19	4	10	2	0.42	1.243	0.862	0.718	0.705	1	0.965	0.826	0.927
[truncated: 1,379 more rows]
