# Supplementary material for: Proteomic and genomic characterization of a yeast model for Ogden syndrome
Source: Yeast. 2016 Dec 6;34(1):19–37. doi: 10.1002/yea.3211 (PMC5248646; doi:10.1002/yea.3211)
Supplement: Supplementary file 3 — Supporting info item [file YEA-34-19-s003.xlsx]

## Sheet: merged.log2fc
			fold change							adjPvalue
SGD ID	systematic name	standard name	gene name	wt +e.V.	DyNatA +e.v.	DyNatA +hNatA WT	DyNatA +hNatA S37P			wt +e.V.	DyNatA +e.v.	DyNatA +hNatA WT	DyNatA +hNatA S37P
S000004702	YMR096W	SNZ1	SNooZe	0	3.01738	1.0052	0.816549				2.24848e-28	0.220433	0.000167772
S000002712	YDR304C	CPR5	Cyclosporin-sensitive Proline Rotamase	0	2.63755	0.590637	-0.214397				4.86383e-51	0.999849	0.717186
S000004666	YMR062C	ARG7	ARGinine requiring	0	2.30996	0.745111	-0.144593				6.58059e-30	0.750201	0.854674
S000003652	YJL116C	NCA3	Nuclear Control of ATPase	0	2.28183	0.468047	1.58326				1.1173e-35	0.999849	4.1964e-11
S000004701	YMR095C	SNO1	SNZ proximal Open reading frame	0	2.26166	0.966816	0.644082				5.58959e-19	0.377886	0.0118867
S000002341	YDL182W	LYS20	LYSine requiring	0	2.1129	0.856118	0.505144				3.25554e-34	0.597952	0.0539261
S000004519	YML055W	SPC2	Signal Peptidase Complex	0	1.99533	0.446522	0.0252708				1.17097e-22	0.999849	0.98228
S000005351	YNR068C			0	1.92107	0.705357	0.0682487				3.03051e-13	0.758186	0.956457
S000004033	YLR043C	TRX1	ThioRedoXin	0	1.91503	0.572578	-0.206612				4.06232e-17	0.999849	0.777982
S000003085	YGL117W			0	1.8259	0.782202	-0.0307575				7.52898e-12	0.649892	0.979995
S000000251	YBR047W	FMP23	Found in Mitochondrial Proteome	0	1.81463	0.803868	0.191323				1.45766e-09	0.594801	0.854674
S000003870	YJR109C	CPA2	Carbamyl Phosphate synthetase A	0	1.79707	0.811864	0.178944				9.5774e-15	0.669858	0.793481
S000001179	YHR137W	ARO9	AROmatic amino acid requiring	0	1.69955	0.243641	-1.18224				6.88067e-08	0.999849	3.26436e-05
S000000300	YBR096W			0	1.63741	0.541103	-0.316678				2.08171e-20	0.999849	0.479744
S000005352	YNR069C	BSC5	Bypass of Stop Codon	0	1.63531	0.737998	0.170424				1.10032e-09	0.770006	0.851217
S000003086	YGL118C			0	1.62882	0.71819	-0.111482				3.70719e-10	0.817008	0.935114
S000000535	YCL030C	HIS4	HIStidine requiring	0	1.55262	0.623965	-0.182229				4.11926e-11	0.999849	0.808182
S000001473	YIR034C	LYS1	LYSine requiring	0	1.53894	0.687173	0.0546342				5.41434e-17	0.888224	0.952069
S000004584	YML116W	ATR1	AminoTriazole Resistance	0	1.49893	0.468892	0.140465				4.79554e-15	0.999849	0.834899
S000001940	YFR044C	DUG1	Deficient in Utilization of Glutathione	0	1.47387	0.507415	-0.419083				1.94022e-11	0.999849	0.246897
S000001378	YIL116W	HIS5	HIStidine requiring	0	1.47267	0.688294	-0.0971984				3.30421e-17	0.858824	0.907439
S000005419	YOL058W	ARG1	ARGinine requiring	0	1.44766	0.892934	0.284054				2.07323e-13	0.451859	0.489381
S000002289	YDL131W	LYS21	LYSine	0	1.43172	0.587879	0.0737301				4.44386e-15	0.999849	0.935114
S000002788	YDR380W	ARO10	AROmatic amino acid requiring	0	1.42189	0.2432	-1.48765				2.00393e-05	0.999849	2.82051e-13
S000003749	YJL213W			0	1.42042	0.625841	-0.293057				4.18623e-05	0.966324	0.589141
S000000490	YBR286W	APE3	AminoPEptidase	0	1.41769	0.46043	-0.248498				2.52366e-15	0.999849	0.582304
S000004700	YMR094W	CTF13	Chromosome Transmission Fidelity	0	1.40435	0.721379	0.356903				2.3764e-09	0.805475	0.36918
S000000854	YER052C	HOM3	HOMoserine requiring	0	1.40338	0.686146	0.221008				1.68104e-15	0.840659	0.651428
S000005333	YNR050C	LYS9	LYSine requiring	0	1.39087	0.498657	-0.0918171				3.22591e-09	0.999849	0.920563
S000005479	YOL119C	MCH4	MonoCarboxylate transporter Homologue	0	1.32552	0.593067	-0.239622				7.31728e-09	0.999849	0.639413
S000005452	YOL092W	YPQ1	Yeast PQ-loop protein	0	1.30276	0.427588	0.270187				5.04802e-12	0.999849	0.58023
S000004815	YMR202W	ERG2	ERGosterol biosynthesis	0	1.27862	0.407771	-0.142233				2.81895e-13	0.999849	0.834497
S000003786	YJR025C	BNA1	Biosynthesis of Nicotinic Acid	0	1.26901	0.657918	-0.0745523				3.27546e-12	0.964668	0.937165
S000005728	YOR202W	HIS3	HIStidine	0	1.24452	0.442192	-0.0456799				4.43517e-08	0.999849	0.970346
S000005729	YOR203W			0	1.2214	0.568264	-0.0155082				6.48545e-05	0.999849	0.992432
S000002442	YDR035W	ARO3	AROmatic amino acid requiring	0	1.21455	0.552209	-0.295242				9.92758e-14	0.999849	0.42868
S000002329	YDL170W	UGA3	Utilization of GAba	0	1.21149	0.622311	-0.0446122				3.1002e-09	0.999849	0.962455
S000003909	YJR148W	BAT2	Branched-chain Amino acid Transaminase	0	1.20923	0.726776	0.184062				5.91739e-05	0.817008	0.813176
S000006171	YPL250C	ATG41	AuTophaGy related	0	1.18446	0.657901	0.116085				2.9543e-05	0.978128	0.904033
S000000080	YAR035W	YAT1		0	1.17629	0.871323	1.12704				0.00135653	0.117624	1.98135e-07
S000006347	YPR143W	RRP15	Ribosomal RNA Processing	0	1.15375	0.330092	0.416889				2.08769e-07	0.999849	0.292854
S000000319	YBR115C	LYS2	LYSine requiring	0	1.14795	0.761462	0.34842				3.09899e-12	0.770006	0.266379
S000000460	YBR256C	RIB5	RIBoflavin biosynthesis	0	1.13961	0.715767	0.0103217				4.23206e-10	0.840659	0.992688
S000001690	YKL207W	EMC3	ER Membrane protein Complex	0	1.13463	0.302082	-0.156345				9.90046e-09	0.999849	0.825984
S000002212	YDL054C	MCH1	MonoCarboxylate transporter Homologue	0	1.12624	0.558626	-0.0369253				1.89448e-09	0.999849	0.970346
S000004703	YMR097C	MTG1	MiTochondrial GTPase	0	1.1135	0.640873	0.215847				2.24294e-07	0.919748	0.706118
S000000977	YER175C	TMT1	Trans-aconitate MethylTransferase	0	1.1079	0.808078	0.168903				2.42066e-05	0.597952	0.808182
S000028519	YCR075W-A	EGO2	Exit from rapamycin-induced GrOwth arrest	0	1.10714	0.226111	-0.511509				8.07203e-05	0.999849	0.309155
S000004090	YLR100W	ERG27	ERGosterol biosynthesis	0	1.09975	0.522176	-0.210584				2.92505e-10	0.999849	0.683269
S000000857	YER055C	HIS1	HIStidine	0	1.09849	0.52767	-0.0917692				3.22441e-07	0.999849	0.918408
S000003338	YGR106C	VOA1	V0 Assembly protein	0	1.09673	0.208229	-0.206493				2.08083e-08	0.999849	0.706377
S000000656	YCR060W	TAH1	Tpr-containing protein Associated with Hsp90	0	1.09641	0.136119	0.512737				2.92942e-05	0.999849	0.0754026
S000002762	YDR354W	TRP4	TRyPtophan	0	1.09517	0.500904	-0.137064				5.66024e-07	0.999849	0.840808
S000005656	YOR130C	ORT1	ORnithine Transporter	0	1.09127	0.679677	-0.00257515				4.23684e-08	0.911449	0.99742
S000004599	YML130C	ERO1	ER Oxidation or Endoplasmic Reticulum Oxidoreductin	0	1.09124	-0.109447	-0.00703905				1.76569e-05	0.999849	0.99524
S000001926	YFR030W	MET10	METhionine requiring	0	1.08325	0.346314	-0.0280328				2.98696e-09	0.999849	0.97366
S000004048	YLR058C	SHM2	Serine HydroxyMethyltransferase	0	1.08277	-0.0616132	-0.0779964				0.00109995	0.999849	0.948101
S000002792	YDR384C	ATO3	Ammonia (Ammonium) Transport Outward	0	1.07829	0.776564	1.02045				1.29787e-05	0.669858	0.0002408
S000002565	YDR158W	HOM2	HOMoserine requiring	0	1.07138	0.379008	-0.419912				1.615e-08	0.999849	0.199585
S000000774	YEL048C	TCA17	TRAPP Complex Associated protein	0	1.06474	0.306284	0.382061				7.21885e-06	0.999849	0.409149
S000002895	YDR487C	RIB3	RIBoflavin biosynthesis	0	1.05003	0.579294	0.180447				8.33381e-08	0.999849	0.777353
S000005710	YOR184W	SER1	SERine requiring	0	1.03799	0.478756	0.0339068				1.568e-05	0.999849	0.971349
S000001071	YHR029C	YHI9		0	1.02556	0.794869	-0.156463				1.90703e-07	0.605656	0.852346
S000000569	YCL064C	CHA1	Catabolism of Hydroxy Amino acids	0	1.0235	0.689138	0.0462787				0.00533623	0.641869	0.970346
S000002965	YFL017W-A	SMX2		0	1.00773	0.524884	-0.0202759				0.000264281	0.999849	0.991462
S000004535	YML070W	DAK1	DihydroxyAcetone Kinase	0	1.0005	0.461033	-0.279461				5.86277e-08	0.999849	0.556758
S000028701	YNL103W-A			0	0.994939	0.423227	-0.42902				1.33273e-06	0.999849	0.268596
S000000747	YEL021W	URA3	URAcil requiring	0	0.983637	-1.69121	-1.73228				6.23422e-07	7.5179e-10	1.18862e-23
S000005478	YOL118C			0	0.977574	0.118885	-0.376048				0.000746303	0.999849	0.484767
S000001427	YIL165C			0	0.97413	0.731841	0.19077				0.00141086	0.805475	0.851271
S000003753	YJL217W	REE1	REgulation of Enolase	0	0.965793	0.706947	0.202634				0.00636545	0.858824	0.775506
S000000167	YBL071C			0	0.956324	0.430612	0.707119				0.00015915	0.999849	0.0180958
S000002534	YDR127W	ARO1	AROmatic amino acid requiring	0	0.947028	0.441468	0.00544927				9.66229e-09	0.999849	0.99524
S000004724	YMR118C	SHH3	SDH3 Homolog	0	0.932607	0.314684	0.236815				0.000212087	0.999849	0.755801
S000000515	YCL009C	ILV6	IsoLeucine Valine	0	0.921688	0.333847	-0.1422				6.2e-08	0.999849	0.830104
S000005634	YOR108W	LEU9	LEUcine biosynthesis	0	0.914628	0.268662	0.00793609				3.87874e-05	0.999849	0.99524
S000006349	YPR145W	ASN1	ASparagiNe requiring	0	0.914057	0.466406	-0.125029				2.19797e-05	0.999849	0.853935
S000001694	YKL211C	TRP3	TRyPtophan	0	0.904711	0.641234	-0.0891617				2.10671e-06	0.999849	0.916015
S000000453	YBR249C	ARO4	AROmatic amino acid requiring	0	0.898426	0.350099	-0.038557				1.48671e-05	0.999849	0.970419
S000003907	YJR146W			0	0.887054	0.331623	0.0694051				0.000752343	0.999849	0.948675
S000001040	YHL048W	COS8	COnserved Sequence	0	0.886187	0.288638	0.198056				4.68477e-07	0.999849	0.707278
S000001060	YHR018C	ARG4	ARGinine requiring	0	0.882713	0.475893	-0.815777				7.80849e-06	0.999849	0.000128276
S000007624	YNL162W-A			0	0.881249	0.251327	0.657811				0.0142107	0.999849	0.132522
S000002224	YDL066W	IDP1	Isocitrate Dehydrogenase, NADP-specific	0	0.876323	0.426134	-0.56746				8.32133e-06	0.999849	0.0125901
S000004359	YLR367W	RPS22B	Ribosomal Protein of the Small subunit	0	0.87498	-0.0959813	0.129244				0.00059551	0.999849	0.87786
S000001512	YKL029C	MAE1	MAlic Enzyme	0	0.873888	0.482687	0.430885				0.00170906	0.999849	0.305552
S000000308	YBR104W	YMC2	Yeast Mitochondrial Carrier	0	0.873576	0.69026	0.219977				6.55502e-06	0.817008	0.70766
S000000349	YBR145W	ADH5	Alcohol DeHydrogenase	0	0.872893	0.706132	-0.145889				0.000125276	0.817008	0.83903
S000003891	YJR130C	STR2	Sulfur TRansfer	0	0.871128	0.593467	-0.180916				0.000103746	0.999849	0.774346
S000002360	YDL201W	TRM8	Transfer RNA Methyltransferase	0	0.86709	0.300409	0.372833				1.49494e-05	0.999849	0.324896
S000002939	YDR531W	CAB1	Coenzyme A Biosynthesis	0	0.86272	0.536838	0.157644				3.46746e-06	0.999849	0.812127
S000003932	YLL009C	COX17	Cytochrome c OXidase	0	0.862514	0.455304	1.04702				0.000107846	0.999849	2.60667e-06
S000003736	YJL200C	ACO2	ACOnitase	0	0.858124	0.706986	0.65869				0.00231263	0.468988	0.0101017
S000006392	YPR188C	MLC2	Myo1p Light Chain	0	0.857301	0.337998	-0.0697061				6.63859e-05	0.999849	0.945784
S000007587	YBL071W-A	KTI11	Kluveromyces lactis Toxin Insensitive	0	0.855681	0.195005	0.559824				0.00499617	0.999849	0.111282
S000004801	YMR189W	GCV2	GlyCine cleaVage	0	0.843812	0.839746	0.86522				0.00691345	0.637551	0.00552408
S000003872	YJR111C		PeroXisomal Protein	0	0.842983	0.635791	0.0730229				0.000509246	0.987655	0.945907
S000006262	YPR058W	YMC1	Yeast Mitochondrial Carrier	0	0.838968	0.653028	0.0642161				2.03125e-05	0.964668	0.947941
S000004601	YML132W	COS3	COnserved Sequence	0	0.834276	0.254248	0.229408				4.77839e-06	0.999849	0.610562
S000000506	YBR302C	COS2	COnserved Sequence	0	0.834102	0.254093	0.229255				4.80171e-06	0.999849	0.610602
S000004249	YLR259C	HSP60	Heat Shock Protein	0	0.830866	0.348378	0.763045				0.000736204	0.999849	0.00231764
S000000772	YEL046C	GLY1	GLYcine requiring	0	0.829871	0.0808347	0.364016				1.568e-05	0.999849	0.249285
S000002622	YDR214W	AHA1	Activator of Heat shock protein 90 ATPase	0	0.822969	0.118616	0.299726				0.000104692	0.999849	0.537071
S000001832	YFL062W	COS4	COnserved Sequence	0	0.822832	0.229165	0.165029				5.54532e-06	0.999849	0.789773
S000028843	YLR154W-F			0	0.822797	-0.540019	-0.677567				0.0101022	0.999849	0.0207686
S000005984	YPL063W	TIM50	Translocase of the Inner Mitochondrial membrane	0	0.820738	0.341785	0.322062				2.89167e-06	0.999849	0.375686
S000003607	YJL071W	ARG2	ARGinine requiring	0	0.819419	0.558608	0.0635515				6.73603e-05	0.999849	0.947612
S000000888	YER086W	ILV1	IsoLeucine-plus-Valine requiring	0	0.818175	0.528658	0.302838				1.84579e-06	0.817008	0.434389
S000000892	YER090W	TRP2	TRyPtophan	0	0.817836	0.510357	-0.000919704				2.47187e-06	0.999849	0.998345
S000005280	YNL336W	COS1	COnserved Sequence	0	0.816558	0.228669	0.167284				5.72931e-06	0.999849	0.780781
S000007626	YOL086W-A	MHF1	Mph1-associated Histone-Fold protein	0	0.815245	-2.29251	-2.44937				6.80423e-06	1.46813e-23	1.00113e-45
S000000247	YBR043C	QDR3	QuiniDine Resistance	0	0.812476	0.818371	0.244482				2.06109e-05	0.669858	0.594043
S000002994	YGL026C	TRP5	TRyPtophan	0	0.812112	0.376923	-0.243814				9.80783e-07	0.999849	0.572492
S000002407	YDL248W	COS7	COnserved Sequence	0	0.810909	0.254768	0.209763				1.34553e-05	0.999849	0.676581
S000006001	YPL080C			0	0.810675	0.478947	0.440819				0.00109995	0.999849	0.200493
S000005864	YOR337W	TEA1	Ty Enhancer Activator	0	0.808215	0.87501	0.631797				0.000181692	0.38121	0.0102144
S000000452	YBR248C	HIS7	HIStidine requiring	0	0.806042	0.531251	-0.106704				9.07751e-06	0.999849	0.898252
S000005727	YOR201C	MRM1	Mitochondrial rRNA Methyltransferase	0	0.805963	0.523505	0.392059				3.27595e-05	0.999849	0.243704
S000006173	YPL252C	YAH1	Yeast Adrenodoxin Homolog	0	0.802318	0.32405	0.12546				0.00246355	0.999849	0.896817
S000001469	YIR030C	DCG1	Dal80p-Controlled Gene	0	0.80185	0.716739	-0.038467				0.00123194	0.840659	0.971827
S000001589	YKL106W	AAT1	Aspartate AminoTransferase	0	0.798741	0.66475	0.246422				0.000177232	0.750201	0.659299
S000002564	YDR157W			0	0.796901	0.424734	0.128092				0.00935692	0.999849	0.907439
S000005048	YNL104C	LEU4	LEUcine biosynthesis	0	0.796786	0.312133	-0.573913				0.000701108	0.999849	0.0215929
S000000135	YBL039C	URA7	URAcil requiring	0	0.789628	0.0584848	0.47084				0.00497806	0.999849	0.234374
S000005518	YOL158C	ENB1	ENteroBactin	0	0.789486	0.369206	0.385054				0.000104423	0.999849	0.264529
S000003922	YJR161C	COS5	COnserved Sequence	0	0.785459	0.247353	0.188638				1.47583e-05	0.999849	0.734739
S000000391	YBR187W	GDT1	Gcr1 Dependent Translation factor	0	0.781778	0.185521	0.158625				0.000740258	0.999849	0.825628
S000028654	YHR214C-E			0	0.774882	0.692722	0.663847				0.0744704	0.890515	0.176391
S000028749	YER068C-A			0	0.770773	0.768955	0.165166				0.0307057	0.80007	0.882094
S000004294	YLR303W	MET17	METhionine requiring	0	0.769689	-0.0189652	-0.48292				0.000116116	0.999849	0.114918
S000002357	YDL198C	GGC1	GDP/GTP Carrier	0	0.769404	0.712997	-0.174591				0.000187328	0.824222	0.793481
S000006002	YPL081W	RPS9A	Ribosomal Protein of the Small subunit	0	0.76766	0.12186	0.166664				0.000821698	0.999849	0.813176
S000004017	YLR027C	AAT2	Aspartate AminoTransferase	0	0.767164	0.383862	0.0901428				0.000420851	0.999849	0.920077
S000000093	YAR070C			0	0.763768	0.651566	0.578561				0.0790657	0.987655	0.304586
S000000278	YBR074W	PFF1	Protease in FXNA-related Family	0	0.761869	0.238089	0.0775067				2.38359e-05	0.999849	0.932032
S000004730	YMR123W	PKR1	Pichia farinosa Killer toxin Resistance	0	0.759858	-0.222675	-0.0580901				4.9164e-05	0.999849	0.947941
S000001862	YFL032W			0	0.759808	-0.341676	-0.409705				0.012795	0.999849	0.36918
S000001164	YHR122W	CIA2	Cytosolic Iron-sulfur protein Assembly	0	0.758719	0.617694	0.302258				0.00023054	0.817008	0.505346
S000002987	YGL019W	CKB1	Casein Kinase Beta subunit	0	0.756502	0.188864	-0.278601				0.000618199	0.999849	0.556758
S000003464	YGR232W	NAS6	Non-ATPase Subunit 6	0	0.75526	0.236287	-0.164566				0.00180204	0.999849	0.815323
S000005387	YOL027C	MDM38	Mitochondrial Distribution and Morphology	0	0.754672	0.267524	0.377308				2.68491e-05	0.999849	0.199535
S000000091	YAR068W			0	0.754024	-0.0157367	0.196779				0.00574539	0.999849	0.781385
S000001113	YHR071W	PCL5	Pho85 CycLin	0	0.75231	0.736058	0.11342				0.0025029	0.817008	0.898252
S000003535	YHR214W-A			0	0.750964	-0.0202617	0.187008				0.00617727	0.999849	0.799785
S000004621	YMR019W	STB4	Sin Three Binding protein	0	0.7481	0.654995	0.274181				0.00233397	0.964668	0.537071
S000000390	YBR186W	PCH2	Pachytene CHeckpoint	0	0.74574	0.519848	0.48416				0.0109194	0.984731	0.242494
S000002533	YDR126W	SWF1	Spore Wall Formation	0	0.742607	0.408566	0.0528858				0.00135143	0.999849	0.958036
S000003595	YJL059W	YHC3	Yeast Homolog of human Cln3	0	0.738483	0.296646	-0.0705924				0.00173771	0.999849	0.945516
S000005068	YNL124W	NAF1	Nuclear Assembly Factor	0	0.736353	0.445233	0.552745				0.00246355	0.999849	0.0454806
S000002279	YDL121C			0	0.736264	-0.077719	0.158355				6.9662e-05	0.999849	0.833747
S000003527	YGR295C	COS6	COnserved Sequence	0	0.733105	0.155873	0.041992				2.68491e-05	0.999849	0.961036
S000004079	YLR089C	ALT1	ALanine Transaminase	0	0.732307	0.702477	-0.0492048				0.0454863	0.817008	0.958197
S000005337	YNR054C	ESF2	Eighteen S rRNA Factor 2	0	0.730887	-0.0929099	0.0599426				0.000414954	0.999849	0.948101
S000005065	YNL121C	TOM70	Translocase of the Outer Mitochondrial membrane	0	0.723896	0.229912	0.342875				4.37403e-05	0.999849	0.312164
S000000620	YCR025C			0	0.722745	-0.06293	-0.0879978				0.044634	0.999849	0.947941
S000000871	YER069W	ARG5,6	ARGinine requiring	0	0.717685	0.882038	0.340757				0.00107374	0.594801	0.388221
S000004358	YLR366W			0	0.715752	0.0360903	0.32025				0.132496	0.999849	0.692438
S000000882	YER080W	AIM9	Altered Inheritance rate of Mitochondria	0	0.714848	0.390612	0.0120865				7.68568e-05	0.999849	0.991462
S000003908	YJR147W	HMS2	High-copy Mep Suppressor	0	0.709482	0.480368	0.479892				0.00228095	0.999849	0.113141
S000001704	YKL221W	MCH2	MonoCarboxylate transporter Homologue	0	0.704659	0.0813339	-0.130554				0.0493266	0.999849	0.923287
S000007548	YCL026C-B	HBN1	Homologous to Bacterial Nitroreductases	0	0.701875	-0.581169	-0.47331				0.00354309	0.817008	0.197259
S000005446	YOL086C	ADH1	Alcohol DeHydrogenase	0	0.701526	-0.487588	-0.396826				0.0214014	0.999849	0.265112
S000000842	YER040W	GLN3	GLutamiNe metabolism	0	0.701143	0.493521	0.189313				0.0102283	0.999849	0.766024
S000003261	YGR029W	ERV1	Essential for Respiration and Viability	0	0.694453	0.378087	-0.15173				0.00414337	0.999849	0.843909
S000000239	YBR035C	PDX3	PyriDoXine auxotrophy	0	0.693211	0.32605	-0.259077				0.000589483	0.999849	0.533665
S000003365	YGR133W	PEX4	PEroXin	0	0.690872	0.397118	0.220476				0.00581094	0.999849	0.755023
S000000840	YER038C	KRE29	Killer toxin REsistant	0	0.689765	0.417121	0.507004				0.00329324	0.999849	0.111749
S000000644	YCR048W	ARE1	Acyl-coenzyme A: cholesterol acyl transferase-Related Enzyme	0	0.689557	0.410742	0.375821				0.00173989	0.999849	0.307371
S000028751	YER079C-A			0	0.689515	0.217849	-0.0947391				0.0922752	0.999849	0.947737
S000006032	YPL111W	CAR1	Catabolism of ARginine	0	0.6875	0.784537	0.02505				0.0281827	0.728359	0.978341
S000003262	YGR030C	POP6	Processing Of Precursor RNAs	0	0.686352	0.214254	0.339595				0.0055621	0.999849	0.499663
S000000757	YEL031W	SPF1	Sensitivity to Pichia Farinosa killer toxin	0	0.684235	-0.00759179	-0.0455045				0.000152149	0.999849	0.956457
S000005748	YOR222W	ODC2	OxoDicarboxylate Carrier	0	0.680095	0.504505	0.454107				0.00895253	0.987655	0.205317
S000000623	YCR028C	FEN2	FENpropimorph resistance	0	0.679902	0.0260984	-0.0293871				0.000880324	0.999849	0.973209
S000028425	YPR036W-A	SPO24	SPOrulation	0	0.679208	0.268438	-0.174073				0.0327049	0.999849	0.774136
S000002935	YDR527W	RBA50	RNA polymerase II (B) Associated protein	0	0.678056	0.195931	0.486884				0.000788492	0.999849	0.0737092
S000001643	YKL160W	ELF1	ELongation Factor	0	0.676532	0.116096	0.137547				0.00146457	0.999849	0.839283
S000028629	YFL031C-A			0	0.675564	0.558418	0.36079				0.0966906	0.970754	0.509475
S000002453	YDR046C	BAP3	Branched-chain Amino acid Permease	0	0.674139	0.256042	0.222176				0.000805833	0.999849	0.646591
S000004808	YMR195W	ICY1	Interacting with the CYtoskeleton	0	0.673006	0.511448	-0.0897009				0.060549	0.999849	0.937165
S000003807	YJR046W	TAH11	Topo-A Hypersensitive	0	0.669184	0.000221572	0.358236				0.00227632	0.999849	0.324906
S000000092	YAR069C			0	0.667903	0.650468	0.842147				0.168002	0.894793	0.032286
S000028653	YHR214C-D			0	0.667903	0.650468	0.842147				0.168002	0.894793	0.032286
S000028558	YKL183C-A			0	0.667788	0.307743	0.222131				0.0198012	0.999849	0.780968
S000005892	YOR365C			0	0.667703	0.26413	-0.193479				0.0442353	0.999849	0.809869
S000000431	YBR227C	MCX1	Mitochondrial ClpX	0	0.664775	0.271548	0.0496119				0.0025029	0.999849	0.956457
S000001259	YHR216W	IMD2	IMP Dehydrogenase	0	0.662372	0.289196	0.81021				0.00761268	0.999849	0.00137597
S000004594	YML125C	PGA3	Processing of Gas1p and ALP	0	0.661961	-0.0385825	0.260497				0.000264281	0.999849	0.569667
S000001796	YKR088C	TVP38	Tlg2-Vesicle Protein	0	0.661201	0.21184	-0.259592				0.000775175	0.999849	0.574039
S000001538	YKL055C	OAR1	3-Oxoacyl-[Acyl-carrier-protein] Reductase	0	0.658245	0.357781	0.308322				0.0265777	0.999849	0.586456
S000001774	YKR066C	CCP1	Cytochrome c Peroxidase	0	0.65731	0.0246284	-0.166636				0.00103359	0.999849	0.794534
S000005154	YNL210W	MER1	MEiotic Recombination	0	0.654767	0.470269	0.842169				0.0574782	0.999849	0.00514254
S000003361	YGR129W	SYF2	SYnthetic lethal with cdc40 (Forty)	0	0.650881	-0.105473	0.054095				0.0271373	0.999849	0.963128
S000003492	YGR260W	TNA1	Transporter of Nicotinic Acid	0	0.650659	0.260508	0.415386				0.000701108	0.999849	0.156684
S000000064	YAR003W	SWD1	Set1c, WD40 repeat protein	0	0.649845	0.0317793	-0.173365				0.00101161	0.999849	0.793254
S000003154	YGL186C	TPN1	Transport of PyridoxiNe	0	0.648622	0.500487	0.0703125				0.0096151	0.999849	0.943023
S000001341	YIL079C	AIR1	Arginine methyltransferase-Interacting RING finger protein	0	0.645501	0.257323	0.513124				0.00238494	0.999849	0.117877
S000004102	YLR112W			0	0.644405	0.201851	0.205869				0.097504	0.999849	0.846197
S000002642	YDR234W	LYS4	LYSine requiring	0	0.643774	0.392669	0.668419				0.00462502	0.999849	0.00780796
S000004794	YMR182C	RGM1		0	0.642019	0.311774	0.684167				0.0551259	0.999849	0.0164992
S000005425	YOL064C	MET22	METhionine requiring	0	0.641524	0.470224	-0.212487				0.000589483	0.999849	0.67409
S000001513	YKL030W			0	0.641264	0.4508	0.0830399				0.143383	0.999849	0.947941
S000001866	YFL028C	CAF16	CCR4 Associated Factor	0	0.64002	0.494653	0.020975				0.00228725	0.999849	0.983463
S000000042	YAL044C	GCV3	GlyCine cleaVage	0	0.636909	0.354434	0.397832				0.0535025	0.999849	0.383976
S000003356	YGR124W	ASN2	ASparagiNe requiring	0	0.636115	0.0887408	-0.279393				0.00156261	0.999849	0.444181
S000002426	YDR019C	GCV1	GlyCine cleaVage	0	0.634844	0.373926	0.510609				0.0904403	0.999849	0.262679
S000003122	YGL154C	LYS5	LYSine requiring	0	0.634239	0.375258	-0.0142387				0.0322256	0.999849	0.991462
S000004983	YNL038W	GPI15	GlycosylPhosphatidylInositol anchor biosynthesis	0	0.632002	0.249715	0.0916604				0.00851439	0.999849	0.93045
S000003145	YGL177W			0	0.631846	0.38258	0.392199				0.0345593	0.999849	0.415255
S000002769	YDR361C	BCP1		0	0.628391	0.0606888	0.436815				0.00214066	0.999849	0.230146
S000004355	YLR363C	NMD4	Nonsense-Mediated mRNA Decay	0	0.626975	0.0659039	-0.304337				0.00884919	0.999849	0.543031
S000028625	YER175W-A			0	0.625506	0.553537	0.0969256				0.0756046	0.999849	0.942456
S000003928	YLL005C	SPO75	SPOrulation	0	0.623989	0.261364	0.0822849				0.00424692	0.999849	0.933247
S000007254	YPR002C-A			0	0.623869	1.32102	1.4771				0.0741912	0.00420582	1.03981e-08
S000000800	YEL074W			0	0.623015	-0.101168	0.141901				0.110511	0.999849	0.900386
S000005060	YNL116W	DMA2	Defective in Mitotic Arrest	0	0.622509	0.305938	-0.0921775				0.0102439	0.999849	0.920077
S000003027	YGL059W	PKP2	Protein Kinase of PDH	0	0.619222	0.549845	-0.164666				0.00185224	0.999849	0.808182
S000002820	YDR412W	RRP17	Ribosomal RNA Processing	0	0.616106	0.143936	0.210867				0.100658	0.999849	0.834497
S000003404	YGR172C	YIP1	Ypt-Interacting Protein	0	0.61384	0.395473	0.154282				0.0146575	0.999849	0.851271
S000004001	YLR011W	LOT6	LOw Temperature-responsive	0	0.613578	-0.0923793	-0.159436				0.00727895	0.999849	0.83903
S000000692	YCR096C	HMRA2	Hidden Mat Right A	0	0.613562	0.165185	0.072758				0.00602336	0.999849	0.941029
S000005321	YNR038W	DBP6	Dead Box Protein	0	0.611671	0.0112906	0.273008				0.00206684	0.999849	0.539406
S000000897	YER095W	RAD51	RADiation sensitive	0	0.611109	-0.0176094	-0.212127				0.00761268	0.999849	0.710023
S000007632	YCR097W-A			0	0.609695	-0.173069	-0.37235				0.164022	0.999849	0.625409
S000001426	YIL164C	NIT1	NITrilase superfamily	0	0.609333	0.694833	0.0527046				0.0224564	0.858824	0.961342
S000004620	YMR018W			0	0.60805	0.328508	-0.0155565				0.112731	0.999849	0.992432
S000002816	YDR408C	ADE8	ADEnine requiring	0	0.606018	0.0566772	0.180383				0.033651	0.999849	0.796016
S000005747	YOR221C	MCT1	Malonyl-CoA:ACP Transferase	0	0.60569	0.323292	-0.247856				0.0566112	0.999849	0.618331
S000006336	YPR132W	RPS23B	Ribosomal Protein of the Small subunit	0	0.604182	-0.197694	-0.152653				0.0321546	0.999849	0.840808
S000002749	YDR341C			0	0.602733	0.165095	-0.0127607				0.00632586	0.999849	0.991501
S000005069	YNL125C	ESBP6		0	0.601556	0.57081	-0.0834458				0.0491738	0.999849	0.93301
S000000572	YCL067C	HMLALPHA2	Hidden Mat Left ALPHA	0	0.601045	0.123577	0.0473484				0.00548054	0.999849	0.959806
S000004755	YMR147W			0	0.600652	0.331844	0.57412				0.0353514	0.999849	0.0763816
S000003191	YGL223C	COG1	Conserved Oligomeric Golgi complex	0	0.598414	0.383644	0.0047315				0.00390984	0.999849	0.99524
S000002427	YDR020C	DAS2	Dst1-delta 6-Azauracil Sensitivity	0	0.597764	0.211158	0.443307				0.0321546	0.999849	0.257194
S000005626	YOR100C	CRC1	CaRnitine Carrier	0	0.597599	0.857383	0.549249				0.239487	0.597952	0.230146
S000001265	YIL003W	CFD1	Cytosolic Fe-S cluster Deficient	0	0.596259	0.393725	0.319149				0.0148749	0.999849	0.466441
S000004382	YLR390W	ECM19	ExtraCellular Mutant	0	0.59623	-0.151437	-0.214194				0.0198688	0.999849	0.761362
S000003833	YJR072C	NPA3	Nucleolar Preribosomal Associated	0	0.595702	-0.114799	0.012398				0.00231638	0.999849	0.991462
S000004000	YLR010C	TEN1	TElomeric pathways with STn1	0	0.594364	0.341966	0.345675				0.0412547	0.999849	0.504302
S000001952	YFR055W	IRC7	Increased Recombination Centers	0	0.594181	0.6333	-0.206056				0.166999	0.919748	0.815323
S000001425	YIL163C			0	0.592084	0.470113	0.198235				0.125113	0.999849	0.850216
S000001260	YHR217C			0	0.591571	-0.453685	-0.319288				0.228787	0.999849	0.741602
S000001205	YHR162W	MPC2	Mitochondrial Pyruvate Carrier	0	0.590135	0.798275	0.438524				0.0280794	0.597952	0.215014
S000000635	YCR039C	MATALPHA2	MATing type protein ALPHA	0	0.586575	0.109551	0.0363344				0.00755658	0.999849	0.970346
S000000221	YBR017C	KAP104	KAryoPherin	0	0.586205	0.187829	0.0303864				0.0105169	0.999849	0.971349
S000004341	YLR349W			0	0.584243	-0.154885	-0.197615				0.172181	0.999849	0.861192
S000000894	YER092W	IES5	Ino Eighty Subunit	0	0.582956	0.0993502	0.283987				0.0118823	0.999849	0.557345
S000002629	YDR221W	GTB1	Glucosidase Two Beta-subunit	0	0.58277	0.189346	0.0814777				0.0023683	0.999849	0.928226
S000001315	YIL053W	GPP1	Glycerol-3-Phosphate Phosphatase	0	0.581939	0.755027	0.996373				0.00131147	0.597952	5.13469e-06
S000005255	YNL311C	SKP2	homology with human SKP2	0	0.58048	0.462809	-0.14227				0.016653	0.999849	0.840731
S000003306	YGR074W	SMD1	snRNA Sm binding site protein D1	0	0.578631	0.17503	-0.158579				0.107659	0.999849	0.887358
S000002326	YDL167C	NRP1	N (asparagine)-Rich Protein	0	0.577396	0.123986	0.514002				0.00375549	0.999849	0.0793582
S000005731	YOR205C	GEP3	GEnetic interactors of Prohibitins	0	0.577119	0.368422	0.565587				0.00743922	0.999849	0.0294464
S000003011	YGL043W	DST1	DNA Strand Transfer	0	0.577087	0.280468	0.250426				0.00284985	0.999849	0.58023
S000001067	YHR025W	THR1	THReonine requiring	0	0.576904	0.0170238	-0.0620082				0.01052	0.999849	0.945784
S000004688	YMR083W	ADH3	Alcohol DeHydrogenase	0	0.574431	0.741869	0.625897				0.0335779	0.588	0.0201846
S000004206	YLR216C	CPR6	Cyclosporin-sensitive Proline Rotamase	0	0.571758	0.0447632	0.0899824				0.0161163	0.999849	0.920077
S000000702	YCR105W	ADH7	Alcohol DeHydrogenase	0	0.570712	0.254623	0.135329				0.0550988	0.999849	0.896355
S000005709	YOR183W	FYV12	Function required for Yeast Viability	0	0.56922	0.00680306	-0.0556775				0.273751	0.999849	0.970346
S000000930	YER128W	VFA1	Vps Four-Associated	0	0.568812	0.320621	0.17832				0.033927	0.999849	0.813176
S000006083	YPL162C			0	0.568743	0.114596	0.0332575				0.0102927	0.999849	0.971082
S000001863	YFL031W	HAC1	Homologous to Atf/Creb1	0	0.56537	-0.261263	-0.350958				0.0147147	0.999849	0.321657
S000004600	YML131W			0	0.563416	-0.40979	-0.409631				0.00971081	0.999849	0.164559
S000005506	YOL146W	PSF3	Partner of Sld Five	0	0.561861	0.387429	0.0586156				0.0394625	0.999849	0.95578
S000004661	YMR057C			0	0.561526	0.509836	0.453121				0.259581	0.999849	0.505346
S000001752	YKR044W	UIP5	Ulp1 Interacting Protein	0	0.56127	0.164842	0.282141				0.0419964	0.999849	0.518855
S000004393	YLR401C	DUS3	DihydroUridine Synthase	0	0.560949	-0.0546491	0.30122				0.00617727	0.999849	0.479744
S000004736	YMR129W	POM152	POre Membrane	0	0.55981	0.15754	0.208706				0.00465648	0.999849	0.673423
S000007253	YOR298C-A	MBF1	Multiprotein Bridging Factor	0	0.556759	-0.169222	-0.198043				0.0945981	0.999849	0.802631
S000005842	YOR315W	SFG1	SuperFicial pseudohyphal Growth	0	0.556303	0.30786	0.511019				0.0824144	0.999849	0.146455
S000004714	YMR108W	ILV2	IsoLeucine-plus-Valine requiring	0	0.556229	0.243426	-0.110397				0.0225249	0.999849	0.897532
S000000727	YEL001C	IRC22	Increased Recombination Centers	0	0.555958	0.174737	0.00944543				0.0102448	0.999849	0.994329
S000005546	YOR020C	HSP10	Heat Shock Protein	0	0.554423	0.410581	0.865814				0.0511202	0.999849	0.000344372
S000006221	YPR017C	DSS4	Dominant Suppressor of Sec4	0	0.5493	0.287447	-0.131605				0.0994281	0.999849	0.904435
S000004918	YMR303C	ADH2	Alcohol DeHydrogenase	0	0.54892	0.0872354	0.347664				0.0843674	0.999849	0.312164
S000004838	YMR225C	MRPL44	Mitochondrial Ribosomal Protein, Large subunit	0	0.548078	0.545425	0.946222				0.0465414	0.999849	0.000118658
S000005979	YPL058C	PDR12	Pleiotropic Drug Resistance	0	0.546706	0.454286	0.0327751				0.123608	0.999849	0.978341
S000001560	YKL077W			0	0.546217	0.173484	0.0980452				0.00603756	0.999849	0.901424
S000005680	YOR154W	SLP1	SUN-Like Protein	0	0.544887	0.400112	0.336798				0.015109	0.999849	0.376696
S000000771	YEL045C			0	0.543909	-0.101477	0.108232				0.0577563	0.999849	0.914655
S000003483	YGR251W	NOP19	NucleOlar Protein	0	0.543816	0.023473	0.131075				0.0505796	0.999849	0.889237
S000003431	YGR199W	PMT6	Protein O-MannosylTransferase	0	0.543799	0.207617	0.0676752				0.010526	0.999849	0.942886
S000004073	YLR083C	EMP70		0	0.542735	0.183493	0.262999				0.00761108	0.999849	0.590175
S000001521	YKL038W	RGT1	Restores Glucose Transport	0	0.54259	-0.0325216	0.00675463				0.0224564	0.999849	0.99524
S000002428	YDR021W	FAL1	eukaryotic translation initiation factor Four A Like	0	0.542218	0.352928	0.67862				0.057538	0.999849	0.0260257
S000006348	YPR144C	NOC4	NucleOlar Complex associated	0	0.540169	0.261002	0.564211				0.0204079	0.999849	0.0702509
S000003116	YGL148W	ARO2	AROmatic amino acid requiring	0	0.539709	0.289235	0.0774178				0.00388487	0.999849	0.932939
S000006439	YCR020W-B	HTL1	High-Temperature Lethal	0	0.539535	0.0891343	0.0407412				0.0804627	0.999849	0.970419
S000005039	YNL095C			0	0.537844	0.416297	0.38072				0.0348696	0.999849	0.371655
S000004858	YMR244W			0	0.537125	-0.0272102	0.437761				0.231873	0.999849	0.474726
S000000194	YBL098W	BNA4	Biosynthesis of Nicotinic Acid	0	0.536243	-0.0456953	-0.6611				0.034235	0.999849	0.0095383
S000004026	YLR036C			0	0.535064	0.187625	0.00998103				0.0271105	0.999849	0.994329
S000005108	YNL164C	IBD2	Inhibition of Bud Division 2	0	0.53481	0.223529	0.312992				0.01819	0.999849	0.477132
S000003082	YGL114W			0	0.533867	0.282805	0.0277297				0.0143914	0.999849	0.974415
S000002191	YDL033C	SLM3	Synthetic Lethal with Mss4	0	0.533738	0.367904	0.632432				0.0413963	0.999849	0.0166502
S000002545	YDR138W	HPR1	HyPerRecombination	0	0.533169	0.0741074	-0.0241783				0.00815672	0.999849	0.978341
S000005553	YOR027W	STI1	STress Inducible	0	0.533161	-0.00171449	0.346577				0.00890339	0.999849	0.309155
S000005225	YNL281W	HCH1	High-Copy Hsp90 suppressor	0	0.532997	-0.0097527	0.187925				0.0183264	0.999849	0.755016
S000005779	YOR253W	NAT5	N-terminal AcetylTransferase	0	0.532787	0.472104	0.0815661				0.0425174	0.999849	0.938774
S000002489	YDR082W	STN1	Suppressor of cdc ThirteeN	0	0.532048	0.178983	0.216771				0.0288681	0.999849	0.722367
S000000110	YBL014C	RRN6	Regulation of RNA polymerase I	0	0.530369	0.216597	0.453498				0.0118481	0.999849	0.104632
S000006252	YPR048W	TAH18	Top1T722A mutant Hypersensitive	0	0.530269	0.336452	0.29837				0.018447	0.999849	0.484767
S000000660	YCR064C			0	0.528757	0.0101302	0.0666511				0.306545	0.999849	0.965891
S000001326	YIL064W	EFM4	Elongation Factor Methyltransferase	0	0.528642	-0.0902851	0.180074				0.0265777	0.999849	0.825628
S000000753	YEL027W	VMA3	Vacuolar Membrane Atpase	0	0.528121	0.0917	-0.153415				0.1307	0.999849	0.857643
S000004507	YML043C	RRN11	Regulation of RNA polymerase I	0	0.528117	0.253828	0.560034				0.0442353	0.999849	0.0565552
S000001638	YKL155C	RSM22	Ribosomal Small subunit of Mitochondria	0	0.527617	0.382185	0.514652				0.0384022	0.999849	0.0548649
S000005730	YOR204W	DED1	Defines Essential Domain	0	0.527274	-0.000583344	0.134769				0.0268143	0.999849	0.851271
S000000379	YBR175W	SWD3	Set1c, WD40 repeat protein	0	0.526781	0.167068	0.150703				0.063909	0.999849	0.854674
S000000755	YEL029C	BUD16	BUD site selection	0	0.52665	0.506874	0.204353				0.0869189	0.999849	0.787977
S000005497	YOL137W	BSC6	Bypass of Stop Codon	0	0.524936	0.141798	0.025701				0.0211388	0.999849	0.978341
S000003516	YGR284C	ERV29	ER Vesicle	0	0.524203	-0.099297	-0.138209				0.0353237	0.999849	0.840808
S000001199	YHR156C	LIN1	LINk	0	0.523675	0.114493	0.139598				0.0511202	0.999849	0.86849
S000000356	YBR152W	SPP381	Suppressor of PrP38-1	0	0.522561	0.0137513	0.220565				0.10319	0.999849	0.772392
S000004053	YLR063W	BMT6	Base Methyltransferase of Twenty five S rRNA 6	0	0.522137	0.410822	0.868999				0.0551259	0.999849	0.000750823
S000000034	YAL036C	RBG1	RiBosome interacting Gtpase	0	0.521728	0.00698166	0.298804				0.0321546	0.999849	0.533772
S000003608	YJL072C	PSF2	Partner of Sld Five	0	0.521201	0.372257	-0.0773274				0.0307057	0.999849	0.939342
S000004677	YMR073C	IRC21	Increased Recombination Centers	0	0.519461	0.131511	0.0395202				0.0442066	0.999849	0.970346
S000001629	YKL146W	AVT3	Amino acid Vacuolar Transport	0	0.518823	0.116818	-0.00977522				0.0195152	0.999849	0.993595
S000003839	YJR078W	BNA2	Biosynthesis of Nicotinic Acid	0	0.518418	0.371614	0.477244				0.0716364	0.999849	0.164559
S000006185	YPL264C			0	0.515298	0.502417	-0.166888				0.0869189	0.999849	0.844695
S000005226	YNL282W	POP3	Processing Of Precursor RNAs	0	0.515015	0.227215	0.508615				0.0511202	0.999849	0.127593
S000028567	YLR162W-A	RRT15	Regulator of rDNA Transcription	0	0.514233	-0.72419	-0.914811				0.370819	0.817008	0.00806626
S000006194	YPL273W	SAM4	S-AdenosylMethionine metabolism	0	0.513587	0.284523	-0.0429618				0.0298025	0.999849	0.964467
S000000659	YCR063W	BUD31	BUD site selection	0	0.511763	0.411116	0.704271				0.132727	0.999849	0.0207686
S000006195	YPL274W	SAM3	S-AdenosylMethionine metabolism	0	0.510793	-0.266076	-0.323771				0.0553103	0.999849	0.42361
S000003830	YJR069C	HAM1	6-n-HydroxylAMinopurine sensitive	0	0.509382	0.0886127	0.0535727				0.0585647	0.999849	0.956457
S000006069	YPL148C	PPT2	Phosphopantetheine:Protein Transferase	0	0.508012	-0.0330584	-0.103457				0.0946478	0.999849	0.928226
S000003956	YLL033W	IRC19	Increased Recombination Centers	0	0.507165	0.195669	0.157384				0.0569233	0.999849	0.849481
S000000754	YEL028W			0	0.506748	0.496161	0.497449				0.183243	0.999849	0.284515
S000005788	YOR262W	GPN2	Gly-Pro-Asn (N) motif	0	0.506637	-0.0295167	-0.0663757				0.0220799	0.999849	0.945784
S000006386	YPR182W	SMX3		0	0.506405	0.193674	-0.0051969				0.0990938	0.999849	0.99524
S000002526	YDR119W	VBA4	Vacuolar Basic Amino acid transporter	0	0.506083	0.398928	0.226899				0.0333681	0.999849	0.664768
S000007279	Q0160	SCEI		0	0.505918	-0.0868914	-3.45052				0.149259	0.999849	1.10956e-32
S000002444	YDR037W	KRS1	Lysyl (K) tRNA Synthetase	0	0.505824	0.256583	0.0474197				0.00805755	0.999849	0.956457
S000000121	YBL025W	RRN10	Regulation of RNA polymerase I	0	0.504833	0.104829	-0.133528				0.0862701	0.999849	0.893874
S000000467	YBR263W	SHM1	Serine HydroxyMethyltransferase	0	0.504769	-0.0887916	-0.0283635				0.0133779	0.999849	0.973209
S000002952	YDR544C			0	0.504736	-0.422882	-0.221112				0.356612	0.999849	0.851271
S000000454	YBR250W	SPO23	SPOrulation	0	0.502841	0.540041	0.238856				0.201011	0.999849	0.794534
S000004099	YLR109W	AHP1	Alkyl HydroPeroxide reductase	0	0.502259	-0.0332799	0.185848				0.0433711	0.999849	0.774346
S000003624	YJL088W	ARG3	ARGinine requiring	0	0.50179	1.72324	1.39807				0.0714834	1.88722e-11	3.15421e-10
S000004993	YNL048W	ALG11	Asparagine-Linked Glycosylation	0	0.501751	0.100613	-0.0875259				0.0241416	0.999849	0.921797
S000000286	YBR082C	UBC4	UBiquitin-Conjugating	0	0.500844	0.0591598	-0.150931				0.0355616	0.999849	0.824242
S000002166	YDL008W	APC11	Anaphase Promoting Complex	0	0.498896	0.153422	0.163022				0.0433278	0.999849	0.815413
S000005164	YNL220W	ADE12	ADEnine requiring	0	0.498156	0.2119	-0.35827				0.217166	0.999849	0.495401
S000113587	YIL102C-A			0	0.497276	0.25793	0.235638				0.284853	0.999849	0.808182
S000003301	YGR069W			0	0.496694	0.256182	0.231258				0.115996	0.999849	0.781385
S000002231	YDL073W	AHK1	Associated with HKr1	0	0.496087	0.136911	0.128614				0.0129488	0.999849	0.851271
S000005824	YOR298W	MUM3	MUddled Meiosis	0	0.495856	0.0871557	-0.0392652				0.0873957	0.999849	0.970346
S000000274	YBR070C	ALG14	Asparagine Linked Glycosylation	0	0.495285	-0.0410613	-0.144009				0.114217	0.999849	0.861949
S000000018	YAL020C	ATS1	Alpha Tubulin Suppressor	0	0.495004	0.0538412	0.0594046				0.102591	0.999849	0.954817
S000001424	YIL162W	SUC2	SUCrose	0	0.494276	0.180419	0.436623				0.0188483	0.999849	0.125247
S000002623	YDR215C			0	0.492341	-0.545975	-0.174553				0.21672	0.999849	0.878782
S000003648	YJL112W	MDV1	Mitochondrial DiVision	0	0.492212	0.142233	0.235024				0.0424082	0.999849	0.610602
S000007522	YBR085C-A			0	0.492047	0.0656876	-0.268774				0.0492223	0.999849	0.611048
S000005890	YOR363C	PIP2	Peroxisome Induction Pathway	0	0.491653	0.371216	-0.127068				0.16801	0.999849	0.877181
S000000422	YBR218C	PYC2	PYruvate Carboxylase	0	0.491091	0.477249	-0.0127491				0.0735639	0.999849	0.991462
S000001871	YFL023W	BUD27	BUD site selection	0	0.490849	-0.0594248	0.306102				0.0319859	0.999849	0.451909
S000004797	YMR185W	RTP1	Required for the nuclear Transport of RNA Pol II	0	0.490388	0.165599	0.396352				0.0371807	0.999849	0.265112
S000003328	YGR096W	TPC1	Thiamine Pyrophosphate Carrier	0	0.489437	0.0117308	0.253778				0.139951	0.999849	0.698841
S000005826	YOR300W			0	0.489402	0.203311	0.246363				0.274669	0.999849	0.794534
S000004665	YMR061W	RNA14	poly(A) mRNA metabolism	0	0.489041	0.0942474	0.0181455				0.0171228	0.999849	0.985869
S000007230	YCR018C-A			0	0.488657	0.401324	0.0569477				0.344019	0.999849	0.970346
S000004940	YMR321C			0	0.488643	0.203351	-0.126156				0.0425174	0.999849	0.875877
S000005850	YOR323C	PRO2	PROline requiring	0	0.488571	0.194299	-0.154704				0.0265225	0.999849	0.813176
S000000172	YBL076C	ILS1	IsoLeucine-tRNA Synthetase	0	0.488156	0.205247	0.0752975				0.0253239	0.999849	0.935114
S000004080	YLR090W	XDJ1		0	0.487776	0.154452	0.350071				0.0552576	0.999849	0.342863
S000006371	YPR167C	MET16	METhionine requiring	0	0.485814	0.356314	-0.278839				0.0552307	0.999849	0.598481
S000006027	YPL106C	SSE1	Stress Seventy subfamily E	0	0.485581	-0.163648	0.0244549				0.0454863	0.999849	0.978341
S000001720	YKR012C			0	0.485062	0.170094	0.13308				0.251398	0.999849	0.915054
S000001352	YIL090W	ICE2	Inheritance of Cortical ER	0	0.48501	0.183312	0.260056				0.037267	0.999849	0.577178
S000001030	YHL038C	CBP2	Cytochrome B mRNA Processing	0	0.484208	-0.0704243	0.144519				0.0316008	0.999849	0.843909
S000000212	YBR008C	FLR1	FLuconazole Resistance	0	0.48174	0.172323	0.12341				0.0448313	0.999849	0.882094
S000003902	YJR141W		Important for PolyAdenylation	0	0.481189	0.0371307	0.0902522				0.102641	0.999849	0.93301
S000004783	YMR172W	HOT1	High-Osmolarity-induced Transcription	0	0.480774	0.327014	0.476784				0.0413429	0.999849	0.104171
S000001771	YKR063C	LAS1	Lethal in the Absence of SSD1-v	0	0.480402	0.193533	0.258547				0.0370748	0.999849	0.583976
S000000752	YEL026W	SNU13	Small NUclear ribonucleoprotein associated	0	0.48032	-0.0851927	0.0224214				0.0413429	0.999849	0.984845
S000001565	YKL082C	RRP14	Ribosomal RNA Processing	0	0.480218	-0.0766816	0.246928				0.06838	0.999849	0.625409
S000006013	YPL092W	SSU1	Sensitive to SUlfite	0	0.478905	0.745267	0.016981				0.257979	0.719065	0.991462
S000001761	YKR053C	YSR3	Yeast Sphingolipid Resistance	0	0.478156	-0.123497	0.0121776				0.0700348	0.999849	0.992432
S000001701	YKL218C	SRY1	Serine Racemase of Yeast	0	0.478016	0.674888	-0.278865				0.0370748	0.824222	0.558994
S000002195	YDL037C	BSC1	Bypass of Stop Codon	0	0.477281	0.478787	1.66926				0.14944	0.999849	4.04249e-13
S000002864	YDR456W	NHX1	Na+/H+ eXchanger	0	0.477028	0.204016	-0.0302263				0.0252174	0.999849	0.971334
S000001242	YHR199C	AIM46	Altered Inheritance rate of Mitochondria	0	0.476802	0.133487	-0.0592694				0.0513661	0.999849	0.947941
S000005165	YNL221C	POP1	Processing Of Precursor RNAs	0	0.474977	0.200811	0.32792				0.0207947	0.999849	0.334254
S000006056	YPL135W	ISU1	IScU homolog	0	0.474291	0.473294	0.145771				0.125544	0.999849	0.833747
S000003858	YJR097W	JJJ3	J-protein (Type III)	0	0.473527	0.348421	0.77289				0.253533	0.999849	0.0318971
S000002447	YDR040C	ENA1	Exitus NAtru (Latin, "exit sodium")	0	0.473217	0.654268	-0.169659				0.267495	0.954709	0.826735
S000003030	YGL062W	PYC1	PYruvate Carboxylase	0	0.471643	0.543408	0.27758				0.320609	0.999849	0.589141
S000004254	YLR264W	RPS28B	Ribosomal Protein of the Small subunit	0	0.470715	-0.185261	-0.078866				0.145848	0.999849	0.942886
S000004927	YMR310C			0	0.467137	0.176782	0.511603				0.0551259	0.999849	0.121483
S000003471	YGR239C	PEX21	PEroXin	0	0.466985	0.472391	0.316401				0.0511202	0.999849	0.447169
S000002867	YDR459C	PFA5	Protein Fatty Acyltransferase	0	0.466112	0.35961	0.0211459				0.0814928	0.999849	0.98434
S000003256	YGR024C	THG1	tRNAHis Guanylyltransferase	0	0.465408	0.286723	0.0638259				0.0802751	0.999849	0.947941
S000001137	YHR095W			0	0.465034	0.151103	0.257334				0.177625	0.999849	0.758789
S000004516	YML052W	SUR7	SUppressor of Rvs167 mutation	0	0.464709	0.0906852	-0.106286				0.0685395	0.999849	0.90043
S000003137	YGL169W	SUA5	Suppressor of Upstream AUG	0	0.46434	0.161088	0.567633				0.0544285	0.999849	0.0602821
S000004257	YLR267W	BOP2	Bypass Of Pam1	0	0.463893	0.47655	0.160501				0.372701	0.999849	0.850374
S000004805	YMR193C-A			0	0.46358	0.0244443	0.284891				0.237913	0.999849	0.634158
S000006186	YPL265W	DIP5	DIcarboxylic amino acid Permease	0	0.463569	0.622177	-0.208282				0.2965	0.999849	0.717636
S000000703	YCR106W	RDS1	Regulator of Drug Sensitivity	0	0.463373	0.445054	0.411667				0.0303592	0.966324	0.164267
S000006261	YPR057W	BRR1	Bad Response to Refrigeration	0	0.46129	0.356461	0.155277				0.0478784	0.999849	0.825628
S000007620	YLR363W-A			0	0.460684	0.0644053	0.278026				0.109527	0.999849	0.684171
S000004418	YLR426W	TDA5	Topoisomerase I Damage Affected	0	0.459781	0.329352	0.171657				0.0962381	0.999849	0.822532
S000006160	YPL239W	YAR1	Yeast Ankyrin Repeat	0	0.458607	-0.00698337	0.334525				0.0487524	0.999849	0.368527
S000002176	YDL018C	ERP3	Emp24p/Erv25p Related Protein	0	0.45771	0.19768	-0.119014				0.107531	0.999849	0.896817
S000003436	YGR204W	ADE3	ADEnine requiring	0	0.457423	0.352641	0.102438				0.0814765	0.999849	0.900386
S000005684	YOR158W	PET123	PETite colonies	0	0.457169	0.303197	0.474607				0.0333498	0.999849	0.0774278
S000003497	YGR265W			0	0.456583	0.180959	0.301309				0.294602	0.999849	0.628683
S000000844	YER042W	MXR1	peptide Methionine sulfoXide Reductase	0	0.455951	0.0104128	0.327861				0.321012	0.999849	0.574095
S000007266	Q0075	AI5_BETA		0	0.455555	-0.022153	-6.35833				0.178954	0.999849	1.10649e-213
S000003183	YGL215W	CLG1	Cyclin-Like Gene	0	0.455305	0.246686	0.301899				0.135571	0.999849	0.555515
S000003010	YGL042C			0	0.454696	0.132709	0.0466217				0.0842084	0.999849	0.964467
S000003582	YJL046W	AIM22	Altered Inheritance rate of Mitochondria	0	0.454131	0.479201	0.596646				0.0564607	0.954709	0.0183488
S000002819	YDR411C	DFM1	Der1-like Family Member	0	0.453543	-0.0243818	-0.365258				0.0370748	0.999849	0.283397
S000005910	YOR383C	FIT3	Facilitator of Iron Transport	0	0.45352	0.231618	0.232583				0.178087	0.999849	0.720931
S000003926	YLL003W	SFI1	Suppressor of Fermentation Induced loss of stress resistance	0	0.453099	0.133787	0.133806				0.0516553	0.999849	0.851271
S000001158	YHR116W	COX23	Cytochrome OXidase	0	0.45252	0.374294	1.03942				0.145461	0.999849	9.25006e-06
S000005214	YNL270C	ALP1		0	0.452053	0.378246	0.536584				0.18981	0.999849	0.130873
S000003170	YGL202W	ARO8	AROmatic amino acid requiring	0	0.451929	0.423468	-0.36891				0.0244596	0.999849	0.244326
S000003093	YGL125W	MET13	METhionine requiring	0	0.450545	0.221599	-0.575596				0.152719	0.999849	0.0587224
S000005484	YOL124C	TRM11	TRna Methyltransferase	0	0.450019	0.18781	0.727855				0.0492107	0.999849	0.0101382
S000000863	YER061C	CEM1	Condensing Enzyme with Mitochondrial function	0	0.449415	0.387217	0.219541				0.132174	0.999849	0.727265
S000005829	YOR303W	CPA1	Carbamyl Phosphate synthetase A	0	0.449291	0.954416	0.746037				0.0565596	0.166469	0.000362703
S000006362	YPR158W	CUR1	Curing of [URe3]	0	0.448372	-0.142177	-0.12217				0.177221	0.999849	0.900386
S000000550	YCL045C	EMC1	ER Membrane protein Complex	0	0.448205	0.0913904	-0.0479097				0.0331269	0.999849	0.956457
S000004512	YML047W-A			0	0.448149	0.135961	0.0834581				0.370819	0.999849	0.951525
S000000541	YCL036W	GFD2	Great for Full DEAD box protein activity	0	0.446989	0.321714	0.939345				0.0978777	0.999849	0.000162666
S000004052	YLR062C	BUD28	BUD site selection	0	0.446701	0.243682	0.540904				0.457423	0.999849	0.370707
S000003898	YJR137C	MET5	METhionine requiring	0	0.446207	0.0546735	0.049949				0.074394	0.999849	0.955457
S000004664	YMR060C	SAM37	Sorting and Assembly Machinery	0	0.446043	0.144861	0.294811				0.136561	0.999849	0.539481
S000001878	YFL016C	MDJ1	Mitochondrial DnaJ	0	0.445368	0.0832893	0.395845				0.0816135	0.999849	0.255917
S000002602	YDR194C	MSS116	Mitochondrial Splicing System	0	0.445024	0.398564	0.929359				0.036476	0.999849	3.15014e-06
S000003197	YGL228W	SHE10	Sensitivity to High Expression	0	0.444432	0.0686133	-0.00794635				0.0443565	0.999849	0.994431
S000002995	YGL027C	CWH41	Calcofluor White Hypersensitive	0	0.442652	0.175382	-0.155763				0.0459877	0.999849	0.808182
S000002551	YDR144C	MKC7	Multicopy suppressor of Kex2 Cold sensitivity	0	0.441616	-0.0177019	0.151113				0.0659257	0.999849	0.851271
S000002446	YDR039C	ENA2	Exitus NAtru (Latin, "exit sodium")	0	0.440422	0.645625	-0.130622				0.285944	0.984731	0.879436
S000000649	YCR053W	THR4	THReonine requiring	0	0.440357	0.267184	0.131735				0.0326349	0.999849	0.854674
S000006065	YPL144W	POC4	PrOteasome Chaperone	0	0.44003	0.0117372	0.117235				0.111302	0.999849	0.900386
S000000728	YEL002C	WBP1	Wheat germ agglutinin-Binding Protein	0	0.439575	-0.00225171	-0.173121				0.0342795	0.999849	0.791746
S000001292	YIL030C	SSM4	Suppressor of mrna Stability Mutant	0	0.439254	-0.102552	-0.0232545				0.0256782	0.999849	0.978341
S000000234	YBR030W	RKM3	Ribosomal lysine (K) Methyltransferase	0	0.439166	0.187564	0.302176				0.0501214	0.999849	0.435038
S000004232	YLR242C	ARV1	ARE2 Required for Viability	0	0.438545	0.0928754	0.0575415				0.137366	0.999849	0.956457
S000006178	YPL257W			0	0.437364	0.107455	-0.160284				0.167218	0.999849	0.856336
S000005008	YNL064C	YDJ1	Yeast dnaJ	0	0.437101	-0.142476	0.139406				0.0625906	0.999849	0.836844
S000001289	YIL027C	EMC5	ER Membrane protein Complex	0	0.436573	0.282056	0.126357				0.0987472	0.999849	0.882031
S000000309	YBR105C	VID24	Vacuolar Import and Degradation	0	0.436094	0.699538	0.571217				0.34482	0.817008	0.0780564
S000006372	YPR168W	NUT2	Negative regulation of URS Two	0	0.43475	0.15855	0.15991				0.108459	0.999849	0.849004
S000001364	YIL102C			0	0.434001	0.10788	0.300119				0.445169	0.999849	0.76744
S000006436	YFL034C-A	RPL22B	Ribosomal Protein of the Large subunit	0	0.43248	0.322373	0.446996				0.0599619	0.999849	0.146949
S000001062	YHR020W			0	0.432308	-0.00102932	0.056537				0.0804759	0.999849	0.951309
S000005968	YPL047W	SGF11	SaGa associated Factor 11kDa	0	0.432295	0.190404	-0.0355013				0.126491	0.999849	0.971334
S000001494	YKL011C	CCE1	Cruciform Cutting Endonuclease	0	0.432104	-0.135301	-0.117943				0.0838327	0.999849	0.894247
S000000685	YCR089W	FIG2	Factor-Induced Gene	0	0.432075	0.0104233	0.034783				0.293362	0.999849	0.973073
S000003657	YJL121C	RPE1	Ribulose 5-Phosphate Epimerase	0	0.431768	-0.133148	-0.0567852				0.13136	0.999849	0.953011
S000004308	YLR316C	TAD3	tRNA-specific Adenosine Deaminase	0	0.431561	0.0326252	0.0749148				0.096287	0.999849	0.938774
S000003035	YGL067W	NPY1	NADH PYrophosphatase	0	0.430588	0.0327182	-0.0389449				0.106701	0.999849	0.968642
S000000860	YER058W	PET117	PETite colonies	0	0.43044	0.422391	0.836835				0.221315	0.999849	0.00375899
S000003896	YJR135C	MCM22	MiniChromosome Maintenance	0	0.430058	0.14401	0.281131				0.153141	0.999849	0.606619
S000000542	YCL037C	SRO9	Suppressor of rho3	0	0.429396	-0.146004	0.138359				0.0560473	0.999849	0.849481
S000000640	YCR044C	PER1	protein Processing in the ER	0	0.429021	0.0713024	0.00655451				0.112033	0.999849	0.99524
S000002445	YDR038C	ENA5	Exitus NAtru (Latin, "exit sodium")	0	0.428788	0.636804	-0.118058				0.294578	0.999849	0.897512
S000001667	YKL184W	SPE1	SPErmidine auxotroph	0	0.428777	0.128917	0.0510508				0.0442353	0.999849	0.95093
S000003883	YJR122W	IBA57	Iron-sulfur cluster assembly factor for Biotin synthase and Aconitase-like mitochondrial proteins	0	0.428674	0.224674	0.250067				0.0790573	0.999849	0.642356
S000001356	YIL094C	LYS12	LYSine requiring	0	0.428202	0.503473	0.514837				0.199999	0.999849	0.0930533
S000002281	YDL123W	SNA4	Sensitivity to NA+	0	0.427657	0.0333004	0.0116526				0.107509	0.999849	0.992432
S000004663	YMR059W	SEN15	Splicing ENdonuclease	0	0.427116	0.212372	0.0918145				0.190313	0.999849	0.937165
S000000617	YCR023C			0	0.427103	0.328346	-0.0697522				0.0666443	0.999849	0.937917
S000001278	YIL016W	SNL1	Suppressor of Nup116-C Lethal	0	0.426754	-0.0045023	-0.0348362				0.12222	0.999849	0.971349
S000005696	YOR170W			0	0.426491	0.285433	0.180855				0.296623	0.999849	0.851271
S000004882	YMR269W	TMA23	Translation Machinery Associated	0	0.426036	-0.257208	-0.075246				0.269014	0.999849	0.947941
S000005697	YOR171C	LCB4	Long-Chain Base	0	0.426012	0.259884	0.122631				0.126607	0.999849	0.878782
S000000769	YEL043W			0	0.425975	-0.0184687	0.159271				0.0857997	0.999849	0.813176
S000002483	YDR076W	RAD55	RADiation sensitive	0	0.425924	0.321072	0.0925622				0.0801135	0.999849	0.920077
S000006120	YPL199C			0	0.4257	0.0465994	0.119311				0.0646602	0.999849	0.878352
S000006235	YPR031W	NTO1	NuA Three Orf	0	0.425428	0.249722	0.322354				0.0715343	0.999849	0.390707
S000004485	YML023C	NSE5	Non-SMC Element 5	0	0.425003	0.0996892	0.152334				0.077992	0.999849	0.829484
S000003777	YJR016C	ILV3	IsoLeucine-plus-Valine requiring	0	0.424941	-0.0596039	-0.744534				0.212897	0.999849	0.00734768
S000003087	YGL119W	COQ8	COenzyme Q	0	0.424699	0.25472	0.198549				0.111022	0.999849	0.755678
S000028808	YLR264C-A			0	0.424562	0.091521	0.201007				0.344019	0.999849	0.813949
S000005886	YOR359W	VTS1	VTi1-2 Suppressor	0	0.424052	0.237463	0.58499				0.21165	0.999849	0.0551865
S000000248	YBR044C	TCM62	TriCarboxylic acid cycle Mutant	0	0.423691	0.51967	0.398046				0.0685395	0.890515	0.216068
S000004392	YLR400W			0	0.423361	0.00119234	0.507761				0.320856	0.999849	0.257194
S000000284	YBR080C	SEC18	SECretory	0	0.423348	0.0955518	-0.240142				0.0610707	0.999849	0.592154
S000001688	YKL205W	LOS1	Loss Of Suppression	0	0.422648	0.0814475	0.169238				0.0814765	0.999849	0.806464
S000000009	YAL011W	SWC3	SWr Complex	0	0.422511	-0.0572798	0.174794				0.164437	0.999849	0.812127
S000001674	YKL191W	DPH2	DiPHthamide	0	0.421732	0.0286036	0.489788				0.0580641	0.999849	0.089447
S000005204	YNL260C	LTO1	required for biogenesis of the Large ribosomal subunit and initiation of Translation in Oxygen	0	0.421696	-0.0600187	-0.179164				0.150401	0.999849	0.813001
S000003326	YGR094W	VAS1	VAlyl-tRNA Synthetase	0	0.421288	-0.0397091	-0.00886591				0.061804	0.999849	0.994193
S000004979	YNL034W			0	0.421276	-0.1232	0.0487343				0.26826	0.999849	0.969258
S000003412	YGR180C	RNR4	RiboNucleotide Reductase	0	0.420834	0.0358736	-0.293282				0.0762573	0.999849	0.465586
S000004604	YMR002W	MIX17	Mitochondrial Intermembrane space CX(n)C motif protein	0	0.420153	0.260558	0.414689				0.1184	0.999849	0.196174
S000001855	YFL039C	ACT1	ACTin	0	0.419559	0.0521542	-0.198699				0.0388776	0.999849	0.684065
S000003929	YLL006W	MMM1	Maintenance of Mitochondrial Morphology	0	0.41945	0.193374	-0.0399687				0.0788722	0.999849	0.966002
S000005876	YOR349W	CIN1	Chromosome INstability	0	0.417094	0.279892	0.225142				0.12359	0.999849	0.658035
S000004880	YMR267W	PPA2	PyroPhosphatAse	0	0.416466	0.323533	0.57974				0.126491	0.999849	0.0287401
S000004310	YLR318W	EST2	Ever Shorter Telomeres	0	0.41563	0.252585	0.412838				0.153455	0.999849	0.265112
S000003311	YGR079W			0	0.412988	0.167957	0.755645				0.180793	0.999849	0.00115026
S000002664	YDR256C	CTA1	CaTalase A	0	0.41278	0.212706	0.25227				0.144331	0.999849	0.646591
S000004822	YMR209C			0	0.4125	-0.000368797	-0.00257765				0.118498	0.999849	0.99742
S000006184	YPL263C	KEL3	KELch	0	0.41203	-0.161583	0.0404136				0.0469627	0.999849	0.966002
S000000517	YCL011C	GBP2	G-strand Binding Protein	0	0.411848	-0.134861	-0.120141				0.0551259	0.999849	0.861192
S000003720	YJL184W	GON7		0	0.41158	0.0802444	0.150889				0.145703	0.999849	0.840808
S000001112	YHR070W	TRM5	tRNA Methyltransferase	0	0.411208	0.0455067	0.354388				0.107132	0.999849	0.336513
S000000826	YER024W	YAT2		0	0.410187	0.778566	0.131184				0.515419	0.684698	0.854329
S000003998	YLR008C	PAM18	Presequence translocase-Associated Motor	0	0.409866	0.437942	0.854062				0.214365	0.999849	0.000817799
S000003910	YJR149W			0	0.409459	0.41121	-0.178069				0.294254	0.999849	0.811629
S000001120	YHR078W			0	0.409207	0.0446292	0.0560592				0.0610191	0.999849	0.947941
S000000568	YCL063W	VAC17	VACuole related	0	0.408818	0.197748	0.0299427				0.0944291	0.999849	0.971904
S000003270	YGR038W	ORM1		0	0.407856	-0.0498643	-0.15162				0.077113	0.999849	0.822672
S000003971	YLL048C	YBT1	Yeast Bile Transporter	0	0.407815	0.2228	0.00869759				0.0411951	0.999849	0.994193
S000002812	YDR404C	RPB7	RNA Polymerase B	0	0.407477	0.194434	0.0191361				0.134829	0.999849	0.98686
S000001025	YHL033C	RPL8A	Ribosomal Protein of the Large subunit	0	0.407476	-0.214985	-0.0346373				0.179569	0.999849	0.970419
S000001345	YIL083C	CAB2	Coenzyme A Biosynthesis	0	0.406622	0.532374	0.322967				0.0987765	0.817008	0.405979
S000005243	YNL299W	TRF5	Topoisomerase one-Related Function	0	0.406367	0.197885	0.413481				0.198386	0.999849	0.249087
S000006378	YPR174C			0	0.406031	-0.0671169	0.082667				0.196313	0.999849	0.932395
S000005533	YOR007C	SGT2	Small Glutamine-rich Tetratricopeptide repeat-containing protein	0	0.405966	-0.0734307	0.18761				0.135571	0.999849	0.740651
S000004968	YNL023C	FAP1	FKBP12-Associated Protein	0	0.405837	0.0622931	0.434918				0.0666868	0.999849	0.120132
S000005950	YPL029W	SUV3	SUppressor of Var1	0	0.405635	0.371214	0.732249				0.0951241	0.999849	0.0011351
S000003022	YGL054C	ERV14	ER Vesicle	0	0.405634	0.322144	0.200784				0.178954	0.999849	0.759166
S000001066	YHR024C	MAS2	Mitochondrial ASsembly	0	0.40542	0.300363	0.498651				0.0714834	0.999849	0.045741
S000002527	YDR120C	TRM1	tRNA Methyltransferase	0	0.405087	0.171114	0.656011				0.0781283	0.999849	0.0104773
S000000850	YER048C	CAJ1		0	0.405038	0.24907	-0.108163				0.0566112	0.999849	0.889594
S000003651	YJL115W	ASF1	Anti-Silencing Function	0	0.404684	-0.191687	-0.0297221				0.23097	0.999849	0.978341
S000006109	YPL188W	POS5	PerOxide Sensitive	0	0.404114	0.27724	-0.26494				0.0804759	0.999849	0.581166
S000007600	YDL185C-A			0	0.404011	0.13815	-0.0904822				0.13617	0.999849	0.919065
S000005451	YOL091W	SPO21	SPOrulation	0	0.403988	0.501981	0.348082				0.276275	0.999849	0.495086
S000005304	YNR021W			0	0.403749	-0.00898086	-0.144553				0.0550988	0.999849	0.835001
S000005548	YOR022C			0	0.403474	0.0012642	-0.0231941				0.0922483	0.999849	0.983079
S000002376	YDL217C	TIM22	Translocase of the Inner Mitochondrial membrane	0	0.40323	0.263657	0.434915				0.148981	0.999849	0.194564
S000001746	YKR038C	KAE1	Kinase-Associated Endopeptidase	0	0.403025	0.178322	0.201992				0.0811088	0.999849	0.700544
S000005474	YOL114C	PTH4	peptidyl tRNA hydrolase 4	0	0.402508	-0.288906	-0.234177				0.292619	0.999849	0.781385
S000003764	YJR004C	SAG1	Sexual AGglutination	0	0.402499	0.249025	0.158076				0.198386	0.999849	0.84984
S000002342	YDL183C			0	0.402209	0.360127	0.37281				0.177631	0.999849	0.371139
S000001396	YIL134W	FLX1	FLavin eXchange	0	0.401902	0.26191	0.474734				0.122878	0.999849	0.146455
S000000004	YAL005C	SSA1	Stress-Seventy subfamily A	0	0.401784	-0.0837044	0.147864				0.207439	0.999849	0.851271
S000004207	YLR217W			0	0.400882	-0.18436	-0.0318821				0.374762	0.999849	0.978341
S000004371	YLR379W			0	0.400874	0.169526	0.0939012				0.190633	0.999849	0.935114
S000003562	YJL025W	RRN7	Regulation of RNA polymerase I	0	0.40064	0.443224	0.498157				0.185495	0.999849	0.122012
S000004757	YMR149W	SWP1	Suppressor of a WbP1 mutation	0	0.400518	-0.123872	-0.212538				0.079822	0.999849	0.673423
S000004091	YLR101C			0	0.400315	0.562252	-0.023709				0.447793	0.999849	0.990009
S000000761	YEL035C	UTR5	Unidentified TRanscript	0	0.399853	-0.38675	-0.173772				0.461974	0.999849	0.898252
S000000456	YBR252W	DUT1	DUTp pyrophosphatase	0	0.398553	0.182767	0.247876				0.260852	0.999849	0.706372
S000005985	YPL064C	CWC27	Complexed With Cef1p	0	0.398176	0.0401554	-0.0289072				0.123508	0.999849	0.975876
S000001230	YHR187W	IKI1	Insensitive to KIller toxin	0	0.398169	0.123397	0.182592				0.133414	0.999849	0.793481
S000001174	YHR132C	ECM14	ExtraCellular Mutant	0	0.397674	0.098915	-0.0924238				0.0939484	0.999849	0.915054
S000003508	YGR276C	RNH70	RNase H	0	0.397063	0.120867	0.0250771				0.0944291	0.999849	0.978341
S000005292	YNR009W	NRM1	Negative Regulator of MBF targets	0	0.396949	0.453964	0.126695				0.224098	0.999849	0.882031
S000005955	YPL034W			0	0.396611	0.0146	-0.0462041				0.235254	0.999849	0.969519
S000000987	YER185W	PUG1	Protoporphyrin Uptake Gene	0	0.396042	0.0536632	-0.0631261				0.367471	0.999849	0.959483
S000007242	YKL033W-A			0	0.395975	0.446107	0.00203623				0.112731	0.999849	0.997621
S000003633	YJL097W	PHS1	PTPLA Homolog involved in Sphingolipid biosynthesis 1	0	0.395854	0.187514	0.0555259				0.104473	0.999849	0.954817
S000006133	YPL212C	PUS1	PseudoUridine Synthase	0	0.395544	0.142288	0.104147				0.0662978	0.999849	0.901424
S000001523	YKL040C	NFU1	NifU-like protein	0	0.395354	0.138463	0.0143486				0.152633	0.999849	0.991462
S000003321	YGR089W	NNF2		0	0.395197	0.103842	0.0902261				0.0822725	0.999849	0.915457
S000002775	YDR367W	KEI1	Kex2-cleavable protein Essential for Inositol phosphorylceramide synthesis	0	0.394982	-0.0600741	0.0661532				0.17856	0.999849	0.947941
S000005812	YOR286W	RDL2	RhoDanese-Like protein	0	0.394828	0.347223	0.346006				0.0987275	0.999849	0.327446
S000000170	YBL074C	AAR2	A1-Alpha2 Repression	0	0.393966	0.176769	0.414756				0.158017	0.999849	0.259374
S000001702	YKL219W	COS9	COnserved Sequence	0	0.393403	0.181257	-0.027623				0.156708	0.999849	0.977787
S000000203	YBL107C	MIX23	Mitochondrial Intermembrane space CX(n)C motif protein	0	0.39335	0.0969566	0.402743				0.137702	0.999849	0.183123
S000004190	YLR200W	YKE2	Yeast ortholog of mouse KE2	0	0.392926	-0.11779	-0.114323				0.1897	0.999849	0.905212
S000004951	YNL006W	LST8	Lethal with Sec Thirteen	0	0.392716	0.142265	0.271549				0.265312	0.999849	0.618331
S000002707	YDR299W	BFR2	BreFeldin A Resistance	0	0.392147	0.0220482	0.355315				0.0666184	0.999849	0.375686
S000000215	YBR011C	IPP1	Inorganic PyroPhosphatase	0	0.391778	-0.0676404	-0.116628				0.0692819	0.999849	0.868849
S000000645	YCR049C			0	0.391495	0.162982	0.260244				0.500814	0.999849	0.811629
S000000136	YBL040C	ERD2	Endoplasmic reticulum Retention Defective	0	0.390976	0.10834	-0.211121				0.165784	0.999849	0.733369
S000006024	YPL103C	FMP30	Found in Mitochondrial Proteome	0	0.390846	0.19534	0.312124				0.115166	0.999849	0.440279
S000000574	YCL069W	VBA3	Vacuolar Basic Amino acid transporter	0	0.3904	0.299748	0.438406				0.315807	0.999849	0.349928
S000003590	YJL054W	TIM54	Translocase of the Inner Mitochondrial membrane	0	0.389878	0.118148	0.34884				0.0778641	0.999849	0.280745
S000005011	YNL067W	RPL9B	Ribosomal Protein of the Large subunit	0	0.389712	-0.0279085	0.0614065				0.285944	0.999849	0.953173
S000000613	YCR020C	PET18	PETite colonies	0	0.389709	0.205212	0.0764838				0.244119	0.999849	0.945784
S000003070	YGL102C			0	0.389176	0.0677956	0.187287				0.430513	0.999849	0.829729
S000005502	YOL142W	RRP40	Ribosomal RNA Processing	0	0.388941	0.176676	0.335188				0.15647	0.999849	0.431177
S000004904	YMR290W-A			0	0.388776	0.606502	0.648464				0.391554	0.858824	0.0540115
S000002316	YDL157C			0	0.388694	-0.0060334	0.159044				0.244873	0.999849	0.845461
S000005583	YOR057W	SGT1	Suppressor of G2 (Two) allele of skp1	0	0.38817	0.0440339	-0.04272				0.143383	0.999849	0.964467
S000006128	YPL207W	TYW1	Trna-YW synthesizing protein	0	0.386735	-0.0823724	0.0634323				0.0749625	0.999849	0.942886
S000003201	YGL232W	TAN1	Trna AcetylatioN	0	0.386682	0.00738038	-0.0906249				0.106686	0.999849	0.920077
S000003235	YGR003W	CUL3	CULlin	0	0.385536	0.20951	0.289674				0.119831	0.999849	0.465105
S000005571	YOR045W	TOM6	Translocase of the Outer Mitochondrial membrane	0	0.385495	0.314423	0.369986				0.199844	0.999849	0.371007
S000002956	YEL075W-A			0	0.385424	0.189645	0.288077				0.247189	0.999849	0.574095
S000003405	YGR173W	RBG2	RiBosome interacting Gtpase	0	0.385153	-0.0694618	0.131248				0.248516	0.999849	0.878782
S000005989	YPL068C			0	0.384999	0.234446	0.705744				0.240739	0.999849	0.0100965
S000002613	YDR205W	MSC2	Meiotic Sister-Chromatid recombination	0	0.384838	0.0720003	-0.0627363				0.131495	0.999849	0.946938
S000003729	YJL193W			0	0.384598	0.438528	0.433758				0.257979	0.999849	0.299663
S000000991	YER189W			0	0.384546	0.256843	0.293927				0.246502	0.999849	0.543031
S000005339	YNR056C	BIO5	BIOtin	0	0.384164	0.146382	-0.467734				0.285944	0.999849	0.189605
S000005267	YNL323W	LEM3	Ligand-Effect Modulator	0	0.384041	0.0958703	0.0379131				0.0912956	0.999849	0.970345
S000003561	YJL024C	APS3	clathrin Associated Protein complex Small subunit	0	0.383407	0.156541	0.0715135				0.20416	0.999849	0.942886
S000005654	YOR128C	ADE2	ADEnine requiring	0	0.383355	-0.020963	-0.352917				0.273135	0.999849	0.378306
S000001000	YHL008C			0	0.383022	-0.33783	0.167517				0.267763	0.999849	0.854674
S000004852	YMR239C	RNT1	RNase Three	0	0.382463	0.113684	0.385857				0.132727	0.999849	0.284515
S000003709	YJL173C	RFA3	Replication Factor A	0	0.38243	0.210105	-0.0881704				0.121969	0.999849	0.926478
S000005500	YOL140W	ARG8	ARGinine requiring	0	0.38217	0.987036	0.505669				0.123508	0.0942468	0.157008
S000000610	YCR017C	CWH43	Calcofluor White Hypersensitive	0	0.38199	0.238025	0.127171				0.0967999	0.999849	0.851271
S000000288	YBR084W	MIS1	MItochondrial C1-tetrahydrofolate Synthase	0	0.381568	-0.0717139	0.224596				0.0990938	0.999849	0.673423
S000028521	YGR169C-A	LSO2	Late-annotated Small Open reading frame	0	0.380983	-0.27323	-0.149055				0.412156	0.999849	0.887358
S000001895	YFL001W	DEG1	DEpressed Growth rate	0	0.380844	0.129174	0.424832				0.16637	0.999849	0.215014
S000000069	YAR014C	BUD14	BUD site selection	0	0.380553	0.01103	0.00975676				0.102591	0.999849	0.992432
S000001089	YHR047C	AAP1	Arginine/alanine AminoPeptidase	0	0.380522	0.191835	-0.101617				0.0715343	0.999849	0.898252
S000001169	YHR127W			0	0.379842	0.10651	0.137034				0.138916	0.999849	0.854674
S000001257	YHR214W			0	0.379746	-0.0957302	0.105208				0.367793	0.999849	0.928453
S000003068	YGL100W	SEH1	SEc13 Homolog	0	0.379472	0.151245	-0.0933976				0.0995245	0.999849	0.913618
S000004004	YLR014C	PPR1	Pyrimidine Pathway Regulation	0	0.379416	0.0855908	0.367538				0.121205	0.999849	0.289191
S000004581	YML113W	DAT1	DATin	0	0.379314	0.017245	0.323179				0.243356	0.999849	0.489381
S000004153	YLR163C	MAS1	Mitochondrial ASsembly	0	0.379252	0.462132	0.665272				0.0994281	0.999849	0.00325252
S000005420	YOL059W	GPD2	Glycerol-3-Phosphate Dehydrogenase	0	0.37893	0.792101	0.740845				0.126491	0.0500835	0.000861776
S000002288	YDL130W	RPP1B	Ribosomal Protein P1 Beta	0	0.378809	-0.321003	-0.226584				0.244279	0.999849	0.698841
S000003748	YJL212C	OPT1	OligoPeptide Transporter	0	0.378522	0.261732	0.280361				0.142844	0.999849	0.527832
S000001807	YKR099W	BAS1	BASal	0	0.378381	0.462295	0.543072				0.14944	0.999849	0.0413767
S000005828	YOR302W			0	0.3783	0.804229	0.642571				0.368512	0.597952	0.0359015
S000004216	YLR226W	BUR2	Bypass UAS Requirement	0	0.377844	0.266405	0.311547				0.133507	0.999849	0.436262
S000001555	YKL072W	STB6	Sin Three Binding protein	0	0.377718	0.202619	0.0843542				0.106264	0.999849	0.923287
S000004422	YLR430W	SEN1	Splicing ENdonuclease	0	0.376656	-0.0765435	0.123352				0.0957944	0.999849	0.856336
S000001887	YFL007W	BLM10	BLeoMycin resistance	0	0.376262	-0.201415	0.0335046				0.0697778	0.999849	0.970419
S000005619	YOR093C	CMR2	Changed Mutation Rate	0	0.37591	0.244175	0.182935				0.077992	0.999849	0.741883
S000005655	YOR129C	AFI1	ArF3-Interacting protein	0	0.375289	0.413543	0.259241				0.168002	0.999849	0.594661
S000001465	YIR026C	YVH1	Yeast vaccinia virus VH1 Homolog	0	0.37523	-0.0143672	0.271788				0.18981	0.999849	0.642356
S000006307	YPR103W	PRE2	PRoteinase yscE	0	0.375095	0.112905	-0.220893				0.121243	0.999849	0.650902
S000004513	YML049C	RSE1	RNA Splicing and ER-to-Golgi transport	0	0.374619	-0.0382646	0.132158				0.0945981	0.999849	0.851271
S000005830	YOR304C-A	BIL1	Bud6-Interacting Ligand	0	0.374574	-0.185556	-0.400298				0.249472	0.999849	0.377658
S000000911	YER109C	FLO8	FLOcculation	0	0.374378	0.209689	0.307513				0.261345	0.999849	0.509534
S000000534	YCL029C	BIK1	BIlateral Karyogamy defect	0	0.374012	0.0693928	0.242132				0.156662	0.999849	0.611048
S000001721	YKR013W	PRY2	Pathogen Related in Yeast	0	0.373883	-0.0824303	-0.214383				0.134311	0.999849	0.661876
S000003947	YLL024C	SSA2	Stress-Seventy subfamily A	0	0.373036	-0.0993261	0.11511				0.254252	0.999849	0.898252
S000001031	YHL039W	EFM1	Elongation Factor Methyltransferase	0	0.372837	0.00888388	0.251464				0.19538	0.999849	0.645152
S000002174	YDL016C			0	0.37274	0.446894	0.191641				0.249472	0.999849	0.815323
S000001639	YKL156W	RPS27A	Ribosomal Protein of the Small subunit	0	0.372659	-0.0407058	0.074291				0.279038	0.999849	0.942886
S000005911	YOR384W	FRE5	Ferric REductase	0	0.372627	0.274494	0.258951				0.209795	0.999849	0.625409
S000003499	YGR267C	FOL2	FOLic acid synthesis	0	0.372538	0.283852	-0.0950827				0.111302	0.999849	0.905449
S000006315	YPR111W	DBF20	DumbBell Forming	0	0.372174	0.220643	-0.27939				0.134329	0.999849	0.527832
S000003967	YLL044W			0	0.372052	0.0867166	0.299612				0.503944	0.999849	0.748542
S000003548	YJL011C	RPC17	RNA Polymerase C	0	0.371969	-0.0935878	0.238596				0.233127	0.999849	0.698841
S000000250	YBR046C	ZTA1	ZeTA-crystallin	0	0.371812	0.69343	0.116774				0.294986	0.843455	0.901424
S000002390	YDL231C	BRE4	BREfeldin A sensitivity	0	0.371641	0.187707	0.181587				0.0992617	0.999849	0.745916
S000005224	YNL280C	ERG24	ERGosterol biosynthesis	0	0.37157	0.293225	0.0332732				0.13096	0.999849	0.970419
S000004066	YLR076C			0	0.371459	0.0981267	0.197563				0.397218	0.999849	0.802859
S000000225	YBR021W	FUR4	5-FlUoRouridine sensitivity	0	0.370866	0.0761213	0.42984				0.15406	0.999849	0.164613
S000003625	YJL089W	SIP4	SNF1-Interacting Protein	0	0.37074	0.532939	-0.0282767				0.260672	0.999849	0.978341
S000005526	YOL166C			0	0.370659	0.269075	0.510884				0.562326	0.999849	0.414961
S000003875	YJR114W			0	0.370591	0.33253	0.694459				0.468674	0.999849	0.0629623
S000001794	YKR086W	PRP16	Pre-mRNA Processing	0	0.370464	0.0548429	0.0974877				0.159852	0.999849	0.906465
S000001162	YHR120W	MSH1	MutS Homolog	0	0.370429	0.0788931	0.15645				0.125883	0.999849	0.827175
S000005320	YNR037C	RSM19	Ribosomal Small subunit of Mitochondria	0	0.370262	0.603219	1.15842				0.242752	0.999849	2.10811e-07
S000003424	YGR192C	TDH3	Triose-phosphate DeHydrogenase	0	0.37017	0.269715	0.391185				0.163394	0.999849	0.236038
S000006228	YPR024W	YME1	Yeast Mitochondrial Escape	0	0.370097	0.0756809	0.30984				0.101481	0.999849	0.394713
S000002916	YDR508C	GNP1	GlutamiNe Permease	0	0.369725	0.281733	0.0753598				0.175854	0.999849	0.931473
S000004667	YMR063W	RIM9	Regulator of IME2	0	0.369207	0.411037	0.235603				0.276253	0.999849	0.699853
S000004454	YLR462W			0	0.36919	0.238244	0.292838				0.285944	0.999849	0.556758
S000000363	YBR159W	IFA38		0	0.369031	-0.111029	-0.465397				0.109628	0.999849	0.0712226
S000000885	YER083C	GET2	Guided Entry of Tail-anchored proteins	0	0.36882	0.149724	0.0602202				0.118498	0.999849	0.947413
S000002744	YDR336W	MRX8	Mitochondrial oRganization of gene eXpression (MIOREX)	0	0.368778	-0.0877485	-0.0530996				0.219945	0.999849	0.956457
S000005708	YOR182C	RPS30B	Ribosomal Protein of the Small subunit	0	0.368618	-0.175195	-0.0458682				0.230059	0.999849	0.965658
S000028805	YJL133C-A			0	0.368616	0.541726	0.749695				0.484904	0.999849	0.0238765
S000004012	YLR022C	SDO1		0	0.368184	0.0754526	0.0511687				0.214365	0.999849	0.956457
S000005403	YOL043C	NTG2	eNdonuclease Three-like Glycosylase	0	0.368125	0.0566186	0.0964906				0.231625	0.999849	0.923475
S000004799	YMR187C			0	0.367948	0.183103	0.0769676				0.238911	0.999849	0.941029
S000007275	Q0140	VAR1		0	0.367705	-0.00177825	-5.53256				0.490728	0.999849	7.46405e-130
S000001558	YKL075C			0	0.367667	0.190003	0.280217				0.15406	0.999849	0.537071
S000001487	YKL004W	AUR1	AUreobasidin A Resistance	0	0.367541	0.102509	0.229793				0.141832	0.999849	0.69024
S000002378	YDL219W	DTD1	D-Tyr-tRNA(Tyr) Deacylase	0	0.367111	0.0778469	-0.11903				0.181609	0.999849	0.898252
S000003194	YGL226C-A	OST5	OligoSaccharylTransferase	0	0.366228	-0.0416124	-0.0485737				0.171364	0.999849	0.960624
S000006406	YPR202W			0	0.365994	0.225559	0.267419				0.261588	0.999849	0.598481
S000028543	YDR406W-A			0	0.365902	0.331442	0.238336				0.416145	0.999849	0.794534
S000005062	YNL118C	DCP2	mRNA DeCaPping	0	0.365822	0.194083	0.209612				0.0930997	0.999849	0.664057
S000001353	YIL091C	UTP25	U Three Protein	0	0.365623	0.0702474	0.486526				0.118149	0.999849	0.0956957
S000005397	YOL037C			0	0.365448	0.435985	0.367514				0.465551	0.999849	0.582304
S000000394	YBR190W			0	0.365409	-0.250171	-0.0181883				0.285953	0.999849	0.990063
S000004726	YMR119W-A			0	0.364959	0.281713	0.00582527				0.502874	0.999849	0.99524
S000002592	YDR184C	ATC1	Aip Three Complex	0	0.36462	0.120222	0.513337				0.189297	0.999849	0.140692
S000001358	YIL096C	BMT5	Base Methyltransferase of Twenty five S rRNA 5	0	0.364594	0.300612	0.858662				0.337225	0.999849	0.00304709
S000003006	YGL038C	OCH1	Outer CHain elongation	0	0.363876	-0.112025	-0.13916				0.119933	0.999849	0.854674
S000004563	YML097C	VPS9	Vacuolar Protein Sorting	0	0.363024	0.197288	0.0329827				0.123608	0.999849	0.970419
S000005493	YOL133W	HRT1	High level expression Reduces Ty3 transposition	0	0.362943	0.0304718	-0.195034				0.288993	0.999849	0.787176
S000002665	YDR257C	RKM4	Ribosomal lysine (K) Methyltransferase	0	0.362317	0.111944	-0.040926				0.109143	0.999849	0.963818
S000005298	YNR015W	SMM1	Suppressor of Mitochondrial Mutation	0	0.361913	-0.048788	0.242702				0.20416	0.999849	0.661876
S000005980	YPL059W	GRX5	GlutaRedoXin	0	0.361843	0.448388	0.305187				0.15702	0.999849	0.465586
S000000677	YCR081W	SRB8	Suppressor of RNA polymerase B	0	0.360932	0.233909	0.112615				0.108079	0.999849	0.882031
S000004476	YML014W	TRM9	TRna Methyltransferase	0	0.360645	-0.0655865	0.250735				0.207096	0.999849	0.630179
S000004213	YLR223C	IFH1	Interacts with Fork Head	0	0.36051	0.30496	0.504292				0.201855	0.999849	0.0524647
S000002774	YDR366C			0	0.359927	0.951677	0.812489				0.329541	0.256718	0.0026602
S000004798	YMR186W	HSC82		0	0.359263	-0.202191	-0.144427				0.2125	0.999849	0.84242
S000004981	YNL036W	NCE103	NonClassical Export	0	0.358711	0.420413	0.135658				0.550603	0.999849	0.904435
S000003209	YGL240W	DOC1	Destruction Of Cyclin B	0	0.358577	-0.131425	0.120855				0.26355	0.999849	0.905449
S000001448	YIR009W	MSL1	MUD Synthetic Lethal	0	0.35857	-0.0564423	-0.158618				0.296329	0.999849	0.856521
S000028771	YHL006W-A			0	0.358562	0.0677526	0.266397				0.480284	0.999849	0.757257
S000001320	YIL058W			0	0.358215	0.315412	0.095119				0.517222	0.999849	0.947319
S000004626	YMR024W	MRPL3	Mitochondrial Ribosomal Protein, Large subunit	0	0.357193	0.194031	0.560402				0.176094	0.999849	0.0183488
S000001830	YFL064C			0	0.357175	0.218975	0.262554				0.300325	0.999849	0.617902
S000002418	YDR011W	SNQ2	Sensitivity to 4-NitroQuinoline-N-oxide	0	0.356886	0.0550392	0.211668				0.185495	0.999849	0.709893
S000004582	YML114C	TAF8	TATA binding protein-Associated Factor	0	0.356837	0.00871856	0.0489988				0.177631	0.999849	0.956457
S000004412	YLR420W	URA4	URAcil requiring	0	0.356335	0.277639	0.161148				0.127467	0.999849	0.803623
S000002202	YDL044C	MTF2	Mitochondrial Transcription Factor	0	0.356258	0.124675	0.382236				0.158127	0.999849	0.257194
S000000164	YBL068W	PRS4	PhosphoRibosylpyrophosphate Synthetase	0	0.355969	0.00334458	0.116009				0.232149	0.999849	0.901424
S000005336	YNR053C	NOG2	NucleOlar G-protein	0	0.355029	0.140465	0.550729				0.160923	0.999849	0.0459323
S000003163	YGL195W	GCN1	General Control Nonderepressible	0	0.354484	-0.0199143	-0.0160693				0.111142	0.999849	0.988352
S000001041	YHL049C			0	0.354154	0.210777	0.28662				0.293995	0.999849	0.556758
S000000551	YCL046W			0	0.353491	0.109752	0.0975145				0.483832	0.999849	0.944342
S000005951	YPL030W	TRM44	TRna Methyltransferase	0	0.353422	0.211682	0.359121				0.136691	0.999849	0.311931
S000001951	YFR056C			0	0.353333	0.357116	0.0447606				0.36393	0.999849	0.970346
S000001563	YKL080W	VMA5	Vacuolar Membrane Atpase	0	0.351682	0.121701	-0.18114				0.218196	0.999849	0.777982
S000000367	YBR163W	EXO5	EXOnuclease V	0	0.351449	0.317943	0.257591				0.175854	0.999849	0.58023
S000002411	YDR004W	RAD57	RADiation sensitive	0	0.351437	0.364359	0.181155				0.16309	0.999849	0.776994
S000003350	YGR118W	RPS23A	Ribosomal Protein of the Small subunit	0	0.351346	-0.24276	-0.172022				0.259181	0.999849	0.808182
S000005140	YNL196C	SLZ1		0	0.351263	-0.274645	-0.247584				0.417794	0.999849	0.777982
S000000801	YEL075C			0	0.351174	0.214558	0.281208				0.32961	0.999849	0.586456
S000004054	YLR064W	PER33	Pore and ER protein, 33 kDa	0	0.350801	0.214281	0.156442				0.199999	0.999849	0.834575
S000002741	YDR333C	RQC1	Ribosome Quality Control	0	0.35065	0.0839437	0.123357				0.114932	0.999849	0.854674
S000001714	YKR006C	MRPL13	Mitochondrial Ribosomal Protein, Large subunit	0	0.350529	0.381678	0.732471				0.226963	0.999849	0.00215747
S000003645	YJL109C	UTP10	U Three Protein	0	0.350437	0.100015	0.495341				0.223692	0.999849	0.099556
S000000696	YCR099C			0	0.350223	0.0639787	-0.403336				0.334245	0.999849	0.391503
S000002505	YDR098C	GRX3	GlutaRedoXin	0	0.349585	-0.0771683	-0.247736				0.13617	0.999849	0.574095
S000005821	YOR295W	UAF30	Upstream Activation Factor subunit	0	0.349034	-0.0236837	0.276254				0.21672	0.999849	0.572419
S000000171	YBL075C	SSA3	Stress-Seventy subfamily A	0	0.348661	0.0815646	0.317018				0.21059	0.999849	0.505346
S000005075	YNL131W	TOM22	Translocase of the Outer Mitochondrial membrane	0	0.348661	0.270436	0.281982				0.230982	0.999849	0.559166
S000003653	YJL117W	PHO86	PHOsphate metabolism	0	0.348632	0.0565706	0.0331509				0.146566	0.999849	0.970419
S000003897	YJR136C	TTI2	Two Tel2-Interacting protein	0	0.34834	0.213191	0.204058				0.193505	0.999849	0.739107
S000006138	YPL217C	BMS1	BMh Sensitive	0	0.3483	-0.0941962	0.198707				0.124429	0.999849	0.736807
S000004304	YLR312W-A	MRPL15	Mitochondrial Ribosomal Protein, Large subunit	0	0.348254	0.423735	0.854429				0.237536	0.999849	0.000326049
S000003835	YJR074W	MOG1	Multicopy suppressor Of ts Gsp1	0	0.347681	-0.032258	-0.0287276				0.193763	0.999849	0.974823
S000001551	YKL068W	NUP100	NUclear Pore	0	0.347324	0.315633	0.402198				0.167218	0.999849	0.220951
S000003816	YJR055W	HIT1	HIgh Temperature growth	0	0.347204	0.142795	0.481539				0.382034	0.999849	0.26244
S000002653	YDR245W	MNN10	MaNNosyltransferase	0	0.346974	0.0505267	-0.0816632				0.129316	0.999849	0.933118
S000007384	YNL054W-A			0	0.346699	0.949334	1.1774				0.527684	0.377886	0.000104343
S000001934	YFR038W	IRC5	Increased Recombination Centers	0	0.346694	0.0158148	0.0473604				0.1307	0.999849	0.956457
S000004971	YNL026W	SAM50	Sorting and Assembly Machinery	0	0.346118	0.0859804	-0.10214				0.165784	0.999849	0.901424
S000002666	YDR258C	HSP78	Heat Shock Protein	0	0.345354	0.0861817	-0.16619				0.379415	0.999849	0.850816
S000005666	YOR140W	SFL1	Suppressor gene for FLocculation	0	0.344606	-0.0431401	0.213903				0.31017	0.999849	0.720931
S000004174	YLR184W			0	0.344109	0.156328	0.176109				0.586701	0.999849	0.897142
S000005722	YOR196C	LIP5	LIPoic acid	0	0.344084	0.0474224	0.101972				0.176131	0.999849	0.901424
S000005252	YNL308C	KRI1	KRR1-Interacting protein	0	0.344005	-0.0936321	0.216504				0.20416	0.999849	0.689775
S000001082	YHR040W	BCD1	Box C/D snoRNA accumulation	0	0.343782	-0.0649403	0.312374				0.351897	0.999849	0.539481
S000004480	YML018C			0	0.343703	0.134363	0.316798				0.271254	0.999849	0.474726
S000002103	YEL017C-A	PMP2	Plasma Membrane Proteolipid	0	0.343532	-0.0649711	-0.111808				0.180791	0.999849	0.9001
S000113559	YKL023C-A			0	0.343448	0.063326	0.22127				0.260314	0.999849	0.766355
S000001376	YIL114C	POR2	PORin	0	0.343357	-0.00998528	-0.0208682				0.234616	0.999849	0.983809
S000005956	YPL035C			0	0.342786	0.166119	0.0486636				0.391735	0.999849	0.970346
S000002757	YDR349C	YPS7	YaPSin	0	0.342426	0.111833	0.177015				0.150969	0.999849	0.775506
S000002101	YKL006C-A	SFT1	Suppressor of sed Five Ts	0	0.342367	0.197355	0.154183				0.287689	0.999849	0.845226
S000005601	YOR075W	UFE1	Unknown Function Essential	0	0.342349	0.155929	-0.175844				0.191414	0.999849	0.802261
S000003734	YJL198W	PHO90	PHOsphate metabolism	0	0.342251	0.284127	0.396138				0.123804	0.999849	0.230146
S000000153	YBL057C	PTH2	Peptidyl-Trna Hydrolase	0	0.341766	0.0871003	0.0714034				0.190098	0.999849	0.938774
S000002984	YGL016W	KAP122	KAryoPherin	0	0.341562	-0.10192	-0.0949634				0.17313	0.999849	0.915054
S000002339	YDL180W			0	0.341325	0.193633	-0.126395				0.21672	0.999849	0.861192
S000000966	YER164W	CHD1	Chromatin organization modifier, Helicase, and DNA-binding domains	0	0.340742	0.0837954	0.118				0.134329	0.999849	0.86849
S000002144	YAR066W			0	0.340715	-0.0980096	0.11361				0.442207	0.999849	0.920077
S000005676	YOR150W	MRPL23	Mitochondrial Ribosomal Protein, Large subunit	0	0.340606	0.251647	0.383727				0.336085	0.999849	0.352768
S000002221	YDL063C	SYO1	SYnchronized impOrt or SYmpOrtin	0	0.340441	0.169119	0.717329				0.319526	0.999849	0.0116363
S000001365	YIL103W	DPH1	DiPHthamide biosynthesis	0	0.340156	0.0298596	0.284472				0.280617	0.999849	0.564862
S000002740	YDR332W	IRC3	Increased Recombination Centers	0	0.340121	0.159796	0.102139				0.202518	0.999849	0.905212
S000001559	YKL076C	PSY1	Platinum SensitivitY	0	0.339978	0.190696	0.278957				0.492298	0.999849	0.733104
S000004146	YLR156W			0	0.33968	0.246954	0.222045				0.269014	0.999849	0.755678
S000004149	YLR159W			0	0.33968	0.246954	0.222045				0.269014	0.999849	0.755678
S000001516	YKL033W	TTI1	Two Tel2-Interacting protein	0	0.339491	0.156668	0.113234				0.152159	0.999849	0.881751
S000004105	YLR115W	CFT2	Cleavage Factor Two	0	0.338812	0.0893544	0.296417				0.143383	0.999849	0.415158
S000004151	YLR161W			0	0.338637	0.247285	0.221134				0.270232	0.999849	0.757257
S000003770	YJR010C-A	SPC1	Signal Peptidase Complex	0	0.338018	0.197315	-0.0343862				0.338165	0.999849	0.973726
S000006290	YPR086W	SUA7	Suppressor of Upstream AUG	0	0.337942	-0.193815	-0.21169				0.130202	0.999849	0.680658
S000002587	YDR179W-A	NVJ3	Nucleus-Vacuole Junction	0	0.337532	0.448698	0.0846638				0.233137	0.999849	0.935114
S000003730	YJL194W	CDC6	Cell Division Cycle	0	0.336946	0.471174	0.271803				0.316837	0.999849	0.608207
S000003307	YGR075C	PRP38	Pre-mRNA Processing	0	0.336724	0.208024	0.0740228				0.249202	0.999849	0.942456
S000002582	YDR175C	RSM24	Ribosomal Small subunit of Mitochondria	0	0.336617	0.402106	0.725985				0.186344	0.999849	0.001274
S000003710	YJL174W	KRE9	Killer toxin REsistant	0	0.33655	0.107224	0.0843382				0.143383	0.999849	0.920077
S000005542	YOR016C	ERP4	Emp24p/Erv25p Related Protein	0	0.336433	0.151467	0.0958166				0.291247	0.999849	0.927191
S000002361	YDL202W	MRPL11	Mitochondrial Ribosomal Protein, Large subunit	0	0.335975	0.244571	0.624516				0.199431	0.999849	0.0102363
S000005301	YNR018W	RCF2	Respiratory superComplex Factor	0	0.335879	0.158229	0.194161				0.16931	0.999849	0.738416
S000003656	YJL120W			0	0.335613	-0.163796	0.0931414				0.487722	0.999849	0.944342
S000007237	YER048W-A	ISD11	Iron-Sulfur protein biogenesis, Desulfurase-interacting protein	0	0.335072	0.30071	0.112184				0.33961	0.999849	0.904033
S000001389	YIL127C	RRT14	Regulator of rDNA Transcription	0	0.334481	-0.053244	0.330533				0.252608	0.999849	0.453099
S000003806	YJR045C	SSC1	Stress-Seventy subfamily C	0	0.334169	0.23245	0.569538				0.257582	0.999849	0.0285617
S000001488	YKL005C	BYE1	BYpass of ESS1	0	0.334069	-0.0709006	-0.00782047				0.202498	0.999849	0.994969
S000002173	YDL015C	TSC13	Temperature-sensitive Suppressors of Csg2 mutants	0	0.333687	0.132912	-0.0425776				0.203568	0.999849	0.962455
S000005191	YNL247W			0	0.333568	-0.0883332	0.0298602				0.132727	0.999849	0.971349
S000003885	YJR124C			0	0.333398	0.109626	0.313752				0.22011	0.999849	0.465586
S000005212	YNL268W	LYP1	LYsine-specific Permease	0	0.332778	0.271054	0.138379				0.14596	0.999849	0.834575
S000004994	YNL049C	SFB2	Sed Five Binding	0	0.33209	0.05155	-0.112326				0.148366	0.999849	0.878782
S000001023	YHL031C	GOS1	GOlgi Snare	0	0.331346	0.0375003	0.00518133				0.353599	0.999849	0.99524
S000005791	YOR265W	RBL2	Rescues Beta-tubulin Lethality	0	0.330437	0.279081	0.00488158				0.364591	0.999849	0.99524
S000005846	YOR319W	HSH49	Human Sap Homolog	0	0.330355	0.0163625	0.127578				0.264612	0.999849	0.877181
S000004277	YLR287C			0	0.33035	0.0448477	0.30426				0.222967	0.999849	0.434389
S000005847	YOR320C	GNT1	GlcNAc Transferase	0	0.329776	0.0655708	0.0046635				0.150423	0.999849	0.99524
S000007249	YMR158C-A			0	0.329495	0.246407	-0.00374957				0.576398	0.999849	0.99742
S000004312	YLR320W	MMS22	Methyl MethaneSulfonate sensitivity	0	0.329234	0.207079	0.257204				0.201011	0.999849	0.583976
S000000672	YCR076C	FUB1	FUnction of Boundary	0	0.329075	0.14809	0.0455664				0.272053	0.999849	0.965571
S000000797	YEL071W	DLD3	D-Lactate Dehydrogenase	0	0.328802	0.566575	0.296309				0.339485	0.817008	0.446794
S000001829	YFL065C			0	0.328692	0.210146	0.3029				0.343642	0.999849	0.505346
S000028730	YAL026C-A			0	0.328669	0.234861	0.105193				0.473501	0.999849	0.933618
S000000147	YBL051C	PIN4	Psi+ INducibility	0	0.328002	0.0347947	0.340837				0.206129	0.999849	0.32638
S000002183	YDL025C	RTK1	Ribosome biogenesis and TRNA synthetase-associated Kinase	0	0.327551	0.303088	-0.0642234				0.200931	0.999849	0.947612
S000002414	YDR007W	TRP1	TRyPtophan	0	0.327545	-0.0458932	0.0494978				0.328097	0.999849	0.963818
S000006376	YPR172W			0	0.327493	-0.0997948	-0.161514				0.181522	0.999849	0.813176
S000001224	YHR181W	SVP26	Sed5 Vesicle Protein	0	0.32688	0.23876	-0.0471235				0.293141	0.999849	0.962637
S000000100	YBL004W	UTP20	U Three Protein	0	0.326786	0.0353338	0.471404				0.229891	0.999849	0.103698
S000003934	YLL011W	SOF1	Suppressor Of Fibrillarin	0	0.326709	0.0521293	0.331269				0.214341	0.999849	0.479744
S000001191	YHR148W	IMP3	Interacting with Mpp10p	0	0.326708	0.128597	0.42658				0.306458	0.999849	0.339671
S000003605	YJL069C	UTP18	U Three Protein	0	0.326342	0.0552684	0.363317				0.157972	0.999849	0.346107
S000007630	YPR016W-A			0	0.326243	0.0757481	0.120683				0.496547	0.999849	0.908582
S000007280	Q0182			0	0.325131	-0.0744996	-6.21638				0.380959	0.999849	7.40697e-186
S000000614	YCR020C-A	MAK31	MAintenance of Killer	0	0.324814	0.298351	0.238523				0.44096	0.999849	0.758789
S000002710	YDR302W	GPI11	GlycosylPhosphatidylInositol anchor biosynthesis	0	0.324765	0.0542392	0.0277056				0.271481	0.999849	0.978341
S000002670	YDR262W			0	0.324748	0.191491	0.0360396				0.273249	0.999849	0.970346
S000000199	YBL103C	RTG3	ReTroGrade regulation	0	0.324702	0.288872	-0.00386769				0.273135	0.999849	0.995434
S000000345	YBR141C	BMT2	Base MethylTransferase of 25S RNA	0	0.324475	-0.00179931	0.3936				0.316722	0.999849	0.299864
S000003325	YGR093W	DRN1	Debranching enzyme-associated RiboNuclease	0	0.324369	0.096387	0.137632				0.217166	0.999849	0.851271
S000000912	YER110C	KAP123	KAryoPherin	0	0.32416	0.0292576	0.389229				0.25098	0.999849	0.310678
S000004229	YLR239C	LIP2	LIPoyl ligase	0	0.323054	0.35233	0.450095				0.251473	0.999849	0.144487
S000001921	YFR025C	HIS2	HIStidine requiring	0	0.322826	0.516688	0.0962533				0.181976	0.999849	0.907439
S000003984	YLL061W	MMP1	S-MethylMethionine Permease	0	0.322356	-0.53833	-0.321391				0.429772	0.999849	0.532069
S000002423	YDR016C	DAD1	Duo1 And Dam1 interacting	0	0.322161	0.26852	-0.0918458				0.314169	0.999849	0.927838
S000003195	YGL226W	MTC3	Maintenance of Telomere Capping	0	0.321644	0.00501313	0.112442				0.341965	0.999849	0.905449
S000029704	YHR199C-A	NBL1	N-terminal-Borealin Like protein	0	0.321386	0.039445	0.00706156				0.37066	0.999849	0.99524
S000002673	YDR265W	PEX10	PEroXin	0	0.321382	0.0390226	0.109906				0.247309	0.999849	0.90223
S000001777	YKR069W	MET1	METhionine requiring	0	0.321152	-0.0205464	-0.00220874				0.353599	0.999849	0.997621
S000004353	YLR361C	DCR2	Dose-dependent Cell cycle Regulator	0	0.32063	0.152499	-0.215682				0.208306	0.999849	0.680204
S000000055	YAL059W	ECM1	ExtraCellular Mutant	0	0.320395	0.117183	0.591164				0.44698	0.999849	0.12274
S000003931	YLL008W	DRS1	Deficiency of Ribosomal Subunits	0	0.319997	-0.0529749	0.311479				0.182566	0.999849	0.481847
S000005063	YNL119W	NCS2	Needs Cla4 to Survive	0	0.319925	0.11309	0.337453				0.258035	0.999849	0.453099
S000006214	YPR010C	RPA135	RNA Polymerase A	0	0.319639	0.0306267	0.401445				0.319526	0.999849	0.290822
S000001930	YFR034C	PHO4	PHOsphate metabolism	0	0.319531	0.102396	0.146058				0.343479	0.999849	0.846417
S000003708	YJL172W	CPS1	CarboxyPeptidase yscS	0	0.319432	0.69993	-0.270005				0.294602	0.80759	0.492806
S000004013	YLR023C	IZH3	Implicated in Zinc Homeostasis	0	0.319294	0.447128	0.614698				0.285944	0.999849	0.00732476
S000004006	YLR016C	PML1	Pre-mRNA Leakage	0	0.319199	0.0292549	0.00416821				0.294602	0.999849	0.995434
S000006121	YPL200W	CSM4	Chromosome Segregation in Meiosis	0	0.319137	0.170796	0.16198				0.609303	0.999849	0.905212
S000005102	YNL158W	PGA1	Processing of Gas1p and ALP	0	0.318992	-0.0150083	-0.113692				0.285944	0.999849	0.896817
S000002504	YDR097C	MSH6	MutS Homolog	0	0.31894	0.111996	0.14				0.16637	0.999849	0.834899
S000000095	YAR073W	IMD1	IMP Dehydrogenase	0	0.318585	0.0919467	0.514021				0.320856	0.999849	0.0975205
S000003698	YJL162C	JJJ2	J-protein (Type III)	0	0.318463	0.176613	0.253422				0.286161	0.999849	0.619208
S000004043	YLR053C			0	0.318463	0.772107	0.185607				0.593443	0.594801	0.854674
S000000953	YER151C	UBP3	UBiquitin-specific Protease	0	0.31815	0.028039	0.203709				0.262465	0.999849	0.69528
S000004547	YML082W			0	0.317787	-0.0611886	0.222702				0.191749	0.999849	0.648518
S000003539	YJL002C	OST1	OligoSaccharylTransferase	0	0.317723	-0.0381355	-0.110225				0.157287	0.999849	0.882094
S000003551	YJL014W	CCT3	Chaperonin Containing TCP-1	0	0.317553	-0.141847	-0.00145575				0.272016	0.999849	0.997621
S000004523	YML058W	SML1	Suppressor of Mec1 Lethality	0	0.317208	-0.0116988	-0.274352				0.316598	0.999849	0.503658
S000006123	YPL202C	AFT2	Activator of Fe (iron) Transcription	0	0.317185	0.340872	0.361987				0.271953	0.999849	0.327446
S000002294	YDL135C	RDI1	Rho GDP Dissociation Inhibitor	0	0.317131	0.206698	-0.109445				0.200305	0.999849	0.896355
S000006095	YPL174C	NIP100	Nuclear ImPort	0	0.316544	0.0978226	0.0719305				0.271953	0.999849	0.939342
S000002619	YDR211W	GCD6	General Control Derepressed	0	0.316519	0.0787769	0.240735				0.191749	0.999849	0.588212
S000006373	YPR169W	JIP5	Jumonji domain Interacting Protein	0	0.31639	-0.0246349	0.164066				0.172181	0.999849	0.801664
S000000178	YBL082C	ALG3	Asparagine Linked Glycosylation	0	0.316378	-0.0263039	0.10058				0.244873	0.999849	0.908582
S000001203	YHR160C	PEX18	PEroXin	0	0.316322	0.218983	-0.023191				0.493093	0.999849	0.98686
S000001143	YHR101C	BIG1	Bad In Glucose	0	0.315878	0.336418	0.108679				0.339485	0.999849	0.913513
S000005477	YOL117W	RRI2		0	0.31573	0.180699	-0.280988				0.245399	0.999849	0.563623
S000001481	YIR042C			0	0.315625	0.57274	0.0680454				0.345236	0.999849	0.947612
S000004576	YML108W			0	0.31556	0.0479622	0.12931				0.389512	0.999849	0.905212
S000005503	YOL143C	RIB4	RIBoflavin biosynthesis	0	0.315504	0.5837	0.270328				0.329537	0.911449	0.589141
S000005436	YOL076W	MDM20	Mitochondrial Distribution and Morphology	0	0.315378	-0.012472	0.0292674				0.199999	0.999849	0.971349
S000000690	YCR094W	CDC50	Cell Division Cycle	0	0.315285	0.10627	0.0344189				0.224098	0.999849	0.970346
S000002591	YDR183W	PLP1	Phosducin-Like Protein	0	0.314888	0.210086	0.00982977				0.376669	0.999849	0.994431
S000003769	YJR009C	TDH2	Triose-phosphate DeHydrogenase	0	0.314559	0.391917	0.605713				0.304483	0.999849	0.0189768
S000006407	YPR203W			0	0.314491	0.190609	0.292217				0.373079	0.999849	0.539481
S000005207	YNL263C	YIF1	YIP1-Interacting Factor	0	0.314485	0.00978691	-0.118714				0.290445	0.999849	0.882031
S000003812	YJR051W	OSM1	OSMotic sensitivity	0	0.314222	0.191741	0.0258634				0.23963	0.999849	0.978341
S000005898	YOR371C	GPB1		0	0.313939	0.147344	0.0691883				0.233127	0.999849	0.937917
S000004170	YLR180W	SAM1	S-AdenosylMethionine requiring	0	0.313804	-0.242705	-0.0245125				0.407406	0.999849	0.981827
S000004305	YLR313C	SPH1	SPa2 Homolog	0	0.313769	-0.0172242	-0.163823				0.270232	0.999849	0.822672
S000006289	YPR085C	ASA1	AStra Associated protein	0	0.313639	0.0363446	0.0108933				0.255367	0.999849	0.992432
S000003115	YGL147C	RPL9A	Ribosomal Protein of the Large subunit	0	0.313165	-0.247381	-0.138018				0.442207	0.999849	0.889272
S000003571	YJL034W	KAR2	KARyogamy	0	0.312755	-0.650974	-0.650926				0.239653	0.300366	0.00234484
S000002980	YGL012W	ERG4	ERGosterol biosynthesis	0	0.31255	0.219127	0.183545				0.200931	0.999849	0.749555
S000004511	YML048W	GSF2	Glucose Signaling Factor	0	0.312519	-0.045035	-0.0688676				0.198386	0.999849	0.937165
S000002245	YDL087C	LUC7	Lethal Unless Cap-binding complex is produced	0	0.312068	0.244015	0.196261				0.373884	0.999849	0.793481
S000000955	YER153C	PET122	PETite colonies	0	0.312036	0.0617555	0.265681				0.469204	0.999849	0.673423
S000000044	YAL046C	AIM1	Altered Inheritance of Mitochondria	0	0.311962	0.0675597	0.116285				0.367471	0.999849	0.898494
S000001119	YHR077C	NMD2	Nonsense-mediated MRNA Decay	0	0.311922	-0.0250655	0.134444				0.172243	0.999849	0.83903
S000000046	YAL048C	GEM1	GTPase EF-hand protein of Mitochondria	0	0.311412	0.183989	0.0344495				0.264586	0.999849	0.970419
S000005501	YOL141W	PPM2	Protein Phosphatase Methyltransferase	0	0.311401	0.156911	0.507961				0.264586	0.999849	0.0955575
S000006368	YPR164W	MMS1	Methyl MethaneSulfonate sensitivity	0	0.311257	0.168448	0.241423				0.257979	0.999849	0.615931
S000004741	YMR134W	ERG29	ERGosterol biosynthesis	0	0.310721	0.250181	0.0570961				0.274669	0.999849	0.950164
S000006022	YPL101W	ELP4	ELongator Protein	0	0.310628	-0.0559149	0.0904341				0.202498	0.999849	0.915054
S000000843	YER041W	YEN1		0	0.310552	0.171184	0.0891922				0.253533	0.999849	0.926478
S000005007	YNL063W	MTQ1	Methyltransferase	0	0.310521	-0.116339	0.0640484				0.288255	0.999849	0.947612
S000005382	YOL022C	TSR4	Twenty S rRNA accumulation	0	0.310493	-0.00161806	0.289406				0.270526	0.999849	0.537307
S000000156	YBL060W	YEL1	Yeast EFA6-Like	0	0.310027	0.0325071	-0.0387924				0.249091	0.999849	0.969087
S000004967	YNL022C	RCM1		0	0.310021	0.173847	0.473836				0.321849	0.999849	0.156432
S000001407	YIL145C	PAN6	PANtothenate biosynthesis	0	0.309919	-0.096574	-0.0803985				0.201257	0.999849	0.928226
S000005701	YOR175C	ALE1	Acyltransferase for Lyso-phosphatidylEthanolamine	0	0.309908	0.0763178	-0.208904				0.223015	0.999849	0.706648
S000000084	YAR050W	FLO1	FLOcculation	0	0.309873	-0.100171	0.0981624				0.413147	0.999849	0.908582
S000028582	YOR072W-A			0	0.309212	-0.00967494	0.109931				0.64126	0.999849	0.942886
S000000433	YBR229C	ROT2	Reversal Of Tor2 lethality	0	0.30898	0.129083	-0.0263319				0.231873	0.999849	0.977614
S000003439	YGR207C	CIR1	Changed Intracellular Redox state	0	0.307724	0.206453	0.154262				0.410778	0.999849	0.833747
S000005193	YNL249C	MPA43	Multicopy PDC1 Activator	0	0.307524	0.0845816	0.0650199				0.337191	0.999849	0.947169
S000002223	YDL065C	PEX19	PEroXisome related	0	0.307247	-0.040383	-0.171026				0.350903	0.999849	0.815323
S000002772	YDR364C	CDC40	Cell Division Cycle	0	0.307146	0.119882	0.174607				0.245352	0.999849	0.796795
S000001846	YFL048C	EMP47		0	0.306882	0.0857833	-0.0396875				0.222912	0.999849	0.966002
S000003018	YGL050W	TYW3	Trna-YW synthesizing protein	0	0.306745	-0.248139	-0.199809				0.271953	0.999849	0.729668
S000004892	YMR279C			0	0.306294	0.187817	0.0384417				0.423122	0.999849	0.971349
S000007263	Q0060	AI3		0	0.305737	-0.0450875	-6.64958				0.469869	0.999849	6.92393e-206
S000004571	YML103C	NUP188	NUclear Pore	0	0.305634	0.124997	0.120023				0.191749	0.999849	0.856336
S000003430	YGR198W	YPP1	alpha-sYnuclein Protective Protein	0	0.305627	0.0229367	0.0858738				0.204578	0.999849	0.917715
S000000403	YBR199W	KTR4	Kre Two Related	0	0.305571	0.12905	-0.00232069				0.200305	0.999849	0.99742
S000002488	YDR081C	PDC2	Pyruvate DeCarboxylase	0	0.305504	0.0465068	0.149368				0.202171	0.999849	0.815323
S000005257	YNL313C	EMW1	Essential for Maintenance of the cell Wall	0	0.305462	0.155861	0.411787				0.201767	0.999849	0.231343
S000000975	YER173W	RAD24	RADiation sensitive	0	0.305242	0.0071034	0.0263781				0.303621	0.999849	0.978341
S000000421	YBR217W	ATG12	AuTophaGy related	0	0.305185	-0.146119	-0.0807066				0.370819	0.999849	0.937165
S000003104	YGL136C	MRM2	Mitochondrial rRNA Methyl transferase	0	0.305174	0.120794	0.0584856				0.249091	0.999849	0.948407
S000007248	YMR046W-A			0	0.304808	0.683765	0.577482				0.52157	0.817008	0.127116
S000002327	YDL168W	SFA1	Sensitive to FormAldehyde	0	0.304567	-0.341879	-0.37554				0.23963	0.999849	0.241166
S000004685	YMR080C	NAM7	Nuclear Accommodation of Mitochondria	0	0.304299	0.00517332	0.124069				0.212669	0.999849	0.854773
S000006047	YPL126W	NAN1	Net1 Associated Nuclear protein	0	0.304289	0.103502	0.509639				0.31017	0.999849	0.108015
S000003809	YJR048W	CYC1	CYtochrome C	0	0.304179	0.136777	0.293167				0.434775	0.999849	0.585554
S000006150	YPL229W			0	0.303892	0.102416	0.117862				0.403408	0.999849	0.905449
S000001254	YHR211W	FLO5	FLOcculation	0	0.303506	-0.0195051	0.118034				0.371543	0.999849	0.878782
S000006276	YPR072W	NOT5		0	0.303458	0.0585151	-0.124122				0.221772	0.999849	0.85411
S000003401	YGR169C	PUS6	PseudoUridine Synthase	0	0.3031	0.221879	0.473538				0.37066	0.999849	0.156572
S000003193	YGL225W	VRG4	Vandate Resistance Glycosylation	0	0.302496	0.136064	-0.0374414				0.320856	0.999849	0.970346
S000004887	YMR274C	RCE1	Ras and a-factor Converting Enzyme	0	0.302434	0.144672	0.0864733				0.420127	0.999849	0.937165
S000004761	YMR153C-A			0	0.301761	-0.0485586	0.169111				0.619297	0.999849	0.896817
S000004923	YMR306W	FKS3		0	0.301315	0.14453	0.305258				0.334245	0.999849	0.522335
S000006390	YPR186C	PZF1	Putative Zinc Finger	0	0.30122	0.222218	0.155116				0.357217	0.999849	0.849481
S000005958	YPL037C	EGD1	Enhancer of Gal4 DNA binding	0	0.301213	0.00275751	0.0301731				0.347997	0.999849	0.974415
S000005107	YNL163C	RIA1	RIbosome Assembly	0	0.300424	0.0535804	0.294239				0.209795	0.999849	0.434389
S000006119	YPL198W	RPL7B	Ribosomal Protein of the Large subunit	0	0.300238	-0.118952	0.0864691				0.32961	0.999849	0.932395
S000003420	YGR188C	BUB1	Budding Uninhibited by Benzimidazole	0	0.300212	0.084284	0.166974				0.344876	0.999849	0.812362
S000000175	YBL079W	NUP170	NUclear Pore	0	0.300189	0.185976	0.352996				0.19548	0.999849	0.251517
S000004963	YNL018C			0	0.300155	-0.190672	0.0213737				0.482167	0.999849	0.989257
S000005590	YOR064C	YNG1	Yeast iNG1 homolog	0	0.299103	-0.175543	-0.107994				0.308989	0.999849	0.905322
S000005794	YOR268C			0	0.298869	-0.647201	-0.281302				0.617659	0.997814	0.76744
S000002647	YDR239C			0	0.298107	0.169699	0.228312				0.26355	0.999849	0.644099
S000004220	YLR230W			0	0.29799	0.435235	0.293123				0.45427	0.999849	0.646591
S000001905	YFR009W	GCN20	General Control Nonderepressible	0	0.297959	-0.000274069	-0.0725538				0.230908	0.999849	0.935114
S000003090	YGL122C	NAB2	Nuclear polyAdenylated RNA-Binding	0	0.296921	-0.111111	0.106621				0.251949	0.999849	0.896355
S000004074	YLR084C	RAX2		0	0.296263	0.435383	0.383838				0.412488	0.999849	0.231774
S000002988	YGL020C	GET1	Guided Entry of Tail-anchored proteins	0	0.296254	0.00749215	-0.175856				0.269014	0.999849	0.787176
S000004970	YNL025C	SSN8	Suppressor of SNf1	0	0.295833	0.0731988	-0.113058				0.334245	0.999849	0.901424
S000002714	YDR306C			0	0.295831	0.157317	0.0146909				0.282039	0.999849	0.991462
S000005006	YNL062C	GCD10	General Control Derepressed	0	0.295656	0.0668548	0.441647				0.373079	0.999849	0.215014
S000006437	YFR032C-A	RPL29	Ribosomal Protein of the Large subunit	0	0.295548	-0.0751404	0.0980681				0.380476	0.999849	0.927401
S000002791	YDR383C	NKP1	Non-essential Kinetochore Protein	0	0.294689	0.342917	0.445511				0.560269	0.999849	0.267037
S000004673	YMR069W	NAT4	N-AcetylTransferase	0	0.294183	0.223755	0.956583				0.443901	0.999849	0.000147355
S000000314	YBR110W	ALG1	Asparagine-Linked Glycosylation	0	0.29379	0.0355759	-0.0635296				0.286839	0.999849	0.946726
S000028677	YLR157W-D			0	0.293207	0.232036	0.205033				0.379415	0.999849	0.787491
S000003423	YGR191W	HIP1	HIstidine Permease	0	0.29318	0.246177	0.321952				0.336085	0.999849	0.416392
S000002334	YDL175C	AIR2	Arginine methyltransferase-Interacting RING finger protein	0	0.293033	0.065573	0.120367				0.296329	0.999849	0.88166
S000000017	YAL019W	FUN30	Function Unknown Now	0	0.292799	-0.0791397	0.119001				0.265275	0.999849	0.87786
S000004451	YLR459W	GAB1	GPI and Actin Bar	0	0.292744	0.0764829	-0.168464				0.296481	0.999849	0.808182
S000003069	YGL101W			0	0.292338	0.549675	0.181712				0.379415	0.999849	0.805888
S000005074	YNL130C	CPT1	CholinePhosphoTransferase	0	0.292223	0.0664109	-0.182561				0.416001	0.999849	0.79218
S000003547	YJL010C	NOP9	NucleOlar Protein	0	0.292132	0.0793936	0.342844				0.397901	0.999849	0.47736
S000001391	YIL129C	TAO3	Transcriptional Activator of OCH1	0	0.291992	0.153193	0.0824693				0.206129	0.999849	0.927599
S000000698	YCR101C			0	0.291969	0.0454006	-0.473302				0.411038	0.999849	0.226992
S000000929	YER127W	LCP5	Lethal with Conditional Pap1	0	0.291429	0.00763216	0.389286				0.299012	0.999849	0.291526
S000000267	YBR063C			0	0.291401	0.236282	0.208492				0.319211	0.999849	0.736807
S000005932	YPL011C	TAF3	TATA binding protein-Associated Factor	0	0.291307	0.0749704	0.0859496				0.279038	0.999849	0.923287
S000004404	YLR412W	BER1	Benomyl REsistant 1	0	0.291299	0.0775335	0.0768168				0.296329	0.999849	0.935114
S000001497	YKL014C	URB1	Unhealthy Ribosome Biogenesis	0	0.291132	0.0449583	0.368372				0.311517	0.999849	0.322251
S000003138	YGL170C	SPO74	SPOrulation	0	0.290743	0.251032	0.387964				0.594213	0.999849	0.539828
S000001636	YKL153W			0	0.29064	0.708216	0.742195				0.495705	0.237972	0.000870837
S000003207	YGL238W	CSE1	Chromosome SEgregation	0	0.290341	0.160516	0.117826				0.274048	0.999849	0.866236
S000004684	YMR079W	SEC14	SECretory	0	0.28984	-0.008954	0.0952289				0.35692	0.999849	0.916015
S000004570	YML102W	CAC2	Chromatin Assembly Complex	0	0.28918	-0.203481	-0.17256				0.288869	0.999849	0.793481
S000006033	YPL112C	PEX25	PEroXisome related	0	0.288919	0.240956	0.122814				0.32961	0.999849	0.878782
S000000031	YAL033W	POP5	Processing Of Precursor RNAs	0	0.288723	0.0807162	0.142144				0.379314	0.999849	0.856971
S000002986	YGL018C	JAC1	J-type Accessory Chaperone	0	0.288694	0.168085	0.304231				0.480698	0.999849	0.580201
S000000657	YCR061W			0	0.288644	0.429054	0.346879				0.392316	0.999849	0.362528
S000004848	YMR235C	RNA1	rapid cessation of net RNA accumulation	0	0.288641	-0.0441839	-0.0937114				0.356038	0.999849	0.920077
S000001659	YKL176C	LST4	Lethal with Sec Thirteen	0	0.288312	-0.00336022	0.0785753				0.221987	0.999849	0.927401
S000005122	YNL178W	RPS3	Ribosomal Protein of the Small subunit	0	0.288291	-0.212188	-0.0747055				0.442207	0.999849	0.942886
S000002860	YDR452W	PPN1		0	0.288218	0.16691	-0.0189436				0.244403	0.999849	0.983688
S000000468	YBR264C	YPT10	Yeast Protein Two	0	0.288043	0.0594951	-0.2479				0.314386	0.999849	0.634158
S000000980	YER178W	PDA1	Pyruvate Dehydrogenase Alpha	0	0.287705	0.161796	-0.105804				0.279935	0.999849	0.89431
S000001498	YKL015W	PUT3	Proline UTilization	0	0.287483	0.288103	0.155291				0.240739	0.999849	0.803963
S000028540	YDR183C-A			0	0.287437	0.22508	0.724406				0.631644	0.999849	0.0795328
S000000457	YBR253W	SRB6	Suppressor of RNA polymerase B	0	0.286481	0.0710645	-0.119861				0.353599	0.999849	0.894247
S000002645	YDR237W	MRPL7	Mitochondrial Ribosomal Protein, Large subunit	0	0.286409	0.386449	0.845884				0.296329	0.999849	0.000113577
S000028788	YIL029W-A			0	0.286399	-0.263521	-0.188679				0.482037	0.999849	0.832808
S000005143	YNL199C	GCR2	GlyColysis Regulation	0	0.286112	0.0483801	0.31096				0.249091	0.999849	0.383317
S000001213	YHR170W	NMD3	Nonsense-Mediated mRNA Decay	0	0.286	-0.00488741	0.296377				0.34482	0.999849	0.584476
S000006237	YPR033C	HTS1	Histidine-Trna Synthetase	0	0.285914	0.180703	0.0876818				0.341965	0.999849	0.927838
S000003507	YGR275W	RTT102	Regulator of Ty1 Transposition	0	0.285685	0.0800379	-0.112499				0.386702	0.999849	0.904033
S000001323	YIL061C	SNP1		0	0.285596	0.162913	0.183397				0.440599	0.999849	0.787977
S000004827	YMR214W	SCJ1	S. Cerevisiae DnaJ	0	0.285167	-0.343065	-0.267332				0.273523	0.999849	0.530449
S000028691	YMR001C-A			0	0.285044	0.3541	0.152669				0.587501	0.999849	0.898494
S000000185	YBL089W	AVT5	Amino acid Vacuolar Transport	0	0.285022	0.277967	0.0133994				0.34662	0.999849	0.991462
S000003079	YGL111W	NSA1	Nop Seven Associated	0	0.284938	0.0205794	0.364854				0.315466	0.999849	0.319375
S000006293	YPR089W			0	0.284733	0.00833537	0.0404149				0.249091	0.999849	0.963672
S000001022	YHL030W	ECM29	ExtraCellular Mutant	0	0.284702	-0.0379032	-0.0084465				0.208997	0.999849	0.994582
S000004883	YMR270C	RRN9	Regulation of RNA polymerase I	0	0.284308	0.191314	0.0822184				0.320856	0.999849	0.932365
S000003310	YGR078C	PAC10	Perish in the Absence of Cin8p	0	0.28294	0.0655761	0.0857373				0.368512	0.999849	0.928226
S000003066	YGL098W	USE1	Unconventional SNARE in the ER	0	0.282865	0.151054	0.0237773				0.379514	0.999849	0.98228
S000028729	YAL019W-A			0	0.282809	-0.104006	0.0789103				0.583739	0.999849	0.95093
S000000273	YBR069C	TAT1	Tyrosine and tryptophan Amino acid Transporter	0	0.282736	-0.0867967	0.289985				0.339485	0.999849	0.479744
S000002218	YDL060W	TSR1	Twenty S rRNA accumulation	0	0.282712	0.0545207	0.477075				0.318576	0.999849	0.146455
S000000359	YBR155W	CNS1	CyclophiliN Seven suppressor	0	0.282011	-0.0796629	0.244656				0.296329	0.999849	0.646591
S000004849	YMR236W	TAF9	TATA binding protein-Associated Factor	0	0.281986	0.166941	-0.0569293				0.320856	0.999849	0.950164
S000000507	YCL001W	RER1	Retention in the Endoplasmic Reticulum	0	0.28154	0.0953005	-0.00676361				0.402069	0.999849	0.99524
S000003496	YGR264C	MES1	MEthionyl-tRNA Synthetase	0	0.281475	0.0553641	0.109368				0.388869	0.999849	0.902115
S000003110	YGL142C	GPI10	GlycosylPhosphatidylInositol anchor biosynthesis	0	0.281224	0.137196	-0.136539				0.299012	0.999849	0.85023
S000004499	YML034C-A			0	0.281147	-0.126099	0.0751497				0.637185	0.999849	0.956457
S000000939	YER137C			0	0.281066	0.0451237	0.470011				0.60493	0.999849	0.376792
S000000538	YCL033C	MXR2	peptide Methionine sulfoXide Reductase	0	0.280967	0.0232468	-0.0977932				0.35692	0.999849	0.914655
S000003586	YJL050W	MTR4	Mrna TRansport	0	0.2809	0.089812	0.527691				0.380999	0.999849	0.0788577
S000003997	YLR007W	NSE1	Non-SMC Element	0	0.280561	0.192825	0.341524				0.31017	0.999849	0.354985
S000001635	YKL152C	GPM1	Glycerate PhosphoMutase	0	0.280292	0.430016	0.578975				0.504662	0.999849	0.0656921
S000003576	YJL039C	NUP192	NUclear Pore	0	0.280245	0.0157742	0.0683975				0.244279	0.999849	0.936255
S000001100	YHR058C	MED6	MEDiator complex	0	0.280205	0.225086	0.203835				0.356092	0.999849	0.757257
S000007283	Q0275	COX3	Cytochrome c OXidase	0	0.279756	-0.0456248	-7.16752				0.482167	0.999849	2.93373e-294
S000003745	YJL209W	CBP1	Cytochrome B mRNA Processing	0	0.27896	0.275342	0.506547				0.306943	0.999849	0.0550738
S000002651	YDR243C	PRP28	Pre-mRNA Processing	0	0.278959	0.626721	0.389365				0.331146	0.817008	0.247632
S000000040	YAL042W	ERV46	ER Vesicle	0	0.278731	-0.149122	-0.0624204				0.257979	0.999849	0.943077
S000005199	YNL255C	GIS2	GIg Suppressor	0	0.278631	-0.0767073	0.146077				0.288993	0.999849	0.84984
S000005291	YNR008W	LRO1	Lecithin cholesterol acyl transferase Related Open reading frame	0	0.278573	-0.0228839	-0.0907879				0.378644	0.999849	0.915054
S000000166	YBL070C			0	0.278375	0.100199	0.33058				0.631644	0.999849	0.666864
S000004234	YLR244C	MAP1	Methionine AminoPeptidase	0	0.277963	0.107087	0.220208				0.308904	0.999849	0.690358
S000003422	YGR190C			0	0.277895	0.448159	0.55884				0.531057	0.999849	0.146293
S000005485	YOL125W	TRM13	TRna Methyltransferase	0	0.277837	-0.17124	0.0537315				0.336085	0.999849	0.954817
S000028544	YEL020C-B			0	0.277685	0.0456981	0.34902				0.486619	0.999849	0.49026
S000002617	YDR209C			0	0.277605	0.135978	-0.167278				0.398515	0.999849	0.812859
S000000232	YBR028C	YPK3		0	0.277454	0.54505	0.332804				0.400638	0.911449	0.42047
S000003187	YGL219C	MDM34	Mitochondrial Distribution and Morphology	0	0.277443	0.234485	0.178094				0.370819	0.999849	0.788115
S000005383	YOL023W	IFM1	Initiation Factor of Mitochondria	0	0.277432	0.285171	0.673331				0.290168	0.999849	0.00489278
S000004986	YNL041C	COG6	Conserved Oligomeric Golgi complex	0	0.277334	0.239984	0.0844477				0.288337	0.999849	0.922279
S000005507	YOL147C	PEX11	PEroXin	0	0.277242	0.520224	0.385312				0.431363	0.964668	0.324952
S000005796	YOR270C	VPH1	Vacuolar pH	0	0.276703	0.181108	-0.0519536				0.330935	0.999849	0.952149
S000003874	YJR113C	RSM7	Ribosomal Small subunit of Mitochondria	0	0.27667	0.271643	0.637987				0.37803	0.999849	0.0095083
S000001302	YIL040W	APQ12	APical growth revealed by Quantitative morphological analysis	0	0.276391	0.0231385	-0.168981				0.445169	0.999849	0.83455
S000004007	YLR017W	MEU1	Multicopy Enhancer of UAS2	0	0.276358	-9.7579e-05	0.170366				0.36274	0.999902	0.824242
S000002572	YDR165W	TRM82	Transfer RNA Methyltransferase	0	0.276295	0.0227195	0.269148				0.424386	0.999849	0.607334
S000000177	YBL081W			0	0.276215	-0.199184	-0.0943186				0.563264	0.999849	0.933618
S000002755	YDR347W	MRP1	Mitochondrial Ribosomal Protein	0	0.276211	0.415631	0.920892				0.347056	0.999849	2.3513e-05
S000004487	YML025C	YML6		0	0.276179	0.317431	0.660644				0.378946	0.999849	0.00469852
S000001123	YHR081W	LRP1	Like RrP6	0	0.275984	0.0187917	0.380484				0.380476	0.999849	0.352976
S000006279	YPR075C	OPY2	Overproduction-induced Pheromone-resistant Yeast	0	0.275075	-0.234797	-0.300066				0.41697	0.999849	0.481847
S000004302	YLR311C			0	0.275068	0.0653116	-0.0432516				0.667226	0.999849	0.977787
S000002262	YDL104C	QRI7		0	0.27454	0.302706	0.218712				0.371034	0.999849	0.734149
S000004388	YLR396C	VPS33	Vacuolar Protein Sorting	0	0.274526	-0.00621855	-0.116043				0.288337	0.999849	0.879436
S000005430	YOL069W	NUF2	NUclear Filament-containing protein	0	0.274371	0.0677921	-0.208087				0.356345	0.999849	0.724787
S000003855	YJR094W-A	RPL43B	Ribosomal Protein of the Large subunit	0	0.274331	-0.237413	-0.100497				0.499426	0.999849	0.923222
S000002335	YDL176W			0	0.274052	0.201744	0.143875				0.379314	0.999849	0.834497
S000000570	YCL065W			0	0.273955	-0.0532362	-0.0172106				0.510845	0.999849	0.991462
S000004201	YLR211C	ATG38	AuTophaGy related	0	0.273606	0.142589	-0.157306				0.504593	0.999849	0.877181
S000000487	YBR283C	SSH1	Sec Sixty-one Homolog	0	0.272737	-0.00812204	-0.00424208				0.295999	0.999849	0.99524
S000003958	YLL035W	GRC3		0	0.272686	0.0312361	0.265225				0.307497	0.999849	0.569408
S000000982	YER180C	ISC10	message Induced in Sporogenesis in S. Cervisiae	0	0.272642	0.0254627	0.188247				0.415106	0.999849	0.794983
S000004515	YML051W	GAL80	GALactose metabolism	0	0.272621	0.221771	0.229414				0.417794	0.999849	0.686421
S000003293	YGR061C	ADE6	ADEnine requiring	0	0.272567	0.0246566	0.173525				0.398421	0.999849	0.773707
S000028563	YLR154W-B			0	0.272294	-0.692331	-0.345823				0.694405	0.87438	0.671952
S000004096	YLR106C	MDN1	MiDasiN	0	0.272159	-0.0561955	0.410375				0.284447	0.999849	0.15059
S000005832	YOR305W	RRG7	Required for Respiratory Growth	0	0.271832	0.263673	0.270949				0.378946	0.999849	0.574039
S000005617	YOR091W	TMA46	Translation Machinery Associated	0	0.27123	-0.0145073	0.371977				0.309961	0.999849	0.26969
S000003546	YJL009W			0	0.271227	0.152803	0.29444				0.516405	0.999849	0.568479
S000000132	YBL036C			0	0.271111	0.122078	-0.00640194				0.311004	0.999849	0.99524
S000001006	YHL014C	YLF2		0	0.270895	0.321981	0.521277				0.388606	0.999849	0.0656921
S000000451	YBR247C	ENP1	Essential Nuclear Protein	0	0.270747	0.0600035	0.377092				0.319526	0.999849	0.368527
S000000508	YCL002C			0	0.270745	0.264781	0.257971				0.445633	0.999849	0.664063
S000000501	YBR297W	MAL33	MALtose	0	0.270651	0.141139	-0.21236				0.527684	0.999849	0.731005
S000005611	YOR085W	OST3	OligoSaccharylTransferase	0	0.269807	-0.0315906	-0.0743784				0.380959	0.999849	0.935114
S000007650	YDR381C-A			0	0.269779	0.28175	0.296132				0.436966	0.999849	0.556431
S000005624	YOR098C	NUP1	NUclear Pore	0	0.26891	0.00190493	0.228301				0.370996	0.999849	0.622173
S000004489	YML027W	YOX1	Yeast homeobOX	0	0.268824	0.114309	-0.0741386				0.505871	0.999849	0.942886
S000003598	YJL062W	LAS21	Local Anestheticum Sensitive	0	0.268414	0.113698	-0.0859722				0.305795	0.999849	0.920077
S000005310	YNR027W	BUD17	BUD site selection	0	0.268391	0.0362224	0.0589544				0.375581	0.999849	0.947941
S000006222	YPR018W	RLF2	Rap1 protein Localization Factor	0	0.268357	-0.082795	0.0240107				0.474918	0.999849	0.980704
S000005767	YOR241W	MET7	METhionine requiring	0	0.268051	0.167652	0.0527989				0.288481	0.999849	0.950164
S000004493	YML031W	NDC1	Nuclear Division Cycle	0	0.267909	-0.0571964	0.0761696				0.306458	0.999849	0.933247
S000004950	YNL005C	MRP7	Mitochondrial Ribosomal Protein	0	0.267852	0.419849	0.636121				0.308842	0.999849	0.00528254
S000006155	YPL234C	VMA11	Vacuolar Membrane Atpase	0	0.267805	0.202698	-0.109483				0.554456	0.999849	0.915054
S000000664	YCR068W	ATG15	AuTophaGy related	0	0.26749	0.136758	-0.112147				0.375772	0.999849	0.905449
S000003640	YJL104W	PAM16	Presequence translocase-Associated Motor	0	0.267381	0.30971	0.527032				0.375772	0.999849	0.0804622
S000000928	YER126C	NSA2	Nop Seven Associated	0	0.267327	0.0452798	0.404006				0.421428	0.999849	0.3384
S000000129	YBL033C	RIB1	RIBoflavin biosynthesis	0	0.267318	0.131827	0.0954037				0.330935	0.999849	0.907439
S000002467	YDR060W	MAK21	MAintenance of Killer	0	0.267297	0.0198203	0.43816				0.333205	0.999849	0.183692
S000000271	YBR067C	TIP1	Temperature shock-Inducible Protein	0	0.267281	0.0759507	0.471009				0.531309	0.999849	0.0791934
S000002270	YDL112W	TRM3	Transfer RNA Methyltransferase	0	0.267147	0.0787343	0.326352				0.298734	0.999849	0.453073
S000002494	YDR087C	RRP1	Ribosomal RNA Processing	0	0.267102	-0.00561851	0.314725				0.411536	0.999849	0.55747
S000000397	YBR193C	MED8	MEDiator complex	0	0.266763	-0.0389313	-0.102613				0.437031	0.999849	0.91577
S000000041	YAL043C	PTA1	Pre-Trna Accumulation	0	0.266107	-0.0857151	-0.0816392				0.320856	0.999849	0.925132
S000001809	YKR101W	SIR1	Silent Information Regulator	0	0.265928	0.35074	0.158892				0.388606	0.999849	0.832355
S000005174	YNL230C	ELA1	ELongin A	0	0.265887	-0.0357913	0.0793606				0.443901	0.999849	0.935114
S000003151	YGL183C	MND1	Meiotic Nuclear Divisions	0	0.265721	0.459785	0.127915				0.69865	0.999849	0.933247
S000005386	YOL026C	MIM1	Mitochondrial IMport	0	0.265554	-0.204244	-0.163892				0.365261	0.999849	0.814312
S000000762	YEL036C	ANP1	ANP and osmotic sensitive	0	0.265355	-0.113593	-0.00501489				0.398421	0.999849	0.99524
S000005266	YNL322C	KRE1	Killer toxin REsistant	0	0.265334	0.0599792	0.0586807				0.362091	0.999849	0.946938
S000001108	YHR066W	SSF1	Suppressor of ste4 (Four)	0	0.265287	0.106113	0.525239				0.331271	0.999849	0.061899
S000005184	YNL240C	NAR1	Nuclear Architecture Related	0	0.264891	0.407423	0.470828				0.365261	0.999849	0.103019
S000004316	YLR324W	PEX30	PEroXisome related	0	0.264665	-0.0579789	-0.163572				0.37037	0.999849	0.815323
S000002234	YDL076C	RXT3		0	0.264665	0.106255	0.0360741				0.375581	0.999849	0.970346
S000005671	YOR145C	PNO1	Partner of NOb1	0	0.264647	0.21054	0.577771				0.507799	0.999849	0.0803126
S000006253	YPR049C	ATG11	AuTophaGy related	0	0.264583	0.246372	0.152937				0.327097	0.999849	0.815824
S000000668	YCR072C	RSA4	RiboSome Assembly	0	0.264482	0.11384	0.516324				0.337191	0.999849	0.109861
S000004762	YMR153W	NUP53	NUclear Pore	0	0.263845	0.121561	0.165038				0.326487	0.999849	0.800045
S000028754	YER088C-A			0	0.263797	-0.198184	-0.219323				0.586599	0.999849	0.758789
S000000138	YBL042C	FUI1	5-FlUorourIdine resistance	0	0.263787	0.248213	0.639045				0.306943	0.999849	0.00473185
S000003594	YJL058C	BIT61	Binding partner of Tor2p	0	0.26378	0.150678	0.111266				0.512281	0.999849	0.911751
S000004562	YML096W			0	0.263635	0.0635193	0.0998112				0.334245	0.999849	0.905212
S000000611	YCR018C	SRD1		0	0.263294	0.481415	0.292884				0.64021	0.999849	0.625409
S000001074	YHR032W	ERC1	Ethionine Resistance Conferring	0	0.263209	0.163796	0.155719				0.367858	0.999849	0.813837
S000003860	YJR099W	YUH1	Yeast Ubiquitin Hydrolase	0	0.263036	0.241185	-0.0760968				0.410778	0.999849	0.938774
S000028686	YLR466C-B			0	0.262784	-0.666002	-0.479732				0.698185	0.959361	0.477671
S000004464	YML005W	TRM12	TRna Methyltransferase	0	0.262705	0.267588	0.150751				0.43265	0.999849	0.84242
S000003065	YGL097W	SRM1	Suppressor of Receptor Mutations	0	0.26251	-0.0626456	0.1004				0.345236	0.999849	0.902809
S000005933	YPL012W	RRP12	Ribosomal RNA Processing	0	0.262391	0.123946	0.598823				0.410508	0.999849	0.0412938
S000006355	YPR151C	SUE1		0	0.262377	0.360457	-0.0492299				0.656417	0.999849	0.970419
S000005294	YNR011C	PRP2	Pre-mRNA Processing	0	0.262233	0.0223327	0.0492852				0.32252	0.999849	0.95578
S000003722	YJL186W	MNN5	MaNNosyltransferase	0	0.262161	0.152473	0.00785438				0.349101	0.999849	0.994969
S000000450	YBR246W	RRT2	Regulator of rDNA Transcription	0	0.262041	-0.00497072	-0.166058				0.37066	0.999849	0.802518
S000000802	YEL076C			0	0.261812	0.257458	0.27241				0.443901	0.999849	0.593298
S000004287	YLR296W			0	0.261681	0.308692	0.0593759				0.631077	0.999849	0.964517
S000000369	YBR165W	UBS1	UBiquitin-conjugating enzyme Suppressor	0	0.261475	0.0993707	-0.0694522				0.414606	0.999849	0.944767
S000004475	YML013W	UBX2	UBiquitin regulatory X	0	0.261436	-0.0665903	0.078448				0.362735	0.999849	0.933118
S000004252	YLR262C	YPT6	Yeast Protein Two	0	0.261378	0.106535	-0.0436489				0.442207	0.999849	0.969684
S000005547	YOR021C	SFM1	Spout Family Methyltransferase 1	0	0.261073	0.0794288	0.37				0.434554	0.999849	0.362407
S000002420	YDR013W	PSF1	Partner of Sld Five	0	0.26106	0.186155	0.1836				0.52157	0.999849	0.819089
S000005061	YNL117W	MLS1	MaLate Synthase	0	0.260758	0.499423	-0.211181				0.563112	0.999849	0.799768
S000006296	YPR092W			0	0.260488	-0.186059	-0.0500667				0.653875	0.999849	0.970419
S000002917	YDR509W			0	0.260462	0.146048	0.131887				0.597433	0.999849	0.903703
S000006244	YPR040W	TIP41	Tap42 Interacting Protein	0	0.260408	-0.0753737	-0.0796109				0.370895	0.999849	0.933247
S000003992	YLR002C	NOC3	NucleOlar Complex associated	0	0.26038	0.0724929	0.465328				0.434554	0.999849	0.175276
S000001354	YIL092W			0	0.260345	0.307818	0.33118				0.430099	0.999849	0.390707
S000004317	YLR325C	RPL38	Ribosomal Protein of the Large subunit	0	0.259749	-0.289629	-0.178909				0.461974	0.999849	0.815323
S000002295	YDL136W	RPL35B	Ribosomal Protein of the Large subunit	0	0.259395	-0.191456	-0.0806195				0.439298	0.999849	0.937165
S000004771	YMR161W	HLJ1	HomoLogous to E. coli dnaJ protein	0	0.25926	0.0909565	0.0744916				0.346644	0.999849	0.935205
S000002672	YDR264C	AKR1	AnKyrin Repeat containing	0	0.25868	0.120662	-0.058876				0.365803	0.999849	0.947941
S000003205	YGL236C	MTO1	Mitochondrial Translation Optimization	0	0.258483	0.323915	0.898168				0.403408	0.999849	2.17841e-05
S000006220	YPR016C	TIF6	Translation Initiation Factor	0	0.258351	-0.036697	0.0735262				0.549213	0.999849	0.947565
S000004694	YMR088C	VBA1	Vacuolar Basic Amino acid transporter	0	0.258145	0.687223	-0.169041				0.586701	0.858824	0.793481
S000003936	YLL013C	PUF3	PUmilio-homology domain Family	0	0.258073	0.137406	0.479615				0.449112	0.999849	0.102249
S000000475	YBR271W	EFM2	Elongation Factor Methyltransferase	0	0.257792	0.0363176	0.251713				0.386123	0.999849	0.63846
S000004735	YMR128W	ECM16	ExtraCellular Mutant	0	0.257313	0.0067552	0.395716				0.379514	0.999849	0.260934
S000000401	YBR197C			0	0.256797	-0.0850881	0.0685705				0.453817	0.999849	0.946433
S000001336	YIL074C	SER33	SERine requiring	0	0.256641	-0.021533	-0.0239784				0.397218	0.999849	0.978341
S000002317	YDL158C			0	0.256554	0.0769123	0.265971				0.518903	0.999849	0.628683
S000005038	YNL094W	APP1	Actin Patch Protein	0	0.255923	0.0199521	0.0470717				0.401977	0.999849	0.958036
S000004292	YLR301W	HRI1	HRr25 Interacting	0	0.255874	0.229633	-0.0332273				0.467904	0.999849	0.971334
S000002350	YDL191W	RPL35A	Ribosomal Protein of the Large subunit	0	0.255845	-0.217833	-0.115092				0.451296	0.999849	0.900386
S000000325	YBR121C	GRS1	Glycyl-tRNA Synthase	0	0.255166	-0.0636248	0.000375435				0.402232	0.999849	0.999181
S000000697	YCR100C			0	0.25494	0.0736969	-0.379712				0.53195	0.999849	0.414374
S000001282	YIL020C	HIS6	HIStidine requiring	0	0.254899	-0.143245	-0.0109816				0.391339	0.999849	0.992432
S000001059	YHR017W	YSC83		0	0.254879	0.248223	-0.444421				0.391339	0.999849	0.126054
S000000637	YCR041W			0	0.254626	-0.0602133	-0.00849352				0.552206	0.999849	0.99524
S000003632	YJL096W	MRPL49	Mitochondrial Ribosomal Protein, Large subunit	0	0.254396	0.422769	0.965158				0.471355	0.999849	5.15481e-05
S000002866	YDR458C	HEH2	Helix-Extension-Helix domain	0	0.253855	0.109867	0.0369244				0.355266	0.999849	0.968531
S000003960	YLL037W			0	0.25304	0.493194	0.452316				0.681457	0.999849	0.43656
S000001325	YIL063C	YRB2	Yeast Ran Binder	0	0.252933	0.208608	-0.241543				0.379514	0.999849	0.618331
S000001239	YHR196W	UTP9	U Three Protein	0	0.252565	0.080195	0.349113				0.437219	0.999849	0.408697
S000003654	YJL118W			0	0.252233	0.0304005	0.348151				0.60085	0.999849	0.482734
S000001453	YIR014W			0	0.252121	-0.0244428	0.0773292				0.479251	0.999849	0.944603
S000002614	YDR206W	EBS1	Est1-like Bcy1 Suppressor	0	0.251944	0.0507008	0.205892				0.313354	0.999849	0.670846
S000006161	YPL240C	HSP82	Heat Shock Protein	0	0.251845	-0.221066	-0.0232736				0.494915	0.999849	0.983463
S000001938	YFR042W	KEG1	Kre6-binding ER protein responsible for Glucan synthesis	0	0.25171	0.114806	-0.191103				0.541853	0.999849	0.815323
S000005030	YNL086W	SNN1	SNapiN	0	0.251646	0.0989526	0.0946505				0.513143	0.999849	0.932939
S000005076	YNL132W	KRE33	Killer toxin REsistant	0	0.251378	-0.0104396	0.361388				0.397218	0.999849	0.384648
S000000516	YCL010C	SGF29	SaGa associated Factor	0	0.251281	-0.014094	0.00333375				0.43265	0.999849	0.996568
S000001767	YKR059W	TIF1	Translation Initiation Factor	0	0.251088	-0.231283	-0.134046				0.333729	0.999849	0.854674
S000005642	YOR116C	RPO31	RNA POlymerase	0	0.250498	0.00791975	0.305061				0.384481	0.999849	0.434389
S000004825	YMR212C	EFR3	PHO Eighty Five Requiring	0	0.250355	0.00520983	0.0333591				0.363825	0.999849	0.970419
S000003096	YGL128C	CWC23	Complexed With Cef1p	0	0.250277	-0.0296192	0.0321188				0.500925	0.999849	0.976523
S000002694	YDR286C			0	0.249858	0.480333	0.406074				0.543784	0.999849	0.34872
S000002377	YDL218W			0	0.249567	0.204594	0.167078				0.563167	0.999849	0.851271
S000007368	YGR161C-D			0	0.249415	0.832144	0.991387				0.67149	0.597952	0.0009669
S000003719	YJL183W	MNN11	MaNNosyltransferase	0	0.249392	0.109417	0.084503				0.334245	0.999849	0.927602
S000006046	YPL125W	KAP120	KAryoPherin	0	0.249344	0.0526062	0.0681166				0.316837	0.999849	0.937165
S000005228	YNL284C	MRPL10	Mitochondrial Ribosomal Protein, Large subunit	0	0.249296	0.304339	0.498575				0.40697	0.999849	0.0607344
S000004448	YLR456W			0	0.249075	0.285109	-0.0173692				0.630398	0.999849	0.991462
S000004577	YML109W	ZDS2	Zillion Different Screens	0	0.248493	-0.13952	-0.149748				0.449112	0.999849	0.83903
S000001686	YKL203C	TOR2	Target Of Rapamycin	0	0.247977	0.0815617	0.109729				0.329065	0.999849	0.894243
S000000231	YBR027C			0	0.247699	0.685948	0.274389				0.693045	0.836891	0.774136
S000003400	YGR168C		PEroXin	0	0.247617	-0.0641987	0.033475				0.493042	0.999849	0.971349
S000000285	YBR081C	SPT7	SuPpressor of Ty's	0	0.24747	-0.00989933	0.0030492				0.363907	0.999849	0.996568
S000002500	YDR093W	DNF2	Drs2 Neo1 Family	0	0.24733	0.126596	0.179065				0.336085	0.999849	0.758789
S000003674	YJL138C	TIF2	Translation Initiation Factor	0	0.247212	-0.22099	-0.119037				0.344305	0.999849	0.882031
S000004615	YMR013C	SEC59	SECretory	0	0.246304	0.234646	0.168835				0.531309	0.999849	0.827175
S000000229	YBR025C	OLA1	Obg-Like ATPase	0	0.246174	-0.29755	-0.186849				0.5486	0.999849	0.793481
S000003418	YGR186W	TFG1	Transcription Factor G	0	0.246082	-0.00205172	-0.0470927				0.365468	0.999849	0.956457
S000000448	YBR244W	GPX2	Glutathione PeroXidase	0	0.245869	-0.0173633	-0.0226704				0.664188	0.999849	0.989833
S000005415	YOL054W	PSH1	Pob3/Spt16 Histone associated	0	0.245592	-0.104472	0.115247				0.465551	0.999849	0.896355
S000002100	YHR039C-A	VMA10		0	0.245451	-0.12947	-0.404674				0.459344	0.999849	0.221068
S000005192	YNL248C	RPA49	RNA Polymerase A	0	0.245336	0.00486973	0.365687				0.47432	0.999849	0.391503
S000001297	YIL035C	CKA1	Casein Kinase Alpha subunit	0	0.24528	0.028296	0.0895144				0.36548	0.999849	0.915054
S000000434	YBR230C	OM14	Outer Membrane Protein of 14 kDa	0	0.245115	0.27133	-0.185223				0.499426	0.999849	0.801737
S000004115	YLR125W			0	0.24497	0.0966499	0.0717824				0.64126	0.999849	0.953798
S000003450	YGR218W	CRM1	Chromosome Region Maintenance	0	0.244587	0.0361454	-0.084102				0.329341	0.999849	0.917715
S000002957	YER007C-A	TMA20	Translation Machinery Associated	0	0.24453	0.0428138	0.0793963				0.482037	0.999849	0.937917
S000003941	YLL018C	DPS1		0	0.244409	-0.0203881	-0.238609				0.343642	0.999849	0.598481
S000007603	YDR079C-A	TFB5		0	0.244388	0.225437	0.195916				0.657201	0.999849	0.834497
S000007282	Q0255			0	0.244312	-0.0476295	-6.58042				0.460488	0.999849	1.43363e-240
S000003676	YJL140W	RPB4	RNA Polymerase B	0	0.244282	0.0253693	-0.0663909				0.374585	0.999849	0.94056
S000001444	YIR005W	IST3	Increased Sodium Tolerance	0	0.244201	0.32799	-0.234771				0.605267	0.999849	0.777982
S000001884	YFL010C	WWM1	WW domain containing protein interacting with Metacaspase	0	0.244168	0.285198	-0.0404168				0.397402	0.999849	0.966002
S000003040	YGL072C			0	0.244162	0.112878	0.0870403				0.723242	0.999849	0.95259
S000005582	YOR056C	NOB1	Nin1 (One) Binding protein	0	0.243901	-0.0193527	0.264295				0.372045	0.999849	0.614802
S000005605	YOR079C	ATX2	AnTioXidant	0	0.2439	0.0178882	-0.0986787				0.453003	0.999849	0.917665
S000007594	YBR191W-A			0	0.243365	0.156212	0.402879				0.69865	0.999849	0.434389
S000003601	YJL065C	DLS1	Dpb3-Like Subunit of ISW2/yCHRAC complex	0	0.243294	-0.154255	-0.160095				0.546656	0.999849	0.851271
S000003459	YGR227W	DIE2	Derepression of ITR1 Expression	0	0.243288	0.21739	0.138675				0.438246	0.999849	0.856971
S000004192	YLR202C			0	0.243255	0.44456	0.466722				0.663462	0.999849	0.33805
S000000173	YBL077W			0	0.242987	0.377999	0.172507				0.536316	0.999849	0.833747
S000002485	YDR078C	SHU2	Suppressor of HydroxyUrea sensitivity	0	0.242859	-0.123346	-0.0127114				0.535291	0.999849	0.992432
S000003012	YGL044C	RNA15	poly(A) mRNA metabolism	0	0.242819	-0.0794739	-0.0238811				0.429805	0.999849	0.980119
S000004558	YML093W	UTP14	U Three Protein	0	0.242543	-0.0885306	0.260834				0.34276	0.999849	0.580201
S000004723	YMR117C	SPC24	Spindle Pole Component	0	0.242485	0.216692	0.0293595				0.563167	0.999849	0.978655
S000007549	YCL021W-A			0	0.242267	0.492252	0.39774				0.687262	0.999849	0.479744
S000028421	YKL138C-A	HSK3	Helper of ASK1	0	0.241837	0.0555281	-0.138689				0.526762	0.999849	0.890384
S000002366	YDL207W	GLE1	GLFG (glycine-leucine-phenylalanine-glycine) LEthal	0	0.241322	0.0941546	0.0702861				0.428151	0.999849	0.938774
S000001332	YIL070C	MAM33	Mitochondrial Acidic Matrix protein	0	0.241186	0.506398	1.02521				0.421779	0.999849	7.36799e-07
S000004175	YLR185W	RPL37A	Ribosomal Protein of the Large subunit	0	0.241171	-0.202722	-0.0597107				0.574083	0.999849	0.95259
S000000244	YBR040W	FIG1	Factor-Induced Gene	0	0.241018	-0.159626	0.0255677				0.71772	0.999849	0.990154
S000005764	YOR238W			0	0.240992	0.115953	0.120272				0.461556	0.999849	0.884707
S000007264	Q0065	AI4		0	0.240978	-0.0646665	-6.59373				0.604179	0.999849	4.09416e-205
S000004394	YLR402W			0	0.240813	0.0771538	0.19188				0.631077	0.999849	0.83903
S000004721	YMR115W	MGR3	Mitochondrial Genome Required	0	0.240721	0.229457	0.285179				0.383519	0.999849	0.481843
S000000962	YER160C			0	0.240276	0.858044	1.03213				0.686904	0.587537	0.000523825
S000001730	YKR022C	NTR2	NineTeen complex Related protein	0	0.240059	-0.00549722	0.035961				0.431363	0.999849	0.970346
S000004611	YMR009W	ADI1	Acireductone DIoxygenase	0	0.24003	0.273508	0.331655				0.482037	0.999849	0.394181
S000029724	YCR095W-A			0	0.239901	0.300724	0.168633				0.736924	0.999849	0.901424
S000001561	YKL078W	DHR2	DEAH-box RNA helicase	0	0.239867	0.182825	0.674798				0.569137	0.999849	0.0536444
S000001061	YHR019C	DED81	Defines Essential Domain	0	0.239777	-0.0435055	-0.181045				0.337225	0.999849	0.766355
S000004833	YMR220W	ERG8	ERGosterol biosynthesis	0	0.239661	0.395736	-0.0903167				0.411536	0.999849	0.914065
S000005323	YNR040W			0	0.239638	0.276386	0.64325				0.442796	0.999849	0.00985837
S000007265	Q0070	AI5_ALPHA		0	0.23927	0.0631809	-6.02421				0.668014	0.999849	1.92072e-167
S000028437	YER180C-A	SLO1	Scoco-Like Orf	0	0.238993	0.0575322	-0.0230758				0.555701	0.999849	0.985032
S000004652	YMR049C	ERB1	Eukaryotic Ribosome Biogenesis	0	0.23876	0.0177643	0.43793				0.437031	0.999849	0.215014
S000004160	YLR170C	APS1	clathrin Associated Protein complex Small subunit	0	0.237985	0.169964	0.282014				0.729873	0.999849	0.778638
S000001738	YKR030W	GMH1	Gea1-6 Membrane-associated High-copy suppressor	0	0.23747	0.0350634	-0.0730256				0.421296	0.999849	0.940071
S000002897	YDR489W	SLD5	Synthetic Lethality with Dpb11-1	0	0.237378	0.114304	-0.00333429				0.442207	0.999849	0.996568
S000002232	YDL074C	BRE1	BREfeldin A sensitivity	0	0.237137	0.200988	0.300871				0.356533	0.999849	0.391503
S000007649	YBR255C-A			0	0.237004	0.117481	0.0289943				0.619961	0.999849	0.980477
S000004376	YLR384C	IKI3	Insensitive to KIller toxin	0	0.236641	-0.0170787	0.158207				0.379514	0.999849	0.803896
S000004532	YML067C	ERV41	ER Vesicle	0	0.236602	0.135786	-0.0784822				0.452742	0.999849	0.933118
S000005621	YOR095C	RKI1	Ribose-5-phosphate Ketol-Isomerase	0	0.236475	-0.0684286	0.233004				0.535291	0.999849	0.738392
S000004430	YLR438W	CAR2	Catabolism of ARginine	0	0.236362	0.554254	-0.555347				0.636622	0.999849	0.121005
S000002267	YDL109C			0	0.236306	-0.0910287	-0.152692				0.566447	0.999849	0.854674
S000002877	YDR469W	SDC1	Set1c, homologue of Dpy30 from C.elegans	0	0.236039	0.188084	0.231114				0.482392	0.999849	0.687569
S000005244	YNL300W	TOS6		0	0.235934	-0.0213521	-0.355404				0.574548	0.999849	0.329876
S000003498	YGR266W			0	0.235709	0.296728	0.0462408				0.409043	0.999849	0.956457
S000003031	YGL063W	PUS2	PseudoUridine Synthase	0	0.235686	-0.303808	-0.115591				0.496628	0.999849	0.901424
S000001217	YHR174W	ENO2	ENOlase	0	0.235293	0.302318	0.489108				0.548635	0.999849	0.128279
S000028675	YLR154W-A			0	0.235134	-0.747465	-0.533573				0.735766	0.817008	0.377012
S000001637	YKL154W	SRP102	Signal Recognition Particle	0	0.235123	0.137491	0.108347				0.44419	0.999849	0.905322
S000005308	YNR025C			0	0.235099	0.261391	0.195671				0.708685	0.999849	0.851271
S000028762	YER165C-A			0	0.235009	0.127744	0.349266				0.643572	0.999849	0.564188
S000000970	YER168C	CCA1	tRNA CCA-pyrophosphorylase	0	0.234966	0.00174758	0.0715755				0.463189	0.999849	0.938774
S000003817	YJR056C			0	0.23445	0.20002	0.541107				0.531381	0.999849	0.0762053
S000007611	YJL062W-A	COA3	Cytochrome Oxidase Assembly	0	0.234447	0.257548	0.749971				0.574083	0.999849	0.00393418
S000004135	YLR145W	RMP1	RNase MRP Protein	0	0.234253	-0.0177472	0.0445225				0.505768	0.999849	0.966002
S000000647	YCR051W			0	0.233964	0.0605878	0.352231				0.391554	0.999849	0.349611
S000002153	YBL113C			0	0.233658	0.0223863	0.0958449				0.578817	0.999849	0.928453
S000004820	YMR207C	HFA1		0	0.233649	0.248303	0.266311				0.443901	0.999849	0.568479
S000007227	YDR170W-A			0	0.23351	0.662429	0.782277				0.673405	0.858824	0.0136432
S000003190	YGL222C	EDC1	Enhancer of mRNA DeCapping	0	0.233247	0.0871774	-0.185302				0.563112	0.999849	0.794534
S000001247	YHR204W	MNL1	MaNnosidase-Like protein	0	0.233029	-0.00831685	0.159471				0.463189	0.999849	0.815237
S000001153	YHR111W	UBA4	UBiquitin-Activating	0	0.232551	-0.0070147	-0.054103				0.400571	0.999849	0.949137
S000005121	YNL177C	MRPL22	Mitochondrial Ribosomal Protein, Large subunit	0	0.232528	0.277575	0.503487				0.403408	0.999849	0.0485443
S000005504	YOL144W	NOP8	NucleOlar Protein	0	0.232526	0.24199	0.391239				0.423603	0.999849	0.338798
S000006249	YPR045C	THP3	THO-related Protein	0	0.23245	-0.0335155	-0.180778				0.416001	0.999849	0.767617
S000003503	YGR271W	SLH1	SKI2-Like Helicase	0	0.232416	0.0694538	-0.0386684				0.363907	0.999849	0.966002
S000003297	YGR065C	VHT1	Vitamin H Transporter	0	0.232316	0.162427	-0.0977181				0.49783	0.999849	0.915222
S000003336	YGR104C	SRB5	Suppressor of RNA polymerase B	0	0.232251	0.100382	-0.0711455				0.455387	0.999849	0.941639
S000004800	YMR188C	MRPS17	Mitochondrial Ribosomal Protein, Small subunit	0	0.232105	0.305514	0.657502				0.443901	0.999849	0.00509906
S000003166	YGL198W	YIP4	Ypt-Interacting Protein	0	0.231996	0.139421	0.0169979				0.513143	0.999849	0.991226
S000005056	YNL112W	DBP2	Dead Box Protein	0	0.231924	0.128923	0.696918				0.541853	0.999849	0.0203309
S000004456	YLR464W			0	0.231923	0.0824053	0.132161				0.569278	0.999849	0.874471
S000001192	YHR149C	SKG6	Suppressor of lethality of Kex2 Gas1 double null mutant	0	0.23188	0.236914	0.332887				0.416145	0.999849	0.388315
S000000114	YBL018C	POP8	Processing Of Precursor RNAs	0	0.231704	0.238723	0.266963				0.481204	0.999849	0.618331
S000005772	YOR246C	ENV9	late ENdosome and Vacuole interface function	0	0.231695	-0.0133685	-0.0321027				0.451296	0.999849	0.970419
S000002667	YDR259C	YAP6	Yeast homolog of AP-1	0	0.231669	-0.260347	-0.495384				0.669899	0.999849	0.166153
S000000819	YER017C	AFG3	ATPase Family Gene	0	0.231228	0.0204129	0.308825				0.379514	0.999849	0.394058
S000004705	YMR099C			0	0.231008	0.141691	-0.0986331				0.416145	0.999849	0.901424
S000005097	YNL153C	GIM3	Gene Involved in Microtubule biogenesis	0	0.230832	-0.129093	0.00793845				0.459174	0.999849	0.994969
S000000117	YBL021C	HAP3	Heme Activator Protein	0	0.230804	-0.224248	-0.0386929				0.508222	0.999849	0.970346
S000003047	YGL079W	KXD1	KxDL homologue	0	0.230704	0.0951807	0.195804				0.455387	0.999849	0.757299
S000005537	YOR011W	AUS1	ABC protein involved in Uptake of Sterols	0	0.230659	0.244468	0.176151				0.508027	0.999849	0.794534
S000001677	YKL194C	MST1	Mitochondrial aminoacyl-tRNA Synthetase, Threonine	0	0.230081	0.249392	0.400766				0.453948	0.999849	0.221023
S000001764	YKR056W	TRM2	tRNA Methyltransferase	0	0.230062	0.0971617	0.469026				0.452993	0.999849	0.160783
S000002336	YDL177C			0	0.229997	0.16368	-0.00402537				0.603319	0.999849	0.996242
S000005813	YOR287C	RRP36	Ribosomal RNA Processing	0	0.229992	-0.049238	0.297715				0.452742	0.999849	0.581166
S000001813	YKR105C	VBA5	Vacuolar Basic Amino acid transporter	0	0.229968	0.233941	0.328985				0.587501	0.999849	0.534843
S000000522	YCL017C	NFS1	NiFS-like	0	0.22989	0.136328	0.140655				0.368512	0.999849	0.827175
S000003663	YJL127C	SPT10	SuPpressor of Ty	0	0.22987	0.0048744	0.210144				0.459174	0.999849	0.717636
S000003448	YGR216C	GPI1	GlycosylPhosphatidylInositol anchoring biosynthesis	0	0.229564	-0.0642661	-0.0201366				0.479814	0.999849	0.983463
S000004470	YML010W	SPT5	SuPpressor of Ty's	0	0.229321	-0.00405513	-0.0220501				0.422328	0.999849	0.980069
S000003382	YGR150C	CCM1	COB and COX1 mRNA maturation	0	0.229049	0.397255	0.751658				0.430513	0.999849	0.000554742
S000000530	YCL025C	AGP1	high-Affinity Glutamine Permease	0	0.228683	0.529824	-0.120668				0.695852	0.999849	0.90043
S000003148	YGL180W	ATG1	AuTophaGy related	0	0.228621	0.207676	-0.231665				0.480698	0.999849	0.697365
S000005647	YOR121C			0	0.228557	0.184223	0.123054				0.671785	0.999849	0.906133
S000003877	YJR116W	TDA4	Topoisomerase I Damage Affected	0	0.228337	-0.127841	-0.366677				0.627303	0.999849	0.388495
S000005835	YOR308C	SNU66	Small NUclear ribonucleoprotein associated	0	0.228263	0.0203488	0.13534				0.549658	0.999849	0.851217
S000028539	YDR182W-A			0	0.228222	0.187586	-0.0194254				0.671907	0.999849	0.991462
S000000458	YBR254C	TRS20	TRapp Subunit	0	0.228184	0.176839	0.0695918				0.5316	0.999849	0.946938
S000002454	YDR047W	HEM12	HEMe biosynthesis	0	0.228159	0.0543228	0.265711				0.473537	0.999849	0.559327
S000004010	YLR020C	YEH2	Yeast steryl Ester Hydrolase	0	0.228097	0.089016	0.0933547				0.48761	0.999849	0.917311
S000004193	YLR203C	MSS51	Mitochondrial Splicing Suppressor	0	0.228072	0.352098	0.586416				0.441036	0.999849	0.0118633
S000001758	YKR050W	TRK2	TRansport of potassium (K)	0	0.227948	-0.0153912	0.0395944				0.577447	0.999849	0.970419
S000003878	YJR117W	STE24	STErile	0	0.227753	-0.23938	-0.249252				0.442207	0.999849	0.564272
S000005019	YNL075W	IMP4	Interacting with Mpp10p	0	0.227692	0.0693586	0.351038				0.570924	0.999849	0.446794
S000003314	YGR082W	TOM20	Translocase of the Outer Mitochondrial membrane	0	0.227656	0.393387	0.770373				0.448358	0.999849	0.00113497
S000001897	YFR001W	LOC1	LOCalization of mRNA	0	0.227535	-0.0903757	0.144254				0.468756	0.999849	0.856971
S000000650	YCR054C	CTR86	Copper TRansport protein	0	0.227478	0.141243	0.196718				0.435574	0.999849	0.755801
S000001906	YFR010W	UBP6	UBiquitin-specific Protease	0	0.227382	-0.0711208	-0.126855				0.37066	0.999849	0.85023
S000005141	YNL197C	WHI3	WHIskey	0	0.227317	0.12712	0.145117				0.491864	0.999849	0.834899
S000004807	YMR194W	RPL36A	Ribosomal Protein of the Large subunit	0	0.227249	-0.184698	-0.0830162				0.570725	0.999849	0.938774
S000003179	YGL211W	NCS6	Needs Cla4 to Survive	0	0.227207	-0.0658778	0.0485197				0.434786	0.999849	0.956457
S000000425	YBR221C	PDB1	Pyruvate Dehydrogenase Beta subunit	0	0.226849	0.248121	0.129478				0.416899	0.999849	0.84984
S000002778	YDR370C	DXO1	Decapping eXOnuclease	0	0.226825	0.131006	0.171295				0.46195	0.999849	0.794534
S000004104	YLR114C	AVL9	Apl2 Vps1 Lethal	0	0.2268	0.0306632	0.114843				0.419159	0.999849	0.878352
S000007256	YEL020W-A	TIM9	Translocase of the Inner Mitochondrial membrane	0	0.226675	0.363517	0.638465				0.549884	0.999849	0.0183782
S000003417	YGR185C	TYS1	TYrosyl-tRNA Synthetase	0	0.226267	0.141866	0.0141704				0.460488	0.999849	0.991462
S000005733	YOR207C	RET1	Reduced Efficiency of Termination	0	0.22614	-0.0628563	0.138993				0.416145	0.999849	0.84984
S000001237	YHR194W	MDM31	Mitochondrial Distribution and Morphology	0	0.226095	0.16105	0.0410004				0.477281	0.999849	0.967367
S000000269	YBR065C	ECM2	ExtraCellular Mutant	0	0.225587	0.200901	0.261841				0.451296	0.999849	0.570468
S000005786	YOR260W	GCD1	General Control Derepressed	0	0.225547	-0.0200053	0.174021				0.409043	0.999849	0.772137
S000001198	YHR155W	LAM1	Lipid transfer protein Anchored at Membrane contact sites	0	0.225546	0.132541	0.124211				0.41697	0.999849	0.858772
S000005868	YOR341W	RPA190	RNA Polymerase A	0	0.225516	-0.00642071	0.360804				0.530795	0.999849	0.367352
S000001175	YHR133C	NSG1		0	0.225509	0.0825896	-0.000459767				0.531309	0.999849	0.999002
S000005943	YPL022W	RAD1	RADiation sensitive	0	0.225448	-0.0658792	0.0759657				0.405935	0.999849	0.932395
S000000901	YER099C	PRS2	PhosphoRibosylpyrophosphate Synthetase	0	0.225294	0.0780859	-0.00155545				0.593709	0.999849	0.997621
S000005305	YNR022C	MRPL50	Mitochondrial Ribosomal Protein, Large subunit	0	0.22512	0.215526	0.632025				0.50119	0.999849	0.0160496
S000001206	YHR163W	SOL3	Suppressor Of Los1-1	0	0.224954	-0.243627	-0.156188				0.532976	0.999849	0.821402
S000000024	YAL026C	DRS2	Deficiency of Ribosomal Subunits	0	0.224541	0.0755288	-0.0385057				0.379514	0.999849	0.964517
S000004356	YLR364W	GRX8	GlutaRedoXin	0	0.224483	0.0614615	0.162519				0.718242	0.999849	0.890398
S000004560	YML095C	RAD10	RADiation sensitive	0	0.224415	0.100492	0.125368				0.563264	0.999849	0.89639
S000005798	YOR272W	YTM1		0	0.22438	0.0174436	0.378295				0.472905	0.999849	0.37915
S000004854	YMR241W	YHM2	Yeast suppressor of HM mutant	0	0.22422	0.507724	0.140815				0.52939	0.999849	0.849481
S000004133	YLR143W	DPH6	DiPHthamide biosynthesis	0	0.224014	0.0955474	0.143537				0.434775	0.999849	0.834497
S000003389	YGR157W	CHO2	CHOline requiring	0	0.223891	-0.109784	-0.0961387				0.557812	0.999849	0.914655
S000007599	YDL159W-A			0	0.223803	0.135703	-0.012074				0.765889	0.999849	0.99524
S000002359	YDL200C	MGT1	O-6-MethylGuanine-DNA methylTransferase	0	0.223739	0.152927	-0.0680184				0.56074	0.999849	0.947941
S000005780	YOR254C	SEC63	SECretory	0	0.223436	-0.0942128	-0.0542351				0.416145	0.999849	0.94994
S000006135	YPL214C	THI6	THIamine biosynthesis	0	0.223391	0.255048	0.0420521				0.518274	0.999849	0.966002
S000001803	YKR095W	MLP1	Myosin-Like Protein	0	0.223321	-0.0173672	0.144425				0.450375	0.999849	0.83118
S000003315	YGR083C	GCD2	General Control Derepressed	0	0.223306	-0.0201274	0.0874772				0.410778	0.999849	0.921566
S000000396	YBR192W	RIM2	Replication In Mitochondria	0	0.223276	0.250253	0.544193				0.477281	0.999849	0.0415244
S000005674	YOR148C	SPP2	Suppressor of PrP	0	0.223136	-0.0109282	-0.0141571				0.518632	0.999849	0.991462
S000004065	YLR075W	RPL10	Ribosomal Protein of the Large subunit	0	0.223052	-0.106913	0.0124593				0.583261	0.999849	0.992432
S000006250	YPR046W	MCM16	MiniChromosome Maintenance	0	0.22301	-0.0258118	-0.092322				0.530301	0.999849	0.928226
S000000371	YBR167C	POP7	Processing Of Precursor RNAs	0	0.222938	0.0979312	-0.084197				0.598185	0.999849	0.939342
S000000604	YCR011C	ADP1	ATP-Dependent Permease	0	0.222547	0.273106	-0.084601				0.397757	0.999849	0.926774
S000000804	YER002W	NOP16	NucleOlar Protein	0	0.222488	0.0247988	0.214369				0.444472	0.999849	0.736807
S000002773	YDR365C	ESF1	Eighteen S rRNA Factor	0	0.222361	-0.0735383	0.248877				0.460564	0.999849	0.656437
S000003672	YJL136C	RPS21B	Ribosomal Protein of the Small subunit	0	0.222308	-0.298295	-0.158521				0.561117	0.999849	0.833747
S000006370	YPR166C	MRP2	Mitochondrial Ribosomal Protein	0	0.221945	0.576951	0.58126				0.615418	0.817008	0.0480725
S000002441	YDR034C	LYS14	LYSine requiring	0	0.221815	0.588239	0.329735				0.426333	0.98441	0.335065
S000005388	YOL028C	YAP7	Yeast AP-1	0	0.221607	0.0516261	0.0788399				0.494915	0.999849	0.933618
S000001249	YHR206W	SKN7	Suppressor of Kre Null	0	0.221412	0.0691926	0.291952				0.453003	0.999849	0.452086
S000005367	YOL007C	CSI2	Chitin Synthesis Involved	0	0.221332	0.105334	-0.269685				0.515419	0.999849	0.57848
S000003534	YHR214C-B			0	0.221257	0.889165	1.05754				0.717932	0.446554	0.000282563
S000002810	YDR402C	DIT2	DITyrosine	0	0.221228	-0.522476	-0.499126				0.614495	0.999849	0.231173
S000000633	YCR037C	PHO87	PHOsphate metabolism	0	0.220687	0.0354164	0.173036				0.399014	0.999849	0.770949
S000002875	YDR467C			0	0.220677	0.0391613	0.00109714				0.679104	0.999849	0.998598
S000003982	YLL059C			0	0.220486	0.142636	0.191664				0.722535	0.999849	0.86849
S000003889	YJR128W			0	0.22021	-0.353947	-0.146256				0.740989	0.999849	0.915054
S000004881	YMR268C	PRP24	Pre-mRNA Processing	0	0.220209	0.204715	0.228707				0.518274	0.999849	0.7151
S000000741	YEL015W	EDC3	Enhancer of mRNA DeCapping	0	0.220138	0.0531377	0.0307342				0.411536	0.999849	0.970419
S000005574	YOR048C	RAT1	Ribonucleic Acid Trafficking	0	0.220066	-0.0437741	0.118948				0.412206	0.999849	0.861192
S000003203	YGL234W	ADE5,7	ADEnine requiring	0	0.220031	-0.238243	-0.0457049				0.626533	0.999849	0.962696
S000003024	YGL056C	SDS23	homolog of S. pombe SDS23	0	0.219844	0.181791	0.266177				0.500608	0.999849	0.530449
S000003265	YGR033C	TIM21	Translocase of the Inner Mitochondrial membrane	0	0.219751	0.0882562	0.00233005				0.498034	0.999849	0.997602
S000000521	YCL016C	DCC1	Defective in sister Chromatid Cohesion	0	0.219688	0.0130093	0.0120522				0.546315	0.999849	0.992432
S000006104	YPL183C	RTT10	Regulator of Ty1 Transposition	0	0.219604	0.109457	0.413511				0.591017	0.999849	0.26969
S000001492	YKL009W	MRT4	mRNA Turnover 4	0	0.218862	0.109513	0.465936				0.599271	0.999849	0.278223
S000004926	YMR309C	NIP1	Nuclear ImPort	0	0.21886	-0.0128073	0.193723				0.517222	0.999849	0.760245
S000000440	YBR236C	ABD1		0	0.2185	-0.030924	-0.0414532				0.435574	0.999849	0.962696
S000005133	YNL189W	SRP1	Suppressor of Rna Polymerase I	0	0.21834	0.118491	0.0366751				0.408896	0.999849	0.970345
S000001915	YFR019W	FAB1	Forms Aploid and Binucleate cells	0	0.218319	0.148867	0.0492107				0.486307	0.999849	0.956922
S000001350	YIL088C	AVT7	Amino acid Vacuolar Transport	0	0.21827	0.496218	0.0593476				0.442207	0.999849	0.947362
S000005667	YOR141C	ARP8	Actin-Related Protein	0	0.218238	0.0305736	0.0376058				0.416145	0.999849	0.967449
S000004842	YMR229C	RRP5	Ribosomal RNA Processing	0	0.217669	-0.02877	0.352197				0.517222	0.999849	0.374939
S000001755	YKR047W			0	0.217409	0.192828	0.130456				0.684811	0.999849	0.882094
S000000134	YBL038W	MRPL16	Mitochondrial Ribosomal Protein, Large subunit	0	0.217392	0.285413	0.491597				0.493235	0.999849	0.0785876
S000002889	YDR481C	PHO8	PHOsphate metabolism	0	0.217388	0.51604	-0.0914332				0.482037	0.999849	0.911751
S000002170	YDL012C			0	0.217332	-0.0663993	0.114145				0.563264	0.999849	0.901424
S000002857	YDR449C	UTP6	U Three Protein	0	0.217278	0.0811358	0.37003				0.551403	0.999849	0.36918
S000002992	YGL024W			0	0.217213	0.000251182	-0.100485				0.750897	0.999849	0.945784
S000003732	YJL196C	ELO1	ELOngation defective	0	0.216994	0.580969	0.0324201				0.570725	0.999849	0.973073
S000028662	YJL077W-B			0	0.216943	0.1917	0.19259				0.73114	0.999849	0.851809
S000000653	YCR057C	PWP2	Periodic tryptophan (W) Protein	0	0.21663	-0.00227424	0.378536				0.466983	0.999849	0.307294
S000028824	YFR010W-A			0	0.21663	0.0340776	0.196825				0.772136	0.999849	0.870246
S000006132	YPL211W	NIP7	Nuclear ImPort	0	0.216358	0.0492271	0.383711				0.649133	0.999849	0.447689
S000002337	YDL178W	DLD2	D-Lactate Dehydrogenase	0	0.21621	0.137248	0.1999				0.527684	0.999849	0.720931
S000002472	YDR065W	RRG1	Required for Respiratory Growth	0	0.216144	0.318776	0.553077				0.609303	0.999849	0.0531081
S000004296	YLR305C	STT4	STaurosporine and Temperature sensitive	0	0.21611	0.0717216	0.138232				0.410778	0.999849	0.82747
S000006206	YPR002W	PDH1	prpD Homolog	0	0.216043	0.43487	0.235044				0.747111	0.999849	0.752989
S000002307	YDL148C	NOP14	NucleOlar Protein	0	0.215786	-0.099921	0.177767				0.452742	0.999849	0.802905
S000006200	YPL279C	FEX2		0	0.215597	0.122602	0.126826				0.560405	0.999849	0.882031
S000004699	YMR093W	UTP15	U Three Protein	0	0.215588	0.0361493	0.291581				0.44698	0.999849	0.539481
S000028767	YFR036W-A			0	0.214695	1.29526	1.86114				0.722535	0.0156892	5.76575e-12
S000003057	YGL089C	MF(ALPHA)2	Mating Factor ALPHA	0	0.214227	-0.16161	-0.0338642				0.69865	0.999849	0.978364
S000001405	YIL143C	SSL2	Suppressor of Stem-Loop mutation	0	0.214219	0.0375663	0.108155				0.435574	0.999849	0.888345
S000001664	YKL181W	PRS1	PhosphoRibosylpyrophosphate Synthetase	0	0.214077	-0.123914	0.0709255				0.505871	0.999849	0.939115
S000002919	YDR511W	SDH7	Succinate DeHydrogenase	0	0.21406	0.249094	0.637738				0.50119	0.999849	0.0095383
S000000808	YER006W	NUG1	NUclear GTPase	0	0.213763	0.0280584	0.419942				0.553953	0.999849	0.306388
S000000781	YEL055C	POL5	POLymerase	0	0.213552	-0.110341	0.132254				0.442207	0.999849	0.851217
S000006248	YPR044C	OPI11	OverProducer of Inositol	0	0.213262	0.163821	0.356716				0.751834	0.999849	0.474808
S000001697	YKL214C	YRA2	Yeast RNA Annealing protein	0	0.212552	0.00844131	-0.0463236				0.475241	0.999849	0.958201
S000005598	YOR072W			0	0.212416	-0.149409	0.116698				0.728859	0.999849	0.935114
S000028744	YEL053W-A			0	0.212384	-0.197679	-0.023641				0.690739	0.999849	0.984435
S000000555	YCL050C	APA1	AP4A phosphorylase	0	0.212095	0.0179351	-0.0311546				0.437219	0.999849	0.970419
S000002871	YDR463W	STP1	Species-specific tRNA Processing	0	0.211747	0.07664	0.0949039				0.473501	0.999849	0.905449
S000005827	YOR301W	RAX1	Revert to Axial	0	0.21165	0.104387	0.163546				0.500601	0.999849	0.812127
S000002152	YBL112C			0	0.211623	-0.110964	-0.0602174				0.671907	0.999849	0.956457
S000028786	YHR218W-A			0	0.211623	-0.110964	-0.0602174				0.671907	0.999849	0.956457
S000001925	YFR029W	PTR3	Peptide TRansport	0	0.21145	0.170148	0.0148818				0.64021	0.999849	0.991462
S000004284	YLR293C	GSP1	Genetic Suppressor of Prp20-1	0	0.211256	-0.0696655	0.0413951				0.538934	0.999849	0.966002
S000004042	YLR052W	IES3	Ino Eighty Subunit	0	0.211226	0.0698595	0.147891				0.506139	0.999849	0.84242
S000004812	YMR199W	CLN1	CycLiN	0	0.211122	0.440768	0.219521				0.455842	0.999849	0.646591
S000000033	YAL035W	FUN12	Function Unknown Now	0	0.210934	-0.198056	0.00246069				0.437219	0.999849	0.997319
S000003215	YGL246C	RAI1	Rat1p Interacting Protein	0	0.210906	0.0557087	0.0964452				0.574083	0.999849	0.926774
S000003577	YJL041W	NSP1	NucleoSkeletal-like Protein	0	0.210833	0.0183444	0.0679425				0.440462	0.999849	0.937165
S000002955	YEL076C-A			0	0.21027	-0.0491316	0.0558907				0.607046	0.999849	0.953798
S000005883	YOR356W	CIR2	Changed Intracellular Redox state	0	0.210128	0.0342232	-0.27718				0.491991	0.999849	0.462376
S000003528	YGR296W	YRF1-3		0	0.209739	0.0362749	0.0852302				0.588555	0.999849	0.932395
S000005283	YNL339C	YRF1-6		0	0.209739	0.0362749	0.0852302				0.588555	0.999849	0.932395
S000006204	YPL283C	YRF1-7		0	0.209739	0.0362749	0.0852302				0.588555	0.999849	0.932395
S000003588	YJL052W	TDH1	Triose-phosphate DeHydrogenase	0	0.209658	0.37167	0.582911				0.550477	0.999849	0.0182372
S000006026	YPL105C	SYH1	SmY2 Homolog	0	0.20957	0.0527338	0.266677				0.48761	0.999849	0.509534
S000000823	YER021W	RPN3	Regulatory Particle Non-ATPase	0	0.209323	-0.0110303	-0.118429				0.480742	0.999849	0.86849
S000002151	YBL111C			0	0.209213	0.0584412	0.110366				0.588969	0.999849	0.900386
S000002458	YDR051C	DET1	Decreased Ergosterol Transport	0	0.209178	-0.0545831	-0.0956262				0.505281	0.999849	0.913618
S000004734	YMR127C	SAS2	Something About Silencing	0	0.209025	0.105231	0.248714				0.57764	0.999849	0.667968
S000001281	YIL019W	FAF1	Forty (40) S Assembly Factor	0	0.208975	-0.0620561	0.304408				0.541317	0.999849	0.556012
S000028575	YMR141W-A			0	0.208893	-0.18804	0.22529				0.69865	0.999849	0.812127
S000003335	YGR103W	NOP7	NucleOlar Protein	0	0.208875	0.0486899	0.454332				0.566077	0.999849	0.249808
S000001450	YIR011C	STS1	Sec Twenty-three Suppressor 1	0	0.208714	0.113935	0.190334				0.520596	0.999849	0.755678
S000000219	YBR015C	MNN2	MaNNosyltransferase	0	0.2086	-0.0286348	0.0219645				0.423603	0.999849	0.980069
S000002155	YBR012W-B			0	0.208513	0.778648	0.945636				0.740717	0.70381	0.00239373
S000003966	YLL043W	FPS1	fdp1 Suppressor	0	0.208327	-0.0384338	-0.060231				0.498034	0.999849	0.945784
S000004898	YMR285C	NGL2		0	0.208316	0.0389083	0.0709718				0.552107	0.999849	0.938774
S000001102	YHR060W	VMA22	Vacuolar Membrane Atpase	0	0.208277	0.0970507	0.109678				0.598185	0.999849	0.908904
S000003286	YGR054W			0	0.208269	0.0841615	0.345614				0.428431	0.999849	0.275294
S000000409	YBR205W	KTR3	Kre Two Related	0	0.208208	0.0817235	0.154631				0.536412	0.999849	0.822672
S000000704	YCR107W	AAD3	Aryl-Alcohol Dehydrogenase	0	0.207376	0.151248	0.22642				0.528687	0.999849	0.69142
S000003075	YGL107C	RMD9	Required for Meiotic nuclear Division	0	0.207355	0.355616	0.82027				0.491582	0.999849	7.14002e-05
S000000486	YBR282W	MRPL27	Mitochondrial Ribosomal Protein, Large subunit	0	0.207353	0.260466	0.477518				0.554456	0.999849	0.107223
S000002958	YER060W-A	FCY22	FluoroCYtosine resistance	0	0.207144	0.499725	0.280416				0.525217	0.999849	0.495401
S000005957	YPL036W	PMA2	Plasma Membrane ATPase	0	0.207134	-0.0369101	-0.062579				0.554456	0.999849	0.947319
S000005396	YOL036W			0	0.206916	0.0942683	0.1226				0.579224	0.999849	0.877592
S000003316	YGR084C	MRP13	Mitochondrial Ribosomal Protein	0	0.206902	0.354731	0.801211				0.485136	0.999849	0.000224163
S000001318	YIL056W	VHR1	VHt1 Regulator	0	0.206466	0.233744	-0.088418				0.64502	0.999849	0.920077
S000001590	YKL107W			0	0.206444	-0.0222669	-0.129373				0.717899	0.999849	0.915457
S000002364	YDL205C	HEM3	HEMe biosynthesis	0	0.206248	-0.15336	0.0332081				0.512213	0.999849	0.970419
S000005585	YOR059C	LPL1	LD phospholipase	0	0.206222	0.0496321	-0.0261694				0.512989	0.999849	0.978341
S000004191	YLR201C	COQ9	COenzyme Q	0	0.206164	0.313158	0.0172049				0.556575	0.999849	0.990797
S000003760	YJL225C			0	0.206133	0.0419838	0.109557				0.608563	0.999849	0.904435
S000000054	YAL058W	CNE1	CalNExin and calreticulin homolog	0	0.206092	0.0343136	0.167368				0.549988	0.999849	0.813782
S000001212	YHR169W	DBP8	Dead Box Protein	0	0.206044	0.132547	0.570308				0.531309	0.999849	0.0522457
S000000732	YEL006W	YEA6		0	0.206023	0.261064	0.00478785				0.480742	0.999849	0.99524
S000004078	YLR088W	GAA1	GPI Anchor Attachment	0	0.205989	0.173637	-0.0309723				0.473023	0.999849	0.971349
S000003821	YJR060W	CBF1	Centromere Binding Factor	0	0.205734	-0.041486	-0.0492675				0.50675	0.999849	0.955626
S000002606	YDR198C	RKM2	Ribosomal protein lysine (K) Methyltransferase	0	0.205723	0.120674	0.260266				0.579429	0.999849	0.603356
S000004040	YLR050C			0	0.205626	0.203813	-0.131566				0.531309	0.999849	0.882031
S000007225	YLR035C-A			0	0.205466	0.836694	1.00489				0.742898	0.597952	0.000861776
S000003044	YGL076C	RPL7A	Ribosomal Protein of the Large subunit	0	0.205459	-0.149145	0.0044592				0.61443	0.999849	0.995343
S000001556	YKL073W	LHS1	Lumenal Hsp Seventy	0	0.205223	-0.496972	-0.591259				0.569674	0.839366	0.0175749
S000001593	YKL110C	KTI12	Kluveromyces lactis Toxin Insensitive	0	0.205039	0.0675362	0.292077				0.533824	0.999849	0.52897
S000001439	YIL177C			0	0.204974	0.0408279	0.107599				0.611286	0.999849	0.905829
S000001770	YKR062W	TFA2	Transcription Factor a, subunit 2	0	0.204947	0.0308255	-0.183306				0.541317	0.999849	0.760086
S000006291	YPR087W	VPS69	Vacuolar Protein Sorting	0	0.204822	0.308269	0.0589371				0.778168	0.999849	0.970345
S000000025	YAL027W	SAW1	Single-strand Annealing Weakened	0	0.204815	-0.0254697	0.0425067				0.60946	0.999849	0.970346
S000002283	YDL125C	HNT1	Histidine triad NucleoTide-binding	0	0.204671	-0.0622366	-0.156123				0.544903	0.999849	0.815323
S000003233	YGR001C	EFM5	Elongation Factor Methyltransferase	0	0.204319	0.0722103	0.0794946				0.563167	0.999849	0.935114
S000005524	YOL164W	BDS1	Bacterially Derived Sulfatase	0	0.204307	0.291174	0.343491				0.544379	0.999849	0.385662
S000001606	YKL123W			0	0.203674	0.216736	0.208898				0.73045	0.999849	0.827175
S000000596	YCR003W	MRPL32	Mitochondrial Ribosomal Protein, Large subunit	0	0.20361	0.339244	0.786763				0.557812	0.999849	0.000650335
S000001229	YHR186C	KOG1	Kontroller Of Growth	0	0.203538	-0.0092784	0.00305747				0.452318	0.999849	0.996568
S000004481	YML019W	OST6	OligoSaccharylTransferase	0	0.203513	0.231796	-0.0551882				0.613823	0.999849	0.956457
S000003067	YGL099W	LSG1	Large-Subunit Gtpase	0	0.203422	0.00264305	0.267486				0.517222	0.999849	0.611048
S000000264	YBR060C	ORC2	Origin Recognition Complex	0	0.203271	-0.0668653	0.116655				0.489268	0.999849	0.877181
S000004727	YMR120C	ADE17	ADEnine	0	0.203009	-0.121994	-0.247203				0.798204	0.999849	0.777353
S000004136	YLR146C	SPE4	SPErmidine auxotroph	0	0.202844	0.0938075	0.299757				0.611093	0.999849	0.568479
S000005818	YOR292C			0	0.202763	0.077351	-0.206541				0.613823	0.999849	0.777982
S000004949	YNL004W	HRB1	Hypothetical RNA-Binding protein	0	0.202602	0.32777	0.116826				0.482037	0.999849	0.870246
S000003726	YJL190C	RPS22A	Ribosomal Protein of the Small subunit	0	0.202482	-0.251671	-0.1187				0.671394	0.999849	0.905212
S000000595	YCR002C	CDC10	Cell Division Cycle	0	0.202374	0.189543	-0.0524073				0.543088	0.999849	0.95578
S000001909	YFR013W	IOC3	Iswi One Complex	0	0.202333	-0.0542655	0.0536817				0.504593	0.999849	0.950336
S000002702	YDR294C	DPL1	Dihydrosphingosine Phosphate Lyase	0	0.202277	0.0504339	-0.0714452				0.503155	0.999849	0.936497
S000006314	YPR110C	RPC40	RNA Polymerase C	0	0.202031	-0.0150193	0.169819				0.609303	0.999849	0.835418
S000003128	YGL160W	AIM14	Altered Inheritance rate of Mitochondria	0	0.201947	0.118287	-0.0533982				0.492298	0.999849	0.950164
S000004142	YLR152C			0	0.201902	0.228325	-0.39144				0.695852	0.999849	0.352768
S000006266	YPR062W	FCY1	FluoroCYtosine resistance	0	0.201656	-0.0403354	-0.0121323				0.502709	0.999849	0.991462
S000003545	YJL008C	CCT8	Chaperonin Containing TCP-1	0	0.201621	-0.0739218	0.042742				0.544949	0.999849	0.962696
S000000859	YER057C	HMF1	Homologous Mmf1p Factor	0	0.201439	0.24811	0.0650566				0.630496	0.999849	0.947941
S000006019	YPL098C	MGR2	Mitochondrial Genome Required	0	0.200707	0.0582975	0.253733				0.596178	0.999849	0.626428
S000005549	YOR023C	AHC1	Ada Histone acetyltransferase complex Component	0	0.200211	-0.0782043	0.158102				0.656417	0.999849	0.82747
S000004602	YML133C			0	0.200195	0.0343902	0.0715308				0.621653	0.999849	0.942886
S000004648	YMR045C			0	0.200059	0.762834	0.934734				0.753408	0.750201	0.00266047
S000003102	YGL134W	PCL10	Pho85 CycLin	0	0.200039	0.105421	0.323953				0.52157	0.999849	0.388315
S000001262	YHR219W			0	0.200021	0.00993702	0.0698296				0.656417	0.999849	0.947612
S000005081	YNL137C	NAM9	Nuclear Accommodation of Mitochondria	0	0.199581	0.246939	0.50575				0.494915	0.999849	0.0454806
S000000105	YBL009W	ALK2		0	0.199543	0.0773726	0.0567557				0.515419	0.999849	0.95259
S000000924	YER122C	GLO3	GLyOxalase	0	0.199541	0.0194147	0.00310367				0.473023	0.999849	0.996568
S000002976	YGL008C	PMA1	Plasma Membrane ATPase	0	0.199503	-0.0617206	-0.0544972				0.527684	0.999849	0.950162
S000005997	YPL076W	GPI2	GlycosylPhosphatidylInositol anchor biosynthesis	0	0.199289	-0.016154	0.0299712				0.662589	0.999849	0.979575
S000004616	YMR014W	BUD22	BUD site selection	0	0.199265	-0.0686352	0.20836				0.628546	0.999849	0.759784
S000005917	YOR390W	FEX1		0	0.199108	0.0992379	0.146189				0.597832	0.999849	0.851271
S000001669	YKL186C	MTR2	Mrna TRansport	0	0.19904	-0.0145484	0.162476				0.512782	0.999849	0.812127
S000000368	YBR164C	ARL1	ADP-Ribosylation factor-Like	0	0.198849	0.0324703	-0.0930662				0.563264	0.999849	0.916015
S000004106	YLR116W	MSL5	Mud Synthetic-Lethal	0	0.198693	0.0179865	0.223282				0.560237	0.999849	0.651428
S000000169	YBL073W			0	0.198605	-0.0173488	0.313259				0.781951	0.999849	0.734149
S000005675	YOR149C	SMP3	Stable Maintenance of pSRI	0	0.198444	0.191716	0.221992				0.591462	0.999849	0.69686
S000002330	YDL171C	GLT1	GLuTamate synthase	0	0.19838	0.334902	-0.171665				0.61452	0.999849	0.787977
S000000959	YER157W	COG3	Conserved Oligomeric Golgi complex	0	0.198139	0.295736	0.07553				0.521181	0.999849	0.935114
S000005855	YOR328W	PDR10	Pleiotropic Drug Resistance	0	0.19812	0.143009	-0.1654				0.698185	0.999849	0.83903
S000000383	YBR179C	FZO1	FuZzy Onions homolog	0	0.197629	0.113253	0.32893				0.482609	0.999849	0.346666
S000005923	YPL002C	SNF8	Sucrose NonFermenting	0	0.19731	0.101175	-0.00642414				0.614495	0.999849	0.99524
S000028524	YKL068W-A			0	0.197198	0.0109148	0.594615				0.64502	0.999849	0.0459323
S000001789	YKR081C	RPF2	Ribosome Production Factor	0	0.197185	0.101118	0.456696				0.637185	0.999849	0.293236
S000004368	YLR376C	PSY3	Platinum SensitivitY	0	0.197184	0.298537	0.0773122				0.704537	0.999849	0.947941
S000002559	YDR152W	GIR2	Genetically Interacts with Ribosomal genes	0	0.19715	-0.101766	0.0807052				0.534453	0.999849	0.933247
S000002904	YDR496C	PUF6	PUmilio-homology domain Family	0	0.197073	0.0332382	0.36412				0.579429	0.999849	0.410449
S000005378	YOL018C	TLG2	T-snare affecting a Late Golgi compartment	0	0.19703	-0.177888	-0.199868				0.536412	0.999849	0.742903
S000000973	YER171W	RAD3	RADiation sensitive	0	0.196977	-0.0486447	0.0311402				0.523829	0.999849	0.970419
S000006191	YPL270W	MDL2	MultiDrug resistance-Like	0	0.196923	0.0722282	-0.0516624				0.494915	0.999849	0.95262
S000001733	YKR025W	RPC37	RNA Polymerase C	0	0.196901	0.00673661	0.115442				0.566447	0.999849	0.898252
S000002648	YDR240C	SNU56	Small NUclear ribonucleoprotein associated	0	0.196894	0.138285	0.262264				0.563264	0.999849	0.580445
S000005645	YOR119C	RIO1	RIght Open reading frame	0	0.196691	-0.083155	0.160221				0.544903	0.999849	0.833747
S000002450	YDR043C	NRG1	Negative Regulator of Glucose-repressed genes	0	0.196622	0.0252093	0.357047				0.632439	0.999849	0.31689
S000004853	YMR240C	CUS1	Cold sensitive U2 snRNA Suppressor	0	0.196589	0.0807038	-0.0764676				0.657794	0.999849	0.94056
S000005961	YPL040C	ISM1	Isoleucyl tRNA Synthetase of Mitochondria	0	0.1956	0.282932	0.575484				0.522373	0.999849	0.0148059
S000005401	YOL041C	NOP12	NucleOlar Protein	0	0.19556	0.0534617	0.308838				0.500341	0.999849	0.509475
S000002830	YDR422C	SIP1	SNF1-Interacting Protein	0	0.195556	0.0688239	0.118216				0.514454	0.999849	0.86849
S000002490	YDR083W	RRP8	Ribosomal RNA Processing	0	0.195481	0.0390131	0.405172				0.549974	0.999849	0.307127
S000004506	YML042W	CAT2	Carnitine AcetylTransferase	0	0.195312	0.588148	0.443005				0.674568	0.997814	0.23552
S000003647	YJL111W	CCT7	Chaperonin Containing TCP-1	0	0.195269	-0.192513	-0.0489183				0.476667	0.999849	0.953173
S000005384	YOL024W			0	0.195169	0.116278	-0.0375119				0.79856	0.999849	0.980477
S000002300	YDL141W	BPL1	Biotin:apoProtein Ligase	0	0.195113	0.0926748	-0.169654				0.535873	0.999849	0.793254
S000004946	YNL001W	DOM34	Duplication Of Multilocus region	0	0.194914	-0.00557273	0.112003				0.668014	0.999849	0.90458
S000003626	YJL090C	DPB11	DNA Polymerase B (II)	0	0.19475	0.120078	0.195214				0.612238	0.999849	0.75178
S000002928	YDR520C	URC2	URacil Catabolism	0	0.194713	0.179753	0.16989				0.543122	0.999849	0.802631
S000004062	YLR072W	LAM6	Lipid transfer protein Anchored at Membrane contact site	0	0.194393	0.0382827	0.0691421				0.601637	0.999849	0.947169
S000001340	YIL078W	THS1	THreonyl tRNA Synthetase	0	0.193976	-0.101093	0.0042396				0.517222	0.999849	0.99524
S000006292	YPR088C	SRP54	Signal Recognition Particle 54-kD subunit	0	0.193905	0.127261	0.108186				0.533702	0.999849	0.897028
S000002285	YDL127W	PCL2	Pho85 CycLin	0	0.193904	0.0947595	0.204521				0.602552	0.999849	0.770949
S000000561	YCL056C	PEX34	PEroXin	0	0.193851	0.195395	0.112269				0.61322	0.999849	0.901424
S000003636	YJL100W	LSB6	Las Seventeen Binding protein	0	0.193723	0.233195	0.098717				0.550603	0.999849	0.917311
S000001004	YHL012W			0	0.193715	0.160592	0.433691				0.683566	0.999849	0.300266
S000001775	YKR067W	GPT2	Glycerol-3-Phosphate acylTransferase	0	0.193415	0.283089	0.26935				0.520596	0.999849	0.537071
S000001748	YKR040C			0	0.192984	0.123079	0.0831123				0.656417	0.999849	0.941498
S000003344	YGR112W	SHY1	SURF Homolog of Yeast	0	0.192489	0.434548	0.618962				0.573822	0.999849	0.0152967
S000006374	YPR170C			0	0.192113	-0.181634	-0.185479				0.657201	0.999849	0.824439
S000004250	YLR260W	LCB5	Long-Chain Base	0	0.192013	-0.0874097	0.0641937				0.518416	0.999849	0.943802
S000001622	YKL139W	CTK1	Carboxy-Terminal domain Kinase	0	0.191039	0.292419	0.452691				0.628053	0.999849	0.195751
S000005599	YOR073W	SGO1	ShuGOshin (Japanese for "guardian spirit")	0	0.190713	0.205432	0.12233				0.654856	0.999849	0.896355
S000005297	YNR014W			0	0.190309	-0.136018	0.278462				0.689681	0.999849	0.648518
S000002649	YDR241W	BUD26	BUD site selection	0	0.190215	-0.0596319	-0.0333692				0.765521	0.999849	0.980069
S000001848	YFL046W	FMP32	Found in Mitochondrial Proteome	0	0.190106	0.0605197	-0.237995				0.653886	0.999849	0.687569
S000000988	YER186C			0	0.189844	0.0906977	-0.0945636				0.612995	0.999849	0.921012
S000000357	YBR153W	RIB7	RIBoflavin biosynthesis	0	0.189838	0.172865	0.119743				0.604041	0.999849	0.882094
S000002902	YDR494W	RSM28	Ribosomal Small subunit of Mitochondria	0	0.189767	0.37732	0.731257				0.541853	0.999849	0.000952427
S000006136	YPL215W	CBP3	Cytochrome B mRNA Processing	0	0.189699	0.316321	0.562745				0.613823	0.999849	0.0375923
S000005863	YOR336W	KRE5	Killer toxin REsistant	0	0.189592	0.0543754	-0.198783				0.525851	0.999849	0.708612
S000005093	YNL149C	PGA2	Processing of Gas1p and ALP	0	0.189289	-0.402735	-0.185784				0.711172	0.999849	0.813176
S000002471	YDR064W	RPS13	Ribosomal Protein of the Small subunit	0	0.188775	-0.219878	-0.133426				0.688823	0.999849	0.892121
S000000562	YCL057W	PRD1	PRoteinase yscD	0	0.188593	-0.150349	-0.170686				0.486506	0.999849	0.787491
S000001395	YIL133C	RPL16A	Ribosomal Protein of the Large subunit	0	0.188368	-0.147679	-0.0150552				0.6833	0.999849	0.991462
S000005017	YNL073W	MSK1	Mitochondrial aminoacyl-tRNA Synthetase, lysine (K)	0	0.188356	0.354603	0.709452				0.552437	0.999849	0.00233694
S000004085	YLR095C	IOC2	Iswi One Complex	0	0.188295	-0.0873232	-0.018173				0.650552	0.999849	0.989257
S000002724	YDR316W	OMS1	OXA1 Multicopy Suppressor	0	0.188175	0.306922	0.550428				0.543088	0.999849	0.0262284
S000002517	YDR110W	FOB1	FOrk Blocking less	0	0.188074	0.1555	0.310108				0.563264	0.999849	0.461818
S000002227	YDL069C	CBS1	Cytochrome B Synthesis	0	0.188058	0.265346	-0.0854528				0.73045	0.999849	0.944342
S000004047	YLR057W	MNL2	MaNnosidase-Like protein	0	0.188012	0.0200882	0.170985				0.600446	0.999849	0.793481
S000004352	YLR360W	VPS38	Vacuolar Protein Sorting	0	0.187728	0.103945	-0.117048				0.599271	0.999849	0.882706
S000000059	YAL063C	FLO9	FLOcculation	0	0.187574	-0.0885595	0.0895362				0.684811	0.999849	0.920077
S000006111	YPL190C	NAB3	Nuclear polyAdenylated RNA-Binding	0	0.187535	-0.284874	-0.14258				0.660495	0.999849	0.840808
S000006187	YPL266W	DIM1	DIMethylase	0	0.18736	0.109963	0.296932				0.574548	0.999849	0.608207
S000001505	YKL022C	CDC16	Cell Division Cycle	0	0.18736	-0.00284647	-0.0629721				0.51951	0.999849	0.942886
S000001068	YHR026W	VMA16	Vacuolar Membrane Atpase	0	0.187343	0.00140102	-0.19933				0.692931	0.999849	0.795774
S000001461	YIR022W	SEC11	SECretory	0	0.187263	-0.080246	-0.185865				0.588306	0.999849	0.793481
S000004572	YML104C	MDM1	Mitochondrial Distribution and Morphology	0	0.187199	0.214205	-0.00967891				0.563264	0.999849	0.993433
S000006183	YPL262W	FUM1	FUMarase	0	0.187178	-0.0216068	-0.32047				0.553953	0.999849	0.362528
S000005105	YNL161W	CBK1	Cell wall Biosynthesis Kinase	0	0.187003	-0.0680613	-0.04392				0.601637	0.999849	0.962455
S000004377	YLR385C	SWC7	SWr Complex	0	0.186966	0.0871132	0.235942				0.722535	0.999849	0.773493
S000004212	YLR222C	UTP13	U Three Protein	0	0.186802	0.093253	0.449965				0.62398	0.999849	0.254201
S000000335	YBR131W	CCZ1	Calcium Caffeine Zinc sensitivity	0	0.186588	0.156076	0.0953245				0.578817	0.999849	0.916015
S000003008	YGL040C	HEM2	HEMe biosynthesis	0	0.186506	0.113763	0.261864				0.646011	0.999849	0.598481
S000003937	YLL014W	EMC6	ER Membrane protein Complex	0	0.186486	0.0815553	-0.00581329				0.66804	0.999849	0.99524
S000000070	YAR015W	ADE1	ADEnine requiring	0	0.185924	-0.215276	-0.170127				0.740717	0.999849	0.835001
S000005000	YNL055C	POR1	PORin	0	0.184903	-0.0837226	-0.824639				0.666051	0.999849	0.000128276
S000001132	YHR090C	YNG2	Yeast iNG1 homolog	0	0.184856	-0.15344	0.0362957				0.610765	0.999849	0.970346
S000000334	YBR130C	SHE3	Swi5p-dependent HO Expression	0	0.184782	0.0930084	0.0944823				0.548059	0.999849	0.911355
S000000406	YBR202W	MCM7	MiniChromosome Maintenance	0	0.184721	0.136921	0.0771629				0.524033	0.999849	0.928453
S000004267	YLR277C	YSH1	Yeast Seventy-three Homolog	0	0.184705	0.0162773	0.0493259				0.557812	0.999849	0.95578
S000001762	YKR054C	DYN1	DYNein	0	0.184697	0.133375	0.14418				0.53956	0.999849	0.827175
S000002160	YDL002C	NHP10	Non-Histone Protein	0	0.18448	0.00340354	-0.0868328				0.566447	0.999849	0.923568
S000001092	YHR050W	SMF2	Suppressor of Mitochondria import Function	0	0.184284	-0.0639357	-0.195171				0.557812	0.999849	0.722653
S000001821	YAR030C			0	0.184226	-0.045592	0.209891				0.798204	0.999849	0.851271
S000000663	YCR067C	SED4	Suppressor of Erd2 Deletion	0	0.184031	0.0258593	0.13432				0.532534	0.999849	0.845966
S000000984	YER182W	FMP10	Found in Mitochondrial Proteome	0	0.18399	0.337708	0.648886				0.587093	0.999849	0.00827117
S000003107	YGL139W	FLC3	FLavin Carrier	0	0.183883	0.0608335	0.0918595				0.531309	0.999849	0.912811
S000005399	YOL039W	RPP2A	Ribosomal Protein P2 Alpha	0	0.18352	-0.230757	-0.156561				0.71772	0.999849	0.851271
S000000691	YCR095C	OCA4	Oxidant-induced Cell-cycle Arrest	0	0.183453	0.072049	0.157195				0.625401	0.999849	0.825628
S000006038	YPL117C	IDI1	Isopentenyl Diphosphate Isomerase	0	0.183147	0.304934	0.176512				0.557812	0.999849	0.776153
S000001894	YFL002C	SPB4	Suppressor of PAB1	0	0.183059	-0.145835	0.128581				0.541853	0.999849	0.854674
S000003836	YJR075W	HOC1	Homologous to OCh1	0	0.183055	0.0435085	-0.0508995				0.523557	0.999849	0.953173
S000000643	YCR047C	BUD23	BUD site selection	0	0.182936	0.343873	0.726079				0.60493	0.999849	0.00348439
S000001582	YKL099C	UTP11	U Three Protein	0	0.182918	0.093033	0.493771				0.628131	0.999849	0.152345
S000004440	YLR448W	RPL6B	Ribosomal Protein of the Large subunit	0	0.182812	-0.21301	-0.0642281				0.637185	0.999849	0.948101
S000001261	YHR218W			0	0.182794	0.0311815	0.0770458				0.656009	0.999849	0.93711
S000003904	YJR143C	PMT4	Protein O-MannosylTransferase	0	0.1827	0.0383052	-0.0260979				0.523447	0.999849	0.978341
S000001865	YFL029C	CAK1	Cdk-Activating Kinase	0	0.18257	-0.059151	-0.181363				0.662544	0.999849	0.788115
S000001187	YHR144C	DCD1	dCMP Deaminase	0	0.182476	0.107518	0.310284				0.633145	0.999849	0.530355
S000000262	YBR058C	UBP14	UBiquitin-specific Protease	0	0.182376	0.0319299	0.01524				0.522442	0.999849	0.990154
S000000744	YEL018W	EAF5	Esa1p-Associated Factor	0	0.182211	-0.0902551	-0.0599606				0.6621	0.999849	0.954834
S000004806	YMR193W	MRPL24	Mitochondrial Ribosomal Protein, Large subunit	0	0.182133	0.275515	0.647295				0.618305	0.999849	0.00814546
S000001827	YFL067W			0	0.182044	0.0453053	0.170914				0.717932	0.999849	0.836257
S000005593	YOR067C	ALG8	Asparagine-Linked Glycosylation	0	0.181895	-0.00485216	-0.035293				0.599858	0.999849	0.970419
S000002547	YDR140W	MTQ2	Methyltransferase	0	0.181754	0.155297	0.0631121				0.586629	0.999849	0.947612
S000004739	YMR132C	JLP2	dnaJ-Like Protein	0	0.181605	-0.0217525	0.0526843				0.671785	0.999849	0.958892
S000004339	YLR347C	KAP95	KAryoPherin	0	0.181246	-0.00836527	0.0896241				0.573633	0.999849	0.915457
S000002562	YDR155C	CPR1	Cyclosporin A-sensitive Proline Rotamase	0	0.181129	-0.274344	-0.100515				0.623827	0.999849	0.901424
S000007602	YDL247W-A			0	0.18109	0.134709	0.080404				0.802338	0.999849	0.955048
S000001858	YFL036W	RPO41	RNA POlymerase	0	0.181065	0.16421	0.46373				0.523958	0.999849	0.0691379
S000003612	YJL076W	NET1	Nucleolar silencing Establishing factor and Telophase regulator	0	0.180394	0.00281947	0.180779				0.591225	0.999849	0.763141
S000005743	YOR217W	RFC1	Replication Factor C	0	0.180092	0.154653	0.211309				0.570725	0.999849	0.67409
S000000346	YBR142W	MAK5	MAintenance of Killer	0	0.180068	0.0225349	0.367074				0.563264	0.999849	0.374341
S000002997	YGL029W	CGR1	Coiled-coil Growth-Regulated	0	0.179962	-0.0240534	0.32184				0.671907	0.999849	0.524517
S000028776	YHR028W-A			0	0.179816	0.705226	0.0891773				0.76438	0.824222	0.944342
S000002478	YDR071C	PAA1	PolyAmine Acetyltransferase	0	0.179778	0.145444	0.162236				0.668014	0.999849	0.812859
S000000748	YEL022W	GEA2	Guanine nucleotide Exchange on ARF	0	0.179718	-0.0464436	0.0560419				0.553922	0.999849	0.947941
S000001460	YIR021W	MRS1	Mitochondrial RNA Splicing	0	0.17968	0.116736	0.236392				0.711172	0.999849	0.742903
S000001744	YKR036C	CAF4	CCR4 Associated Factor	0	0.179614	0.265883	0.121967				0.617659	0.999849	0.877181
S000002737	YDR329C	PEX3	PEroXin	0	0.179605	-0.0599102	0.0355218				0.577447	0.999849	0.970346
S000003440	YGR208W	SER2	SERine requiring	0	0.179478	0.155269	0.226282				0.700611	0.999849	0.706372
S000001054	YHR012W	VPS29	Vacuolar Protein Sorting	0	0.17938	-0.00587849	-0.0708078				0.563264	0.999849	0.937165
S000003974	YLL051C	FRE6	Ferric REductase	0	0.179125	-0.00824991	0.223918				0.597116	0.999849	0.646591
S000002624	YDR216W	ADR1	Alcohol Dehydrogenase II synthesis Regulator	0	0.179123	-0.0995126	-0.0146459				0.661563	0.999849	0.991462
S000005572	YOR046C	DBP5	Dead Box Protein	0	0.178933	-0.0911265	-0.0641111				0.553922	0.999849	0.942886
S000001705	YKL222C			0	0.178867	0.153207	0.234668				0.657201	0.999849	0.673423
S000003819	YJR058C	APS2	clathrin Associated Protein complex Small subunit	0	0.178837	0.135837	-0.0161331				0.715578	0.999849	0.991462
S000003373	YGR141W	VPS62	Vacuolar Protein Sorting	0	0.178674	0.0300396	0.0512414				0.680159	0.999849	0.958036
S000004187	YLR197W	NOP56	NucleOlar Protein of 56.8 kDa	0	0.178534	-0.0186237	0.272101				0.704537	0.999849	0.623844
S000002387	YDL228C			0	0.178448	0.104469	0.255601				0.824172	0.999849	0.811629
S000000533	YCL028W	RNQ1	Rich in asparagine (N) and glutamine (Q)	0	0.178323	-0.00876784	-0.0771429				0.541853	0.999849	0.932939
S000002689	YDR281C	PHM6	PHosphate Metabolism	0	0.178275	0.0862348	0.218084				0.799587	0.999849	0.845874
S000007273	Q0120	BI4		0	0.178216	-0.0163329	-6.2289				0.762037	0.999849	3.26612e-183
S000004816	YMR203W	TOM40	Translocase of the Outer Mitochondrial membrane	0	0.178214	0.16804	0.315288				0.563167	0.999849	0.391503
S000004888	YMR275C	BUL1	Binds Ubiquitin Ligase	0	0.178173	0.0186326	0.00396251				0.57981	0.999849	0.995334
S000000992	YER190W	YRF1-2		0	0.178164	0.00227014	0.0471439				0.669899	0.999849	0.962637
S000003062	YGL094C	PAN2	Poly(A)-binding protein-dependent poly(A) riboNuclease	0	0.177839	-0.057607	0.0378886				0.535291	0.999849	0.967125
S000003825	YJR064W	CCT5	Chaperonin Containing TCP-1	0	0.177783	-0.196917	-0.0832567				0.586701	0.999849	0.928226
S000001655	YKL172W	EBP2	EBNA1-binding protein (homolog)	0	0.17777	-0.080049	0.240917				0.535291	0.999849	0.642356
S000003823	YJR062C	NTA1	N-Terminal Amidase	0	0.177537	0.00235373	-0.137172				0.56823	0.999849	0.849481
S000000779	YEL053C	MAK10	MAintenance of Killer	0	0.177535	-0.0678692	0.0324517				0.599271	0.999849	0.970419
S000001204	YHR161C	YAP1801	Yeast Assembly Polypeptide	0	0.177394	0.257772	0.11921				0.671785	0.999849	0.899173
S000005838	YOR311C	DGK1	DiacylGlycerol Kinase	0	0.177206	0.291945	0.0532056				0.591225	0.999849	0.955048
S000004788	YMR176W	ECM5	ExtraCellular Mutant	0	0.177039	0.22944	0.246624				0.561117	0.999849	0.582304
S000004063	YLR073C	RFU1	Regulator of Free Ubiquitin chains	0	0.176973	0.201956	0.583588				0.668014	0.999849	0.0484001
S000004479	YML017W	PSP2	Polymerase SuPpressor	0	0.176939	-0.0920309	-0.135987				0.579224	0.999849	0.846197
S000000439	YBR235W	VHC1	Vacuolar protein Homologous to CCC family	0	0.176935	0.330096	-0.0530828				0.563264	0.999849	0.950164
S000001366	YIL104C	SHQ1	Small nucleolar RNAs of the box H/ACA family Quantitative accumulation	0	0.176723	0.0112649	0.232904				0.601981	0.999849	0.66819
S000004134	YLR144C	ACF2	Assembly Complementing Factor	0	0.176651	0.0844605	-0.0450187				0.557812	0.999849	0.958036
S000001826	YFL068W			0	0.176624	-0.0527074	-0.0127793				0.71772	0.999849	0.992432
S000028522	YJL127C-B			0	0.17658	0.210917	0.128485				0.732511	0.999849	0.900386
S000002147	YBL005W-B			0	0.176578	0.758633	0.925467				0.788533	0.750201	0.00304709
S000004995	YNL050C			0	0.176187	-0.0578864	0.122602				0.608563	0.999849	0.879436
S000004154	YLR164W	SHH4	SDH4 Homolog	0	0.175575	0.502278	-0.113721				0.731997	0.999849	0.923287
S000002865	YDR457W	TOM1	Temperature dependent Organization in Mitotic nucleus or Trigger Of Mitosis	0	0.175413	0.00649733	0.0577057				0.541317	0.999849	0.947941
S000003990	YLL067C			0	0.175393	0.00634333	0.0525953				0.690461	0.999849	0.956457
S000029726	YGR161W-C			0	0.175287	-0.10812	-0.0328979				0.725403	0.999849	0.972166
S000001793	YKR085C	MRPL20	Mitochondrial Ribosomal Protein, Large subunit	0	0.17528	0.212163	0.691297				0.604759	0.999849	0.00287994
S000005189	YNL245C	CWC25	Complexed With Cef1p	0	0.175249	-0.18355	-0.0632849				0.643572	0.999849	0.947941
S000005380	YOL020W	TAT2	Tryptophan Amino acid Transporter	0	0.175165	0.0395973	0.173699				0.553922	0.999849	0.769136
S000004956	YNL011C			0	0.175104	0.203101	-0.136771				0.643572	0.999849	0.854674
S000004559	YML094W	GIM5	Gene Involved in Microtubule biogenesis	0	0.174683	0.0155938	0.124879				0.700935	0.999849	0.905212
S000001150	YHR108W	GGA2	Golgi-localized, Gamma-adaptin ear homology, Arf-binding protein	0	0.174575	0.0756693	-0.148185				0.548635	0.999849	0.813837
S000005335	YNR052C	POP2	PGK promoter directed OverProduction	0	0.174495	0.0641276	0.0525849				0.594326	0.999849	0.950164
S000001811	YKR103W	NFT1	New Full-length MRP-type Transporter	0	0.17446	0.00265155	0.163284				0.653524	0.999849	0.825696
S000002708	YDR300C	PRO1	PROline requiring	0	0.174404	0.0348009	0.247439				0.613423	0.999849	0.633181
S000000281	YBR077C	SLM4	Synthetic Lethal with Mss4	0	0.174384	0.316308	0.0885148				0.656738	0.999849	0.932032
S000003435	YGR203W	YCH1	Yeast Cdc25 Homologue	0	0.173981	-0.00711813	0.126231				0.698709	0.999849	0.894243
S000003804	YJR043C	POL32	POLymerase	0	0.173868	0.00706887	0.0561784				0.662184	0.999849	0.953818
S000028789	YIL030W-A			0	0.173663	0.416144	0.581981				0.826571	0.999849	0.283397
S000001454	YIR015W	RPR2	RNase P Ribonucleoprotein	0	0.173598	-0.0161539	0.29164				0.717932	0.999849	0.578934
S000005528	YOR002W	ALG6	Asparagine-Linked Glycosylation	0	0.173481	-0.0176901	-0.0397327				0.586629	0.999849	0.964714
S000002896	YDR488C	PAC11	Perish in the Absence of CIN8	0	0.173342	0.19467	0.272154				0.689681	0.999849	0.560629
S000002248	YDL090C	RAM1	RAS protein and A-factor Maturation	0	0.173306	0.238845	0.0541319				0.632258	0.999849	0.95578
S000000472	YBR268W	MRPL37	Mitochondrial Ribosomal Protein, Large subunit	0	0.173023	0.307782	0.637523				0.667226	0.999849	0.0160496
S000000375	YBR171W	SEC66	SECretory	0	0.172908	-0.230583	-0.204594				0.563264	0.999849	0.706648
S000007455	YHR072W-A	NOP10	NucleOlar Protein	0	0.172882	-0.00505513	0.194106				0.663955	0.999849	0.811629
S000004497	YML034W	SRC1	Spliced mRNA and Cell cycle regulated gene	0	0.172662	-0.187546	-0.0621348				0.57764	0.999849	0.945784
S000002497	YDR090C			0	0.172319	0.506593	-0.196134				0.656417	0.999849	0.772769
S000006025	YPL104W	MSD1	Mitochondrial aminoacyl-tRNA Synthetase, Aspartate (D)	0	0.172165	0.286712	0.689968				0.583806	0.999849	0.00247853
S000007267	Q0080	ATP8	ATP synthase	0	0.172152	-0.0638957	-5.72244				0.787276	0.999849	2.16127e-120
S000001524	YKL041W	VPS24	Vacuolar Protein Sorting	0	0.172151	-0.10481	-0.277982				0.660495	0.999849	0.574039
S000003360	YGR128C	UTP8	U Three Protein	0	0.172137	0.0743664	0.444736				0.663955	0.999849	0.244326
S000000432	YBR228W	SLX1	Synthetic Lethal of unknown (X) function	0	0.172049	0.0760758	-0.149743				0.656331	0.999849	0.84984
S000002983	YGL015C			0	0.171865	-0.0750696	-0.0871402				0.777446	0.999849	0.947941
S000006382	YPR178W	PRP4	Pre-mRNA Processing	0	0.171755	-0.143432	-0.273252				0.61452	0.999849	0.555767
S000007526	YOR396W	YRF1-8		0	0.171624	0.00178961	0.0368793				0.692931	0.999849	0.970419
S000004459	YLR467W	YRF1-5		0	0.171589	0.00176939	0.0368793				0.692931	0.999849	0.970419
S000005260	YNL316C	PHA2	PHenylAlanine requiring	0	0.171566	0.156847	0.122884				0.665897	0.999849	0.887358
S000028821	YDR320W-B			0	0.171536	0.295145	0.0801777				0.812405	0.999849	0.953454
S000005862	YOR335C	ALA1	ALAnyl-tRNA synthetase	0	0.171487	0.131847	0.0401804				0.621992	0.999849	0.966679
S000002953	YDR545W	YRF1-1		0	0.17144	0.00182559	0.0367422				0.692971	0.999849	0.970419
S000028511	YIL156W-B			0	0.17135	-0.0432733	-0.166297				0.735766	0.999849	0.851271
S000004913	YMR298W	LIP1	Lag1p/Lac1p Interacting Protein	0	0.171285	0.0894264	-0.104585				0.668465	0.999849	0.904435
S000000998	YHL006C	SHU1	Suppressor of HU sensitivity	0	0.171266	0.160177	0.287457				0.749987	0.999849	0.64946
S000006229	YPR025C	CCL1		0	0.171109	-0.00955703	-0.00934969				0.624908	0.999849	0.994329
S000000925	YER123W	YCK3	Yeast Casein Kinase	0	0.171004	0.098757	0.0646887				0.574083	0.999849	0.942886
S000003989	YLL066C			0	0.170884	-0.000800647	0.0441108				0.69865	0.999849	0.966002
S000002731	YDR323C	PEP7	carboxyPEPtidase Y-deficient	0	0.170726	0.0573019	-0.0384218				0.6437	0.999849	0.970346
S000006332	YPR128C	ANT1	Adenine Nucleotide Transporter	0	0.170656	0.435005	0.11221				0.665897	0.999849	0.901424
S000007352	YOR142W-B			0	0.170633	0.796035	0.962431				0.799348	0.669858	0.00198759
S000005964	YPL043W	NOP4	NucleOlar Protein	0	0.170263	-0.0164423	0.337498				0.574083	0.999849	0.446794
S000003379	YGR147C	NAT2	N-terminal AcetylTransferase	0	0.170137	0.171785	0.406712				0.594725	0.999849	0.181469
S000028745	YER006C-A			0	0.169972	0.0295318	0.453099				0.787276	0.999849	0.374939
S000004413	YLR421C	RPN13	Regulatory Particle Non-ATPase	0	0.169913	-0.0979809	-0.289392				0.609303	0.999849	0.465611
S000004650	YMR047C	NUP116	NUclear Pore	0	0.16983	0.0653094	-0.0145663				0.576328	0.999849	0.991177
S000003140	YGL172W	NUP49	NUclear Pore	0	0.169643	0.0568622	0.0991713				0.568893	0.999849	0.901424
S000002836	YDR428C	BNA7	Biosynthesis of NAD	0	0.169537	-0.0135536	0.0909614				0.637185	0.999849	0.921294
S000006379	YPR175W	DPB2	DNA Polymerase B subunit 2	0	0.169504	0.0507119	0.0692408				0.605326	0.999849	0.938774
S000003684	YJL148W	RPA34	RNA Polymerase A	0	0.169298	0.139663	0.520217				0.73107	0.999849	0.150582
S000001390	YIL128W	MET18	METhionine requiring	0	0.169199	0.142827	0.173082				0.585094	0.999849	0.776153
S000001802	YKR094C	RPL40B	Ribosomal Protein of the Large subunit	0	0.16913	-0.261	-0.157773				0.697005	0.999849	0.849481
S000001104	YHR062C	RPP1	Ribonuclease P Protein	0	0.169055	0.0525583	0.242912				0.631644	0.999849	0.666864
S000000974	YER172C	BRR2	Bad Response to Refrigeration	0	0.169013	-0.0487263	0.0810481				0.548635	0.999849	0.923475
S000007281	Q0250	COX2	Cytochrome c OXidase	0	0.16897	-0.0237996	-6.86643				0.662184	0.999849	7.75312e-260
S000000875	YER073W	ALD5	ALdehyde Dehydrogenase	0	0.168929	0.0299204	-1.25929				0.671785	0.999849	2.21909e-09
S000000841	YER039C	HVG1	Homologous to VRG4	0	0.16887	0.19978	-0.0836103				0.78852	0.999849	0.947941
S000000104	YBL008W	HIR1	HIstone Regulation	0	0.168699	0.127302	0.277137				0.614495	0.999849	0.509374
S000028831	YHR032W-A			0	0.168653	0.0969433	-0.0284291				0.762636	0.999849	0.983463
S000002260	YDL102W	POL3	POLymerase	0	0.168577	0.0274197	0.148563				0.571684	0.999849	0.819089
S000004186	YLR196W	PWP1	Periodic tryptophan (W) Protein	0	0.168424	0.0238312	0.408826				0.620305	0.999849	0.276623
S000001795	YKR087C	OMA1	Overlapping activity with M-AAA protease	0	0.168368	0.0267297	-0.0426863				0.632761	0.999849	0.965571
S000007387	YNL284C-B			0	0.168365	0.801311	0.955522				0.801296	0.655347	0.00176406
S000002709	YDR301W	CFT1	Cleavage Factor Two	0	0.16824	0.071245	-0.0854448				0.563264	0.999849	0.91801
S000005597	YOR071C	NRT1	Nicotinamide Riboside Transporter	0	0.168222	0.227661	0.271961				0.663618	0.999849	0.572153
S000004929	YMR312W	ELP6	ELongator Protein	0	0.168003	-0.0259096	0.0966788				0.6437	0.999849	0.921566
S000002990	YGL022W	STT3	STaurosporine and Temperature sensitive	0	0.167746	-0.0885228	-0.069552				0.566447	0.999849	0.935114
S000001346	YIL084C	SDS3	Suppressor of Defective Silencing	0	0.167318	0.047001	0.140924				0.671394	0.999849	0.853935
S000000895	YER093C	TSC11	Temperature-sensitive Suppressors of Csg2 mutants	0	0.166991	0.137309	0.281112				0.604179	0.999849	0.479744
S000001411	YIL149C	MLP2	Myosin-Like Protein	0	0.166842	-0.0121773	0.20055				0.664188	0.999849	0.736807
S000005435	YOL075C			0	0.166501	-0.0417551	0.019934				0.661563	0.999849	0.98434
S000005158	YNL214W	PEX17	PEroXisome related	0	0.166499	0.113101	-0.0994171				0.692971	0.999849	0.922279
S000002671	YDR263C	DIN7	DNA Damage INducible	0	0.166154	-0.0410605	-0.0515389				0.69865	0.999849	0.957335
S000007226	YER039C-A			0	0.166065	0.258579	-0.194417				0.806019	0.999849	0.856336
S000004961	YNL016W	PUB1	PolyUridylate Binding	0	0.165977	-0.0472316	0.026443				0.586701	0.999849	0.977655
S000004130	YLR140W			0	0.165835	0.189729	0.102691				0.784917	0.999849	0.93711
S000003675	YJL139C	YUR1	Yeast Unknown Reading frame	0	0.165122	-0.105334	-0.0186021				0.630443	0.999849	0.986242
S000004670	YMR066W	SOV1	Synthesis Of Var	0	0.164886	0.336483	0.296536				0.656417	0.999849	0.474435
S000004567	YML099W-A			0	0.164654	0.427858	0.210155				0.820631	0.999849	0.84984
S000004159	YLR169W			0	0.164571	-0.145898	-0.142057				0.731285	0.999849	0.885604
S000001853	YFL041W	FET5	FErrous Transport	0	0.164537	-0.0679725	-0.127465				0.603445	0.999849	0.852967
S000000758	YEL032W	MCM3	MiniChromosome Maintenance	0	0.164399	0.176321	0.184553				0.605267	0.999849	0.736807
S000005429	YOL068C	HST1	Homolog of SIR Two (SIR2)	0	0.164334	0.0882025	0.0630164				0.57981	0.999849	0.942886
S000000686	YCR090C			0	0.164274	0.134264	-0.0645579				0.733894	0.999849	0.947941
S000002239	YDL081C	RPP1A	Ribosomal Protein P1 Alpha	0	0.164155	-0.321287	-0.241856				0.756014	0.999849	0.718055
S000000943	YER141W	COX15	Cytochrome c OXidase	0	0.164148	0.513622	0.411555				0.671046	0.987655	0.197259
S000001554	YKL071W			0	0.163982	0.409914	0.397093				0.694804	0.999849	0.309765
S000006007	YPL086C	ELP3	ELongator Protein	0	0.163621	0.0305127	0.26696				0.690739	0.999849	0.626871
S000001675	YKL192C	ACP1	Acyl Carrier Protein	0	0.163562	0.131389	0.320129				0.681457	0.999849	0.422784
S000005047	YNL103W	MET4	METhionine requiring	0	0.163321	0.153642	0.187667				0.676313	0.999849	0.769136
S000000326	YBR122C	MRPL36	Mitochondrial Ribosomal Protein, Large subunit	0	0.162825	0.269208	0.504276				0.664188	0.999849	0.0798672
S000000514	YCL008C	STP22	STerile Pseudoreversion	0	0.162698	0.0685584	-0.0281652				0.680159	0.999849	0.978341
S000005159	YNL215W	IES2	Ino Eighty Subunit	0	0.162632	-0.220815	-0.303119				0.704594	0.999849	0.544544
S000000858	YER056C	FCY2	FluoroCYtosine resistance	0	0.162577	0.645213	0.388324				0.695852	0.817008	0.282268
S000000764	YEL038W	UTR4	Unidentified TRanscript	0	0.162543	0.14942	-0.0451629				0.668014	0.999849	0.962637
S000003489	YGR257C	MTM1	Manganese Trafficking factor for Mitochondrial SOD2	0	0.162489	0.387416	0.456023				0.607046	0.999849	0.0957751
S000002873	YDR465C	RMT2	aRginine MeThyltransferase	0	0.162485	-0.0408584	0.300719				0.656009	0.999849	0.568479
S000005245	YNL301C	RPL18B	Ribosomal Protein of the Large subunit	0	0.162411	-0.24159	-0.142168				0.722125	0.999849	0.860103
S000003305	YGR073C			0	0.162292	0.327005	0.248982				0.830405	0.999849	0.817866
S000001263	YIL001W			0	0.162286	0.0678825	0.00489333				0.722535	0.999849	0.99524
S000002468	YDR061W			0	0.162275	0.200823	0.176869				0.663462	0.999849	0.774136
S000004583	YML115C	VAN1	VANadate resistance protein	0	0.162267	0.0171228	0.0851308				0.617689	0.999849	0.920077
S000006148	YPL227C	ALG5	Asparagine-Linked Glycosylation	0	0.161931	-0.0279312	-0.0693022				0.645022	0.999849	0.942886
S000004636	YMR033W	ARP9	Actin-Related Protein	0	0.161857	0.0230962	0.0446035				0.612883	0.999849	0.958892
S000003427	YGR195W	SKI6	SuperKIller	0	0.161855	-0.0271661	0.179992				0.671463	0.999849	0.793481
S000003323	YGR091W	PRP31	Pre-mRNA Processing	0	0.161311	-0.147098	0.00925726				0.646387	0.999849	0.994193
S000001130	YHR088W	RPF1	Ribosome Production Factor	0	0.161136	-0.0134472	0.279681				0.670293	0.999849	0.611048
S000001506	YKL023W			0	0.161098	0.123913	-0.149463				0.686946	0.999849	0.854674
S000001207	YHR164C	DNA2	DNA synthesis defective	0	0.16092	-0.0280257	0.00509277				0.638688	0.999849	0.99524
S000007224	YPL183W-A	RTC6	Restriction of Telomere Capping	0	0.160847	0.250507	0.495467				0.76976	0.999849	0.205317
S000005029	YNL085W	MKT1	Maintenance of K2 Killer Toxin	0	0.160803	-0.04242	-0.0815251				0.594233	0.999849	0.920087
S000003337	YGR105W	VMA21	Vacuolar Membrane Atpase	0	0.1606	0.168102	0.109892				0.79312	0.999849	0.918408
S000006239	YPR035W	GLN1	GLutamiNe metabolism	0	0.160523	0.469579	-0.187424				0.76309	0.999849	0.808182
S000001515	YKL032C	IXR1	Intrastrand cross (X)-link Recognition	0	0.160404	-0.212023	-0.128792				0.778168	0.999849	0.856486
S000005459	YOL099C			0	0.160372	0.379327	0.196412				0.824327	0.999849	0.860103
S000005644	YOR118W	RTC5	Restriction of Telomere Capping	0	0.160128	-0.120994	0.0691437				0.604397	0.999849	0.937917
S000004282	YLR291C	GCD7	General Control Derepressed	0	0.16006	0.0828093	0.138696				0.684995	0.999849	0.851271
S000003955	YLL032C			0	0.159778	0.0818835	-0.022459				0.657201	0.999849	0.981004
S000004446	YLR454W	FMP27	Found in Mitochondrial Proteome	0	0.159676	0.156273	0.0611918				0.664188	0.999849	0.947941
S000001110	YHR068W	DYS1	DeoxyhYpusine Synthase	0	0.159621	0.0214877	0.175562				0.657846	0.999849	0.802859
S000003248	YGR016W			0	0.159545	0.184558	0.0380719				0.704537	0.999849	0.970419
S000004484	YML022W	APT1	Adenine PhosphoribosylTransferase	0	0.159401	-0.00951988	0.132148				0.77006	0.999849	0.896355
S000003139	YGL171W	ROK1	Rescuer Of Kem1	0	0.158549	0.0370872	0.437207				0.686971	0.999849	0.244963
S000003377	YGR145W	ENP2	Essential Nuclear Protein	0	0.158516	0.00892358	0.445962				0.637185	0.999849	0.203296
S000003957	YLL034C	RIX7	RIbosome eXport	0	0.158338	0.0249296	0.358057				0.627185	0.999849	0.354124
S000003969	YLL046C	RNP1	RiboNucleoProtein	0	0.158286	0.0119296	0.41216				0.806195	0.999849	0.48019
S000003192	YGL224C	SDT1	Suppressor of Disruption of TFIIS	0	0.157922	0.504989	-0.134131				0.656009	0.999849	0.852967
S000001699	YKL216W	URA1	URAcil requiring	0	0.157426	0.381132	0.261641				0.618936	0.999849	0.59631
S000005163	YNL219C	ALG9	Asparagine-Linked Glycosylation	0	0.157062	0.135355	-0.0226428				0.641787	0.999849	0.980193
S000006408	YPR204W			0	0.156868	-0.0234846	0.0133332				0.730354	0.999849	0.991501
S000001486	YKL003C	MRP17	Mitochondrial Ribosomal Protein	0	0.156864	0.311393	0.590653				0.710291	0.999849	0.037611
S000004728	YMR121C	RPL15B	Ribosomal Protein of the Large subunit	0	0.156805	-0.156176	-0.00864803				0.672038	0.999849	0.994675
S000005915	YOR388C	FDH1	Formate DeHydrogenase	0	0.156504	-0.352253	-0.141789				0.765044	0.999849	0.884707
S000004695	YMR089C	YTA12	Yeast Tat-binding Analog	0	0.156432	-0.0581521	0.178571				0.631077	0.999849	0.773707
S000002129	YAR002C-A	ERP1	Emp24p/Erv25p Related Protein	0	0.156423	-0.29952	-0.333907				0.622725	0.999849	0.398383
S000001412	YIL150C	MCM10	MiniChromosome Maintenance	0	0.156364	0.0285136	0.241092				0.731997	0.999849	0.684878
S000002887	YDR479C	PEX29	PEroXisome related	0	0.156339	-0.0121397	-0.0615646				0.637185	0.999849	0.946938
S000004086	YLR096W	KIN2	KINase	0	0.156318	0.0511619	0.207321				0.605304	0.999849	0.67225
S000003800	YJR039W			0	0.155652	0.0933254	-0.285292				0.673405	0.999849	0.48851
S000006130	YPL209C	IPL1	Increase in PLoidy	0	0.155549	0.173762	0.0713525				0.75654	0.999849	0.950164
S000002729	YDR321W	ASP1	ASParaginase	0	0.155383	-0.039776	0.124632				0.743781	0.999849	0.887358
S000004588	YML119W			0	0.155293	-0.0483389	-0.0819532				0.711231	0.999849	0.933618
S000002563	YDR156W	RPA14	RNA Polymerase A	0	0.15515	0.0649358	0.308819				0.69865	0.999849	0.524707
S000005977	YPL056C	LCL1	Long Chronological Lifespan	0	0.155087	-0.253702	-0.0802719				0.798164	0.999849	0.947612
S000000867	YER065C	ICL1	IsoCitrate Lyase	0	0.155025	0.0936784	0.0202292				0.692971	0.999849	0.985869
S000003627	YJL091C	GWT1	GPI-anchored Wall protein Transfer	0	0.154781	-0.225803	-0.309331				0.663618	0.999849	0.407922
S000000201	YBL105C	PKC1	Protein Kinase C	0	0.15459	0.011888	0.031881				0.676313	0.999849	0.970419
S000002764	YDR356W	SPC110	Spindle Pole Component	0	0.154298	0.00720988	-0.10629				0.711355	0.999849	0.903703
S000005690	YOR164C	GET4	Guided Entry Tail-anchored proteins	0	0.154203	0.0674695	-0.216457				0.722304	0.999849	0.712782
S000001157	YHR115C	DMA1	Defective in Mitotic Arrest	0	0.154069	0.0124197	0.0041505				0.629634	0.999849	0.99524
S000007278	Q0144			0	0.153903	-0.0192071	-2.96752				0.837829	0.999849	1.06009e-22
S000005816	YOR290C	SNF2	Sucrose NonFermenting	0	0.153337	0.0620557	0.167603				0.693737	0.999849	0.813837
S000028598	YBL100W-C			0	0.153085	-0.103144	0.217937				0.816673	0.999849	0.826201
S000005087	YNL143C			0	0.153055	-0.00498107	0.135792				0.729873	0.999849	0.877895
S000000812	YER010C			0	0.153015	0.303463	0.0452388				0.692324	0.999849	0.961837
S000001021	YHL029C	OCA5	Oxidant-induced Cell-cycle Arrest	0	0.152969	0.240735	0.205382				0.689014	0.999849	0.699853
S000005737	YOR211C	MGM1	Mitochondrial Genome Maintenance	0	0.152959	0.310113	0.317811				0.619527	0.999849	0.354985
S000004924	YMR307W	GAS1	Glycophospholipid-Anchored Surface protein	0	0.152869	0.00834452	0.0624662				0.706383	0.999849	0.947612
S000004614	YMR012W	CLU1	CLUstered mitochondria	0	0.152858	-0.109026	0.070093				0.626355	0.999849	0.935114
S000005080	YNL136W	EAF7	Esa1-Associated Factor	0	0.152732	-0.26757	-0.212086				0.788533	0.999849	0.796238
S000004064	YLR074C	BUD20	BUD site selection	0	0.152581	0.0834717	0.54072				0.675406	0.999849	0.0709366
S000006014	YPL093W	NOG1	NucleOlar G-protein	0	0.152396	0.0047908	0.372072				0.688189	0.999849	0.368527
S000006409	YEL077C			0	0.1523	-0.0156214	0.0361953				0.735604	0.999849	0.970419
S000000680	YCR084C	TUP1	dTMP-UPtake	0	0.15218	-0.0500991	0.0358288				0.6705	0.999849	0.969258
S000004056	YLR066W	SPC3	Signal Peptidase Complex	0	0.15214	0.0432578	-0.235787				0.707612	0.999849	0.673423
S000003905	YJR144W	MGM101	Mitochondrial Genome Maintenance	0	0.152123	-0.241722	-0.331704				0.643976	0.999849	0.335584
S000002354	YDL195W	SEC31	SECretory	0	0.152122	-0.146942	-0.0538166				0.636622	0.999849	0.947941
S000005881	YOR354C	MSC6	Meiotic Sister-Chromatid recombination	0	0.152086	0.408831	0.89876				0.637185	0.999849	7.01715e-06
S000001210	YHR167W	THP2	THO2 - HPR1 Phenotype	0	0.151996	0.0665078	0.0782737				0.693439	0.999849	0.937165
S000006018	YPL097W	MSY1	Mitochondrial aminoacyl-tRNA Synthetase, tyrosine (Y)	0	0.151965	0.496465	0.729969				0.657201	0.999849	0.0011229
S000000193	YBL097W	BRN1	homolog of BaRreN	0	0.151949	0.0336193	-0.0536785				0.745521	0.999849	0.956457
S000000380	YBR176W	ECM31	ExtraCellular Mutant	0	0.151353	0.130309	0.164036				0.695852	0.999849	0.817293
S000004401	YLR409C	UTP21	U Three Protein	0	0.151301	0.0222193	0.377534				0.692549	0.999849	0.343812
S000006090	YPL169C	MEX67	Messenger RNA EXport factor of 67 kDa	0	0.151295	0.0575786	0.20044				0.633145	0.999849	0.690948
S000003390	YGR158C	MTR3	MRNA TRansport	0	0.151165	-0.010685	0.263247				0.7172	0.999849	0.577178
S000001005	YHL013C	OTU2	member of the Ovarian TUmor family	0	0.151065	-0.000699156	0.178283				0.690461	0.999849	0.808182
S000003113	YGL145W	TIP20	SEC20 (Twenty) Interacting Protein	0	0.150962	0.0959237	0.086939				0.707612	0.999849	0.920563
S000000023	YAL025C	MAK16	MAintenance of Killer	0	0.150774	-0.0406834	0.338799				0.66834	0.999849	0.426307
S000002348	YDL189W	RBS1	RNA-Binding Suppressor of PAS kinase	0	0.150699	0.0387132	0.146189				0.690066	0.999849	0.827175
S000005448	YOL088C	MPD2	Multicopy suppressor of PDI1 deletion	0	0.150641	-0.0394719	-0.238938				0.663618	0.999849	0.614802
S000003244	YGR012W		putative Mitochondrial CYsteine synthase	0	0.150433	-0.0225319	-0.235721				0.674568	0.999849	0.623083
S000004925	YMR308C	PSE1	Protein Secretion Enhancer	0	0.150347	1.81432e-05	0.173238				0.685399	0.999949	0.787491
S000006226	YPR022C	SDD4	Suppressor of Degenerative Death	0	0.150228	0.0372164	0.129151				0.671394	0.999849	0.854674
S000000496	YBR292C			0	0.150114	0.261067	0.26839				0.828576	0.999849	0.763278
S000006070	YPL149W	ATG5	AuTophaGy related	0	0.150073	0.123653	0.191822				0.689672	0.999849	0.776153
S000005930	YPL009C	RQC2	Ribosome Quality control Complex	0	0.150025	-0.107318	-0.076075				0.643686	0.999849	0.930511
S000005677	YOR151C	RPB2	RNA Polymerase B	0	0.149929	-0.032534	0.0260429				0.614588	0.999849	0.974447
S000004183	YLR193C	UPS1	UnProceSsed	0	0.149705	0.510919	0.358817				0.714023	0.919748	0.354124
S000004375	YLR383W	SMC6	Structural Maintenance of Chromosomes	0	0.149643	0.0873302	0.0586471				0.657201	0.999849	0.947612
S000005217	YNL273W	TOF1	TOpoisomerase I-interacting Factor	0	0.149635	0.0137112	0.0441463				0.661563	0.999849	0.96037
S000000605	YCR012W	PGK1	3-PhosphoGlycerate Kinase	0	0.149487	0.351909	0.611695				0.784525	0.999849	0.042124
S000005905	YOR378W	AMF1	AMmonium Facilitator	0	0.149459	-0.0249575	0.367777				0.755039	0.999849	0.4308
S000000107	YBL011W	SCT1	Suppressor of Choline-Transport mutants	0	0.149381	0.0216491	0.263001				0.631077	0.999849	0.517716
S000006268	YPR064W			0	0.149086	-0.194549	-0.0525704				0.845256	0.999849	0.970419
S000007260	Q0045	COX1	Cytochrome c OXidase	0	0.14901	-0.078465	-7.01319				0.710291	0.999849	5.13601e-294
S000001788	YKR080W	MTD1	Methylene Tetrahydrafolate Dehydrogenase	0	0.148952	-0.456072	-0.414327				0.82444	0.999849	0.311874
S000000351	YBR147W	RTC2	Restriction of Telomere Capping	0	0.148696	0.793195	0.219956				0.799754	0.669858	0.794577
S000003778	YJR017C	ESS1	ESSential	0	0.148696	-0.0158402	0.0419653				0.665897	0.999849	0.963228
S000004766	YMR157C	AIM36	Altered Inheritance rate of Mitochondria	0	0.148661	0.450252	0.888952				0.707022	0.999849	6.32968e-05
S000005849	YOR322C	LDB19	Low Dye Binding	0	0.148475	0.109113	0.152219				0.66804	0.999849	0.817426
S000003993	YLR003C	CMS1	Complementation of Mcm-10 Suppressor	0	0.148281	0.0197856	0.275092				0.7172	0.999849	0.618331
S000005180	YNL236W	SIN4	Switch INdependent	0	0.148253	-0.013369	0.0385719				0.643976	0.999849	0.966002
S000003818	YJR057W	CDC8	Cell Division Cycle	0	0.148167	0.141181	0.0404882				0.703384	0.999849	0.970345
S000005457	YOL097C	WRS1	W (tryptophan) RS (tRNA synthetase)	0	0.14812	-0.0531244	-0.0174202				0.671837	0.999849	0.989833
S000005411	YOL051W	GAL11	GALactose metabolism	0	0.148095	-0.0158222	0.148754				0.709756	0.999849	0.825628
S000003058	YGL090W	LIF1	Ligase Interacting Factor	0	0.148033	-0.325193	-0.145136				0.727508	0.999849	0.854674
S000005848	YOR321W	PMT3	Protein O-MannosylTransferase	0	0.147596	-0.370911	-0.568597				0.690461	0.999849	0.0278223
S000001301	YIL039W	TED1	Trafficking of Emp24p/Erv25p-dependent cargo Disrupted	0	0.147532	0.130499	0.0185124				0.682322	0.999849	0.985869
S000005525	YOL165C	AAD15	Aryl-Alcohol Dehydrogenase	0	0.147512	0.00615572	0.212145				0.730354	0.999849	0.772769
S000000352	YBR148W	YSW1		0	0.147489	0.233229	-0.173324				0.772771	0.999849	0.84242
S000004722	YMR116C	ASC1	Absence of growth Suppressor of Cyp1	0	0.147453	-0.261963	-0.131241				0.776523	0.999849	0.886609
S000005732	YOR206W	NOC2	NucleOlar Complex associated	0	0.147168	0.011848	0.361011				0.730675	0.999849	0.377373
S000005530	YOR004W	UTP23	U Three-associated Protein	0	0.146889	0.118692	0.502471				0.726209	0.999849	0.217732
S000006131	YPL210C	SRP72	Signal Recognition Particle	0	0.146865	0.0700154	0.149186				0.653059	0.999849	0.813176
S000003792	YJR031C	GEA1	Guanine nucleotide Exchange on ARF	0	0.146627	0.102205	-0.0430952				0.657201	0.999849	0.961036
S000004653	YMR050C			0	0.146522	0.818358	0.976668				0.82926	0.62513	0.00133095
S000028576	YMR230W-A			0	0.146402	0.075738	0.304908				0.843583	0.999849	0.742903
S000006380	YPR176C	BET2	Blocked Early in Transport	0	0.146266	0.0199565	-0.0709318				0.76309	0.999849	0.945784
S000004237	YLR247C	IRC20	Increased Recombination Centers	0	0.146132	-0.0369197	0.0523264				0.6621	0.999849	0.955457
S000004976	YNL031C	HHT2	Histone H Three	0	0.146033	0.0954279	-0.151553				0.735083	0.999849	0.843909
S000003333	YGR101W	PCP1	Processing of Cytochrome c Peroxidase	0	0.145909	0.0390254	0.0319738				0.696795	0.999849	0.971349
S000004083	YLR093C	NYV1	New Yeast V-SNARE	0	0.145867	0.275247	0.12213				0.69242	0.999849	0.875965
S000004472	YML011C	RAD33	RADiation sensitive	0	0.145476	0.0501691	-0.0769611				0.719643	0.999849	0.941592
S000028780	YHR070C-A			0	0.145465	-0.111955	0.197534				0.778914	0.999849	0.811629
S000000540	YCL035C	GRX1	GlutaRedoXin	0	0.145319	0.29126	-0.226752				0.686946	0.999849	0.652548
S000002798	YDR390C	UBA2	UBiquitin Activating	0	0.144794	0.120837	0.133922				0.66804	0.999849	0.851217
S000006375	YPR171W	BSP1	Binding protein of Synaptojanin Polyphosphoinositide phosphatase domain	0	0.144682	0.162375	0.116085				0.668014	0.999849	0.879436
S000004299	YLR308W	CDA2	Chitin DeAcetylase	0	0.144542	-0.275365	-0.316878				0.841961	0.999849	0.736807
S000002189	YDL031W	DBP10	Dead Box Protein	0	0.144284	0.00178483	0.367667				0.645022	0.999849	0.321957
S000001765	YKR057W	RPS21A	Ribosomal Protein of the Small subunit	0	0.144151	-0.248756	-0.100241				0.772366	0.999849	0.920077
S000004011	YLR021W	IRC25	Increased Recombination Centers	0	0.143748	-0.0450654	-0.0608001				0.704203	0.999849	0.947941
S000007399	YDR316W-B			0	0.143648	0.85557	1.01162				0.831916	0.594801	0.000797551
S000000906	YER104W	RTT105	Regulator of Ty1 Transposition	0	0.14329	-0.139763	-0.218483				0.73107	0.999849	0.734149
S000004179	YLR189C	ATG26	AuTophaGy related	0	0.143107	0.0857715	-0.214662				0.672766	0.999849	0.689872
S000004580	YML112W	CTK3	Carboxy-Terminal domain Kinase	0	0.143105	-0.141098	-0.0774553				0.729873	0.999849	0.935114
S000004980	YNL035C			0	0.143074	0.146316	0.128346				0.735766	0.999849	0.878782
S000003020	YGL052W			0	0.142866	0.439005	0.505311				0.829084	0.999849	0.294565
S000007364	YPR158W-B			0	0.142774	0.855174	1.01138				0.83294	0.594801	0.000797551
S000000559	YCL054W	SPB1	Suppressor of PaB1 mutant	0	0.1423	0.0122394	0.380667				0.670763	0.999849	0.323184
S000028562	YLR154C-H			0	0.142047	-0.698815	-0.323914				0.854378	0.858824	0.709893
S000005802	YOR276W	CAF20	Cap Associated Factor	0	0.141768	0.132866	0.20223				0.795956	0.999849	0.813837
S000000374	YBR170C	NPL4	Nuclear Protein Localization	0	0.14173	-0.0779281	-0.118023				0.661563	0.999849	0.878782
S000000806	YER004W	FMP52	Found in Mitochondrial Proteome	0	0.141703	-0.0641609	0.0390233				0.673405	0.999849	0.964517
S000000821	YER019W	ISC1	Inositol phosphoSphingolipid phospholipase C	0	0.141606	0.205703	0.0802822				0.661563	0.999849	0.927401
S000004345	YLR353W	BUD8	BUD site selection	0	0.141545	0.118816	-0.0908792				0.741493	0.999849	0.916015
S000005173	YNL229C	URE2	UREidosuccinate transport	0	0.141188	0.0315155	0.0785457				0.69242	0.999849	0.933247
S000001753	YKR045C			0	0.141184	0.102413	0.318452				0.768739	0.999849	0.5204
S000004301	YLR310C	CDC25	Cell Division Cycle	0	0.141131	0.0251796	0.0941179				0.646322	0.999849	0.905212
S000000694	YCR097W	HMRA1	Hidden Mat Right A	0	0.140979	0.211321	-0.0339579				0.775756	0.999849	0.971334
S000004458	YLR466W	YRF1-4		0	0.140977	-0.0314805	-0.00580808				0.760978	0.999849	0.99524
S000001451	YIR012W	SQT1	Suppressor of QSR1 Truncations	0	0.140891	-0.0239813	0.239705				0.705658	0.999849	0.660395
S000002628	YDR220C			0	0.1408	0.260085	0.238582				0.854074	0.999849	0.829729
S000006041	YPL120W	VPS30	Vacuolar Protein Sorting	0	0.140721	0.0924392	0.124875				0.700263	0.999849	0.874471
S000004449	YLR457C	NBP1	Nap1 Binding Protein	0	0.140313	-0.0329436	-0.0965253				0.816673	0.999849	0.937917
S000003803	YJR042W	NUP85	NUclear Pore	0	0.140285	-0.00600642	0.0684495				0.667511	0.999849	0.937917
S000005083	YNL139C	THO2	suppressor of the Transcriptional defect of Hpr1 by Overexpression	0	0.140242	0.188796	0.19377				0.661427	0.999849	0.708758
S000004156	YLR166C	SEC10	SECretory	0	0.140226	0.0911315	-0.0985338				0.684811	0.999849	0.901424
S000000101	YBL005W	PDR3	Pleiotropic Drug Resistance	0	0.140143	0.451605	0.464915				0.720041	0.911449	0.0774278
S000007270	Q0105	COB	CytochrOme B	0	0.139969	-0.0598215	-7.17171				0.78605	0.999849	1.75751e-289
S000000824	YER022W	SRB4	Suppressor of RNA polymerase B	0	0.1399	-0.271273	-0.34497				0.689681	0.999849	0.311514
S000005394	YOL034W	SMC5	Structural Maintenance of Chromosomes	0	0.139756	0.00441228	0.0193418				0.703056	0.999849	0.983997
S000001009	YHL017W			0	0.139748	-0.127813	-0.140339				0.710291	0.999849	0.848498
S000005051	YNL107W	YAF9	Yeast homolog of the human leukemogenic protein AF9	0	0.139668	-0.112305	-0.103547				0.725987	0.999849	0.908582
S000002835	YDR427W	RPN9	Regulatory Particle Non-ATPase	0	0.139598	-0.0761457	-0.093357				0.742974	0.999849	0.911186
S000028422	YLR154W-C	TAR1	Transcript Antisense to Ribosomal RNA	0	0.139538	-0.735232	-0.313892				0.851627	0.817008	0.69901
S000003824	YJR063W	RPA12	RNA Polymerase A	0	0.139448	0.063957	0.457238				0.725228	0.999849	0.211525
S000002923	YDR515W	SLF1	SuLFide production	0	0.139126	-0.104212	0.341809				0.704772	0.999849	0.328635
S000005976	YPL055C	LGE1	LarGE cells	0	0.138999	-0.123689	0.00121975				0.757184	0.999849	0.997656
S000000218	YBR014C	GRX7	GlutaRedoXin	0	0.138954	-0.106078	-0.251727				0.73107	0.999849	0.633181
S000000465	YBR261C	TAE1	Translation Associated Element	0	0.138849	-0.0299228	0.0963454				0.697005	0.999849	0.915457
S000002254	YDL096C	OPI6	OverProducer of Inositol	0	0.13878	-0.294924	-0.165421				0.759195	0.999849	0.840808
S000003351	YGR119C	NUP57	NUclear Pore	0	0.13876	0.15309	0.160965				0.665356	0.999849	0.794534
S000000667	YCR071C	IMG2	Integrity of Mitochondrial Genome	0	0.138707	0.238479	0.77511				0.71772	0.999849	0.000554742
S000002491	YDR084C	TVP23	Tlg2-Vesicle Protein	0	0.138629	-0.00924231	-0.169848				0.71772	0.999849	0.811095
S000002456	YDR049W	VMS1	VCP/Cdc48-associated Mitochondrial Stress-responsive	0	0.138602	-0.0329701	-0.0124581				0.711172	0.999849	0.991462
S000000621	YCR026C	NPP1	ecto-Nucleotide Pyrophosphatase/Phosphodiesterase	0	0.1385	0.0396654	0.0119077				0.688823	0.999849	0.991462
S000003168	YGL200C	EMP24	EndoMembrane Protein	0	0.138371	-0.172657	-0.281134				0.671037	0.999849	0.458427
S000005124	YNL180C	RHO5	Ras HOmolog	0	0.138037	0.00182944	-0.311714				0.781523	0.999849	0.452363
S000002443	YDR036C	EHD3		0	0.137969	0.32252	0.523091				0.697005	0.999849	0.0407251
S000002449	YDR042C			0	0.137962	-0.338405	-0.340644				0.829084	0.999849	0.625409
S000002514	YDR107C	TMN2	TransMembrane Nine	0	0.137777	0.293835	0.019838				0.715809	0.999849	0.985529
S000006317	YPR113W	PIS1	Phosphatidyl Inositol Synthase	0	0.137689	0.0875268	0.109079				0.73434	0.999849	0.894305
S000003214	YGL245W	GUS1	GlUtamyl-tRNA Synthetase	0	0.13761	0.0507872	-0.146437				0.711172	0.999849	0.832808
S000002333	YDL174C	DLD1	D-Lactate Dehydrogenase	0	0.137539	0.927108	1.4774				0.668014	0.237972	2.86248e-17
S000004917	YMR302C	YME2	Yeast Mitochondrial Escape	0	0.137442	0.155968	0.149056				0.672766	0.999849	0.827175
S000003429	YGR197C	SNG1		0	0.13717	0.0280204	-0.0593083				0.799445	0.999849	0.95262
S000002535	YDR128W	MTC5	Maintenance of Telomere Capping	0	0.137032	-0.0077659	-0.0425759				0.759217	0.999849	0.966002
S000001581	YKL098W	MTC2	Maintenance of Telomere Capping	0	0.13686	0.0306558	0.0330926				0.732159	0.999849	0.971334
S000005670	YOR144C	ELG1	Enhanced Level of Genomic instability	0	0.136691	0.17254	0.3002				0.700234	0.999849	0.441917
S000000013	YAL015C	NTG1	eNdonuclease Three-like Glycosylase	0	0.136688	0.0608256	0.0217821				0.750298	0.999849	0.983463
S000003304	YGR072W	UPF3	UP Frameshift	0	0.136528	-0.118705	0.0117575				0.738422	0.999849	0.992432
S000006433	YPR133W-A	TOM5	Translocase of the Outer Mitochondrial membrane	0	0.136485	0.276352	0.614181				0.775756	0.999849	0.0239916
S000003861	YJR100C	AIM25	Altered Inheritance of Mitochondria	0	0.136471	0.254764	0.239879				0.730354	0.999849	0.623844
S000006180	YPL259C	APM1	clathrin Adaptor Protein complex Medium chain	0	0.136452	-0.0337345	0.00817114				0.68005	0.999849	0.994431
S000004226	YLR236C			0	0.136298	0.10211	0.160813				0.850806	0.999849	0.901424
S000002188	YDL030W	PRP9	Pre-mRNA Processing	0	0.136236	0.0432703	0.244551				0.723565	0.999849	0.615035
S000001087	YHR045W			0	0.136211	0.0920224	0.0645916				0.684974	0.999849	0.942886
S000005364	YOL004W	SIN3	Switch INdependent	0	0.136101	0.0743873	0.105226				0.691364	0.999849	0.898252
S000005490	YOL130W	ALR1	ALuminum Resistance	0	0.135841	0.0292474	0.27133				0.6697	0.999849	0.488207
S000003416	YGR184C	UBR1		0	0.135629	0.0459497	-0.0268605				0.67149	0.999849	0.975919
S000002732	YDR324C	UTP4	U Three Protein	0	0.135573	0.0757399	0.459307				0.756014	0.999849	0.203095
S000005673	YOR147W	MDM32	Mitochondrial Distribution and Morphology	0	0.135573	0.108274	0.0436792				0.735374	0.999849	0.964126
S000005768	YOR242C	SSP2	Sporulation SPecific	0	0.1353	-0.149577	0.0711588				0.753408	0.999849	0.945784
S000002319	YDL160C	DHH1	DEAD box Helicase Homolog	0	0.134992	0.0374228	-0.158558				0.673676	0.999849	0.796238
S000002675	YDR267C	CIA1	Cytosolic Iron-sulfur protein Assembly	0	0.134858	-0.105405	-0.159573				0.767794	0.999849	0.824242
S000004565	YML099C	ARG81	ARGinine requiring	0	0.134677	0.30573	0.066165				0.73114	0.999849	0.94105
S000002290	YDL132W	CDC53	Cell Division Cycle	0	0.134672	-0.140204	-0.185318				0.683754	0.999849	0.760029
S000002688	YDR280W	RRP45	Ribosomal RNA Processing	0	0.134644	-0.00701292	0.04945				0.7287	0.999849	0.956457
S000004790	YMR178W			0	0.134497	0.204288	-0.0307195				0.784038	0.999849	0.976593
S000003670	YJL134W	LCB3	Long-Chain Base	0	0.13444	0.161407	0.0735392				0.751342	0.999849	0.939312
S000000370	YBR166C	TYR1	TYRosine	0	0.134318	0.415948	0.17652				0.731144	0.999849	0.784106
S000004814	YMR201C	RAD14	RADiation sensitive	0	0.134289	0.00440445	0.00622376				0.73114	0.999849	0.99524
S000003208	YGL239C			0	0.134056	-0.205122	-0.0710064				0.850806	0.999849	0.958892
S000003899	YJR138W	IML1	Increased Minichromosome Loss	0	0.134051	0.384307	0.0677382				0.696792	0.999849	0.938774
S000028568	YLR222C-A			0	0.133953	0.33241	0.507704				0.843583	0.999849	0.324995
S000004437	YLR445W	GMC2	Grand Meiotic recombination Cluster	0	0.133914	-0.517203	-0.449833				0.854378	0.999849	0.524517
S000005987	YPL066W	RGL1	Rho1 GEF Localizing	0	0.13386	0.185103	0.211483				0.731997	0.999849	0.697237
S000004831	YMR218C	TRS130	TRapp Subunit	0	0.13364	0.0510374	-0.18484				0.683802	0.999849	0.742115
S000004315	YLR323C	CWC24	Complexed With Cef1p	0	0.133493	-0.0297867	0.219287				0.748387	0.999849	0.716969
S000003596	YJL060W	BNA3	Biosynthesis of Nicotinic Acid	0	0.133442	0.23111	-0.312672				0.71772	0.999849	0.411285
S000005811	YOR285W	RDL1	RhoDanese-Like protein	0	0.133077	0.303309	0.106311				0.729722	0.999849	0.898252
S000006313	YPR109W			0	0.132995	0.17295	0.171985				0.749503	0.999849	0.811629
S000001710	YKR002W	PAP1	Poly(A) Polymerase	0	0.132972	0.0313517	0.0752645				0.700935	0.999849	0.933618
S000000566	YCL061C	MRC1	Mediator of the Replication Checkpoint	0	0.132856	0.0831681	0.118787				0.736746	0.999849	0.879436
S000003515	YGR283C			0	0.132523	-0.0569606	0.279346				0.757506	0.999849	0.556758
S000006078	YPL157W	TGS1	TrimethylGuanosine Synthase	0	0.131863	0.265577	0.372306				0.739511	0.999849	0.388315
S000000350	YBR146W	MRPS9	Mitochondrial Ribosomal Protein, Small subunit	0	0.131742	0.497798	0.923517				0.707022	0.999849	1.11411e-05
S000006322	YPR118W	MRI1	MethylthioRibose-1-phosphate Isomerase	0	0.131471	-0.0507624	-0.00407395				0.737539	0.999849	0.995343
S000004224	YLR234W	TOP3	TOPoisomerase	0	0.131311	-0.10983	0.0909552				0.791954	0.999849	0.930511
S000004834	YMR221C		Found in Mitochondrial Proteome	0	0.131204	0.370159	-0.00888457				0.700611	0.999849	0.994329
S000005171	YNL227C	JJJ1	J-protein (Type III)	0	0.131171	0.0992399	0.204111				0.776846	0.999849	0.808182
S000003541	YJL004C	SYS1	Suppressor of Ypt Six	0	0.131009	0.150434	0.115912				0.753408	0.999849	0.897142
S000007348	YJR135W-A	TIM8	Translocase of the Inner Mitochondrial membrane	0	0.130596	0.162671	0.302496				0.784038	0.999849	0.511469
S000002452	YDR045C	RPC11	RNA Polymerase C	0	0.130528	-0.08998	0.128202				0.747321	0.999849	0.884707
S000000495	YBR291C	CTP1	Citrate Transport Protein	0	0.13041	0.219914	0.468506				0.821799	0.999849	0.139079
S000004300	YLR309C	IMH1	shares with Integrins and Myosins significant Homology	0	0.130396	0.045943	-0.0349431				0.745762	0.999849	0.970346
S000003119	YGL151W	NUT1	Negative regulation of URS Two	0	0.130379	0.0110776	-0.0287989				0.704537	0.999849	0.971827
S000004119	YLR129W	DIP2	DOM34 Interacting Protein	0	0.13029	0.00984131	0.341382				0.717932	0.999849	0.378306
S000001314	YIL052C	RPL34B	Ribosomal Protein of the Large subunit	0	0.130215	-0.305864	-0.190671				0.75966	0.999849	0.787176
S000000066	YAR008W	SEN34	Splicing ENdonuclease	0	0.130201	-0.152627	-0.144867				0.779198	0.999849	0.856336
S000005381	YOL021C	DIS3	homolog of S. pombe dis3 (chromosome DISjunction)	0	0.130064	0.0172428	0.286451				0.696132	0.999849	0.462306
S000003954	YLL031C	GPI13	GlycosylPhosphatidylInositol anchor biosynthesis	0	0.129839	0.245324	0.161366				0.712157	0.999849	0.795774
S000028781	YHR071C-A			0	0.129591	-0.231395	-0.285567				0.829084	0.999849	0.680815
S000001540	YKL057C	NUP120	NUclear Pore	0	0.129577	0.0140929	0.072203				0.708108	0.999849	0.935114
S000004813	YMR200W	ROT1	Reversal Of Tor2 lethality	0	0.129473	-0.0183343	-0.119995				0.717932	0.999849	0.870246
S000001602	YKL119C	VPH2	Vacuolar pH	0	0.129212	0.135931	0.0683161				0.764887	0.999849	0.944342
S000002845	YDR437W	GPI19	Glycosyl PhosphatidylInositol anchor biosynthesis	0	0.128861	0.0325632	0.170389				0.831685	0.999849	0.869052
[truncated: 4,182 more rows]
