# Supplementary material for: Proteomic and genomic characterization of a yeast model for Ogden syndrome
Source: Yeast. 2016 Dec 6;34(1):19–37. doi: 10.1002/yea.3211 (PMC5248646; doi:10.1002/yea.3211)
Supplement: Supplementary file 4 — Supporting info item [file YEA-34-19-s004.xlsx]

## Sheet: Sheet1
Oligo Nr.	name	sequence	description
ON13	EcoR1 Kozak yNaa10 Fwd	GTA GAA TTC GCC GCC ATG CCT ATT AAT ATT CGC AG	To PCR yArd1 + EcoR1 sites for cloning, from genomic DNA
ON14	yNaa10 Stop EcoR1 Rev	CAT GAA TTC CCT ACC GAA TTA GCA CTG CAG T	To PCR yArd1 + EcoR1 sites for cloning, from genomic DNA
ON43	mutate S39P	ATG TAT CAT ATT CTC CCG TGG CCG GAG GCT T	Make S39P mutation in yArd1 - Phosp 5' end
ON52	yArd1 In Fwd	GGG AAA CCT AAA TAC ATA CGA TCA AGC TCC AAA ATA AAA CTT CGT CAA CCA TGC CTA TTA ATA TTC GCA GAG CG	Pop yArd1 back in at yArd1 locus (pcr yArd1 with 50bp of homology to yArd1 locus)
ON53	yArd1 In Rev	TGT GAA GAA GCC TGG ATG AAA ATA TAC TAC GTT TAT ATA GGT TGA TTT AAT TAT ACA ATG ATA TCA TTT ACG CCT TGC	Pop yArd1 back in at yArd1 locus (pcr yArd1 with 50bp of homology to yArd1 locus)
ON41	hNaa10 in Fwd	GGG AAA CCT AAA TAC ATA CGA TCA AGC TCC AAA ATA AAA CTT CGT CAA CCA TGA ACA TCC GCA ATG CGA GGC C	Adds 50bp of homology to hNaa10 to put it in yNaa10 locus
ON42	hNaa10 in Rev	TGT GAA GAA GCC TGG ATG AAA ATA TAC TAC GTT TAT ATA GGT TGA TTT AAT CAG GAG GCT GAG TCG GAG GCC	Adds 50bp of homology to hNaa10 to put it in yNaa10 locus
ON54	Clone hNaa15 in F	CGT ACG ATA TCA TGC CGG CCG TGA GCC TCC CGC CCA A	Clone hNaa15 into pUG6-tTA to add LoxP sites to KanMX with EcoRV
ON55	Clone hNaa15 in R	GGC TAG ATA TCT CAA ATT TCA TTG GCC AGT TCT TCA GC	Clone hNaa15 into pUG6-tTA to add LoxP sites to KanMX with EcoRV
ON58	Add homology F (1)	GGA AGG CGA TTG ACC CTA ACG AAG TAT GCC GGC CGT GAG CCT C	Take plasmid from yON54-57 and add 25bp of yNaa15 5' and 3' homology
ON59	Add homology R (1)	AAT TGA CAC ATT GAG GAG TTG CAG GAA GCT CCT CGA GCG TCG ACA	Take plasmid from yON54-57 and add 25bp of yNaa15 5' and 3' homology
ON60	Add homology F (2)	CCT TGT TCA AGA CAA ATA CCA TTG AGG AAG GCG ATT GAC CCT AAC	Extend above product another 25bp of homology
ON61	Add homology R (2)	TAT ATA CAT AAA TTA AGT AAG AGT TAA TTG ACA CAT TGA GGA GTT	Extend above product another 25bp of homology
ON87	PCR hNaa15 KanMX F	CTA CAC TCA AAA GTC AAA CC	PCR up hNaa15 (LoxP) KanMX (LoxP) construst from genome of humanized
ON48	PCR hNaa15 R	AAG AAA AGG TCC TGG CTG TC	Nat1 3' end from 150bp Out
ON105	NAT1 RT PCR F	ATC TGC TGT CAT GTA TTA GG	RT-PCR of W303 NAT1
ON106	NAT1 RT PCR R	TGG TTC GCA TCT TGG ATA AA	RT-PCR of W303 NAT1
ON107	Naa15 RT PCR F	TCA GAA TCA AGT TCT TCG GGA	RT-PCR of hNaa15
ON108	Naa15 RT PCR R	GGT GTA CTT TCA ATA GCA GT	RT-PCR of hNaa15
ON109	Naa10 RT PCR F	CTC TCT TAC ATT GCT GAG GAC	RT-PCR of hNaa10
ON110	Naa10 RT PCR R	TTG ACA TCT GTG CTC TCT GTG	RT-PCR of hNaa10
ON111	G-6-PDH RT PCR F	CCC CAC TTG AAA AAA CCT CA	RT-PCR of W303 G6PDH
ON112	G-6-PDH RT PCR R	AAT AGA TTC CGG GTC AAA AGA C	RT-PCR of W303 G6PDH
ON113	ARD1 RT PCR F	ACC TTC ATA ACC TAC CCG AAA	RT-PCR of W303 ARD1
ON114	ARD1 RT PCR R	CCT CTA GTA GAT CGC CTT CTA	RT-PCR of W303 ARD1
